# Supplementary material for: Mitochondrial translocation of TFEB regulates complex I and inflammation
Source: EMBO Rep. 2024 Jan 23;25(2):704–24. doi: 10.1038/s44319-024-00058-0 (PMC10897448; doi:10.1038/s44319-024-00058-0)
Supplement: Supplementary file 2 — Table EV1 [file 44319_2024_58_MOESM2_ESM.xlsx]

## Sheet: Sheet1
Table EV1
Primary antibodies	Source	Catalog number	Application
ATP5a	Mitosciences	MS507	WB
ATP5b	Thermo Fisher	A21351	WB
Cathepsin D	Cell Signalling	2284	WB
COX2	Life Technologies	358200	WB
DNA	Progen	61014	IF
Flag HRP-conjugated	MACS Miltenyi Biotec	130-101-572	WB
Flag M2	Sigma Aldrich	F1804	IF
HA	Sigma Aldrich	H6908	Protein Purification
GAPDH	Cell Signalling	2118S	WB
GRP78	Abcam	ab21685	WB
Lamin B	Santa Cruz	sc-6217	WB
LC3B	Cell signalling	2775S	WB
LONP1	Abcam	ab103809	WB
MITF	Cell Signalling	97800S	WB
MRPL12	Abcam	ab58334	WB
NDUFA8	Santa Cruz	sc-3980979	WB
NDUFA9	Invitrogen	459100	WB
NDUFB10	Protein Tech	15589-1-AP	WB
NDUFS1	Abcam	ab169540	WB
NDUFS5	Protein Tech	15224-1AP	WB
Opa-1	BD Biosciences	612606	WB
PDI	BD Biosciences	610947	WB
PGC-1⍺	Cell signalling	4259	WB
Phospho-DRP1	Cell Signalling	4494	WB
PINK1	Cell Signalling	6946	IF
P62	Abnova	H00008878-M01	WB
SDHA	Abcam	ab14715	WB
SDHB	Abcam	ab175225	WB
SLP2	Protein Tech	10348-1-AP	WB
TFEB	Cell Signalling	4240	WB,IF,Immunogold
TFEB	Abcam	ab2636	IF
TFEB	Cell Signalling	37785	IP
TFE3	Cell Signalling	81744S
TIM23	BD Biosciences	611223	WB
Tomm20	Santa Cruz	sc-11415	WB,IF
UQCRC2	Abcam	ab14745	WB
β-actin	Santa Cruz	sc-47778	WB
Secondary antibodies	Source	Catalog number	Application
Anti-rabbit IgG-HRP	R&D	HAF008	WB
Anti-mouse IgG-HRP	R&D	HAF007	WB
Anti-goat IgG-HRP	R&D	HAF109	WB
Staining reagents	Source	Catalog number	Application
Anti-goat-Alexa594	Invitrogen	A21223	IF
Anti-mouse IgM-Alexa594	Invitrogen	A21044	IF
Anti-rabbit-Alexa488	Invitrogen	A11008	IF
Anti-rabbit-Alexa594	Invitrogen	A11072	IF
Table EV1
List of antibodies and staining reagents used in the study.
