# Supplementary material for: Mitochondrial translocation of TFEB regulates complex I and inflammation
Source: EMBO Rep. 2024 Jan 23;25(2):704–24. doi: 10.1038/s44319-024-00058-0 (PMC10897448; doi:10.1038/s44319-024-00058-0)
Supplement: Supplementary file 3 — Table EV2 [file 44319_2024_58_MOESM3_ESM.xlsx]

## Sheet: Sheet1
Table EV2
siRNA	Catalog number	Sequence
CTRL	ON-TARGETplus Non-targeting Control Pool (D-001810-10-05)	UGGUUUACAUGUCGACUAA
		UGGUUUACAUGUUGUGUGA
		UGGUUUACAUGUUUUCUGA
		UGGUUUACAUGUUUUCCUA
TFEB	ON-TARGETplus Human TFEB SMART Pool (L-009798-00-0005)	GCAGAUGCCCAACACGCUA
		UGAAAGGAGACGAAGGUUC
		GCAGCCACCUGAAUGUGUA
		CAACAGUGCUCCCAAUAGC
LonP1	ON-TARGETplus Human LonP1 SMART Pool (L-003979-00-0005)	GGAAAUCGGCCUACAAGAU
		GCGCAUGUAUGACGUGACA
		CGAGAGUACUUCCGCUUCA
		GAAGAGACCAAUAUUCCUA
Table EV2
siRNAs, their respective sequences and catalog numbers
