# Supplementary material for: Mitochondrial translocation of TFEB regulates complex I and inflammation
Source: EMBO Rep. 2024 Jan 23;25(2):704–24. doi: 10.1038/s44319-024-00058-0 (PMC10897448; doi:10.1038/s44319-024-00058-0)
Supplement: Supplementary file 4 — Table EV3 [file 44319_2024_58_MOESM4_ESM.xlsx]

## Sheet: Sheet1
Table EV3: Primers
Primer	Sequence	Application
atp6v1h (for)	5’- TCGGGAATCCAGTTGTCCG -3’	qPCR
atp6v1h (rev)	5’- GCCGCACAGGTAGAAGGAA -3’	qPCR
gla (for)	5’- TAGCGAGACGGTAGACGAC -3’	qPCR
gla (rev)	5’- ACCCGCCCTATTTCCATAC -3’	qPCR
ccl-5 (for)	5’- CCAATCTTGCAGTCGTGTTTGT -3’	qPCR
ccl-5 (rev)	5’- CATCTCCAAATAGTTGATGTATTCTTGAAC -3’	qPCR
hprt (for)	5’- GCCACAGGTAGTGCAAGGTCTT -3’	qPCR
hprt (rev)	5’- TTCATGGCGGCCGTAAAC -3’	qPCR
il-6 (for)	5’- GGTACATCCTCGACGGCATCT-3’	qPCR
il-6 (rev)	5’- GTGCCTCTTTGCTGCTTTCAC -3’	qPCR
il-8 (for)	5’- TCCTGATTTCTGCAGCTCTG-3’	qPCR
il-8 (rev)	5’- GTCCACTCTCAATCACTCTCAG-3’	qPCR
il-1α (for)	5’- TTGGTTAAATGACCTGCAACA-3’	qPCR
il-1α (rev)	5’- GAGCGCTCACGAACAGTTG-3’	qPCR
lc3b (for)	5’- TAGCAAAAAGAGCCGTACGC -3’	qPCR
lc3b (rev)	5’- ATGCAAGTACTGGGAAGCAC -3’	qPCR
lonP1 (for)	5’- AGCCTTATGTCGGCGTCTTTC -3’	qPCR
lonP1 (rev)	5’- CGTCCCCGTGTGGTAGATTTC -3’	qPCR
mcln1 (for)	5’- AGGGGCTCTGGGCTACC -3’	qPCR
mcln1 (rev)	5’- GCCCGCCGCTGTCACTG -3’	qPCR
mtnd6 (for)	5’- CAAACAATGTTCAACCAGTAACCACTAC -3’	qPCR
mtnd6 (rev)	5’- ATATACTACAGCGATGGCTATTGAGGA -3’	qPCR
ndufa8 (for)	5’- ACTGGTCAACAAGTGTGCTTTGG -3’	qPCR
ndufa8 (rev)	5’- CACACTCGTCAAACTTTGCCTGC -3’	qPCR
ndufs5 (for)	5’- CGGTTATACTCGGGCAGAGAAAG -3’	qPCR
ndufs5 (rev)	5’- CTTATCCCGCTGCTTCCTGATG -3’	qPCR
ndufb10 (for)	5’- GGAAGGACAGAACTACCAGCAG -3’	qPCR
ndufb10 (rev)	5’- ACTTCCTGGCAGAACTGTAGGC -3’	qPCR
ndufs1 (for)	5’- GAGTGGACTCTGACACCTTATGC -3’	qPCR
ndufs1 (rev)	5’- ACAACATCTGCCTCTTCCACACC -3’	qPCR
tfeb (for)	5’- GACTCAGAAGCGAGAGCTAACA -3’	qPCR
tfeb (for)	5’- GACTCAGAAGCGAGAGCTAACA -3’	qPCR
rpl13a (for)	5’- CCTGGAGGAGAAGAGGAAAGAGA -3’	qPCR
rpl13a (rev)	5’- TTGAGGACCTCTGTGTATTTGTCAA -3’	qPCR
TFEB-KMHYM (for)	5’- CAGCAACAGGCTAAAATGCATCTGTACCAGCAGCAGCAGCAGC -3’	Site Directed Mutagenesis
TFEB-KMHYM (rev)	5’- GCTGCTGCTGCTGCTGGTACAGATGCATTTTAGCCTGTTGCTG-3’	Site Directed Mutagenesis
TFEB- ΔMTS (for)	5’- GATATCTGCAGAATTCATGCGGGAGCAGGCGCAGC-3’	Cloning
TFEB- ΔMTS (rev)	5’- TACCGAGCTCGGATCCTCACAGCACATCGCCCTCC-3’	Cloning
S142A (for)	5’- CGCTGGCAACAGTGCTCC CAATGCCCCCATGGCCATG-3’	Site Directed Mutagenesis
S142A (rev)	5’- CATGGCCATGGGGGCATT GGGAGCACTGTTGCCAGCG-3’	Site Directed Mutagenesis
S211A (for)	5’-GCGTCACCAGCAGCGCCT GCCCTGCGGACCTGACCC AG -3’	Site Directed Mutagenesis
S211A (rev)	5’- CTGGGTCAGGTCCGCAGG GCAGGCGCTGCTGGTGACGC-3’	Site Directed Mutagenesis
SOD2-MTS-Flag (for)	5’- TATAGGGACACCCAAGCTGGGCCACCATGTTGAGCCGGGCAGTGTGCGGCACCAGCAGGCAGCTGGCTCCGGTTTTGGGGTATCTGGGCTCCAGGCAGGACTACAAAGACGATGACGATAAAGGGGGCGGTGGAGGTGCGTCACGCATAGGGTTGC-3’	Cloning
Table EV3
List of primers used in the study and their respective sequences
