# Supplementary material for: Mitochondrial translocation of TFEB regulates complex I and inflammation
Source: EMBO Rep. 2024 Jan 23;25(2):704–24. doi: 10.1038/s44319-024-00058-0 (PMC10897448; doi:10.1038/s44319-024-00058-0)
Supplement: Supplementary file 5 — Dataset EV1 [file 44319_2024_58_MOESM5_ESM.xlsx]

## Sheet: Dataset EV1
CTRL_01	CTRL_02	CTRL_ST_01	CTRL_ST_02	CTRL_Torin_01	CTRL_Torin_02	ST_01	ST_02	ST_03	Torin_01	Torin_02	Torin_03	WT_01	WT_02	WT_03	GOMF name	GOBP name	GOCC name	Reactome	MitoCarta		Student's T-test Significant WT_CTRL	Student's T-test Significant ST_CTRL_ST	Student's T-test Significant Torin_CTRL_Torin	Peptides	Razor + unique peptides	Unique peptides	Sequence coverage [%]	Unique + razor sequence coverage [%]	Unique sequence coverage [%]	Mol. weight [kDa]	Q-value	Score	Intensity	MS/MS Count	Number of proteins	-Log p-value WT_CTRL	log2 ratio WT_CTRL	-Log p-value ST_CTRL_ST	log2 ratio ST_CTRL_ST	-Log p-value Torin_CTRL_Torin	log2 ratio Torin_CTRL_Torin	In any > 1	Protein IDs	Majority protein IDs	Protein names	Gene names	id	Student's T-test Significant WT_CTRL	Student's T-test Significant ST_CTRL_ST
23.2257	25.2115	23.9977	24.1329	24.0667	24.4111	31.1274	30.5106	30.3695	28.3813	28.1676	29.0489	30.8757	30.3362	29.1981	cadherin binding;identical protein binding;ion channel binding;kinase activity;protein binding;protein domain specific binding;protein kinase binding;RNA binding;transcription factor binding;ubiquitin protein ligase binding	cytokine-mediated signaling pathway;establishment of Golgi localization;Golgi reassembly;membrane organization;negative regulation of apoptotic process;phosphorylation;platelet activation;positive regulation of protein insertion into mitochondrial membrane involved in apoptotic signaling pathway;regulation of mRNA stability;signal transduction	blood microparticle;cytoplasm;cytoplasmic vesicle membrane;cytosol;extracellular exosome;extracellular space;focal adhesion;melanosome;mitochondrion;nucleoplasm;nucleus;vesicle	Activation of BAD and translocation to mitochondria;Activation of BH3-only proteins;Adaptive Immune System;Apoptosis;Cell Cycle;Cell Cycle Checkpoints;Chk1/Chk2(Cds1) mediated inactivation of Cyclin B:Cdk1 complex;Cytokine Signaling in Immune system;Deactivation of the beta-catenin transactivating complex;G2/M Checkpoints;G2/M DNA damage checkpoint;Gene expression (Transcription);Generic Transcri…			+	+	+	21	19	17	66.5	59.2	55.5	27.745	0	323.31	14337000000	353	10	2.04405	5.91804	3.66804	6.60389	2.87618	4.29374	+	P63104;E7EX29;B0AZS6;E7ESK7;E9PD24;E7EVZ2;B7Z2E6;H0YB80;E5RIR4;E5RGE1	P63104;E7EX29;B0AZS6;E7ESK7	14-3-3 protein zeta/delta	YWHAZ	1539	+	+
21.6494	25.8411	19.6884	19.1711	21.6333	18.4095	29.8992	29.0855	28.6892	27.1777	26.8249	27.897	29.6632	29.1353	28.2596	cadherin binding;enzyme binding;histone deacetylase binding;identical protein binding;phosphoprotein binding;phosphoserine residue binding;protein binding;protein domain specific binding;transcription corepressor activity	cytoplasmic sequestering of protein;hippo signaling;MAPK cascade;membrane organization;negative regulation of G-protein coupled receptor protein signaling pathway;negative regulation of protein dephosphorylation;negative regulation of transcription, DNA-templated;positive regulation of catalytic activity;positive regulation of protein insertion into mitochondrial membrane involved in apoptotic si…	cytoplasm;cytoplasmic vesicle membrane;cytosol;extracellular exosome;focal adhesion;melanosome;membrane;mitochondrion;nucleus;perinuclear region of cytoplasm;protein-containing complex;transcriptional repressor complex	Activation of BAD and translocation to mitochondria;Activation of BH3-only proteins;Adaptive Immune System;Apoptosis;ARMS-mediated activation;Butyrate Response Factor 1 (BRF1) binds and destabilizes mRNA;Cell Cycle;Cell Cycle Checkpoints;Chk1/Chk2(Cds1) mediated inactivation of Cyclin B:Cdk1 complex;Disease;Diseases of signal transduction;Frs2-mediated activation;G2/M Checkpoints;G2/M DNA damage …			+	+	+	18	14	12	56.9	49.2	42.7	28.082	0	323.31	6060800000	150	5	1.30627	5.27415	3.54038	9.79491	1.97824	7.27847	+	P31946;Q4VY20;Q4VY19;A0A0J9YWE8;A0A0J9YWZ2	P31946	14-3-3 protein beta/alpha;14-3-3 protein beta/alpha, N-terminally processed	YWHAB	1278	+	+
24.5698	26.105	23.3708	19.4518	23.5904	22.6886	31.3405	31.0392	27.9854	27.6012	27.1208	26.9451	30.8287	30.4505	29.9783	cadherin binding;calcium channel regulator activity;enzyme binding;histone deacetylase binding;identical protein binding;ion channel binding;MHC class II protein complex binding;phosphoprotein binding;phosphoserine residue binding;potassium channel regulator activity;protein binding;protein domain specific binding;protein heterodimerization activity;Rab guanyl-nucleotide exchange factor activity;…	cellular response to heat;cerebral cortex development;ciliary basal body-plasma membrane docking;G2/M transition of mitotic cell cycle;hippo signaling;hippocampus development;intracellular signal transduction;MAPK cascade;membrane organization;membrane repolarization during cardiac muscle cell action potential;negative regulation of calcium ion export across plasma membrane;negative regulation of…	axon;central region of growth cone;cytoplasm;cytoplasmic vesicle membrane;cytosol;extracellular exosome;focal adhesion;kinesin complex;melanosome;membrane;mitochondrion;nucleus;plasma membrane	Activation of BAD and translocation to mitochondria;Activation of BH3-only proteins;Anchoring of the basal body to the plasma membrane;Apoptosis;AURKA Activation by TPX2;Cell Cycle;Cell Cycle Checkpoints;Cell Cycle, Mitotic;Cell death signalling via NRAGE, NRIF and NADE;Cellular response to heat stress;Cellular responses to external stimuli;Cellular responses to stress;Centrosome maturation;Chk1/…			+	+	+	25	25	23	71.4	71.4	68.2	29.174	0	323.31	13003000000	345	6	2.35248	5.08176	1.6436	8.71041	2.63378	4.08291	+	P62258;B4DJF2;I3L3T1;K7EIT4;K7EM20;I3L0W5	P62258	14-3-3 protein epsilon	YWHAE	1503	+	+
23.2753	23.2581	24.0887	24.4127	24.57	22.8896	28.9991	28.8607	28.5558	26.9647	27.2132	24.9506	27.7157	28.1221	27.915	cadherin binding;identical protein binding;phosphoprotein binding;protein binding;protein domain specific binding;protein kinase binding;protein kinase C inhibitor activity	DNA damage response, signal transduction by p53 class mediator resulting in cell cycle arrest;establishment of skin barrier;intrinsic apoptotic signaling pathway in response to DNA damage;keratinization;keratinocyte development;keratinocyte differentiation;membrane organization;negative regulation of cysteine-type endopeptidase activity involved in apoptotic process;negative regulation of keratin…	cytoplasm;cytoplasmic vesicle membrane;cytosol;extracellular exosome;extracellular region;extracellular space;mitochondrion;nucleus	Activation of BAD and translocation to mitochondria;Activation of BH3-only proteins;Apoptosis;Cell Cycle;Cell Cycle Checkpoints;Chk1/Chk2(Cds1) mediated inactivation of Cyclin B:Cdk1 complex;G2/M Checkpoints;G2/M DNA damage checkpoint;Gene expression (Transcription);Generic Transcription Pathway;Intrinsic Pathway for Apoptosis;Membrane Trafficking;Programmed Cell Death;RHO GTPase Effectors;RHO GT…			+	+	+	11	9	9	33.5	26.2	26.2	27.774	0	80.438	4104500000	73	1	4.11852	4.65091	3.68248	4.55449	1.00631	2.64639	+	P31947	P31947	14-3-3 protein sigma	SFN	1279	+	+
28.294	28.5217	28.7228	28.7173	29.0386	28.7117	30.6653	30.64	30.7385	30.1529	30.1838	30.5308	30.7464	30.7809	30.8173	ATP binding;ATPase activity;ATPase activity, coupled;C3HC4-type RING finger domain binding;cadherin binding;denatured protein binding;disordered domain specific binding;enzyme binding;G-protein coupled receptor binding;heat shock protein binding;histone deacetylase binding;nucleotide binding;protein binding;protein binding involved in protein folding;protein N-terminus binding;RNA binding;RNA pol…	ATP metabolic process;cellular heat acclimation;cellular response to heat;cellular response to oxidative stress;chaperone-mediated protein complex assembly;mRNA catabolic process;negative regulation of apoptotic process;negative regulation of cell death;negative regulation of cell growth;negative regulation of cell proliferation;negative regulation of endoplasmic reticulum stress-induced intrinsi…	aggresome;blood microparticle;centriole;centrosome;COP9 signalosome;cytoplasm;cytoskeleton;cytosol;endoplasmic reticulum;extracellular exosome;extracellular region;ficolin-1-rich granule lumen;focal adhesion;inclusion body;microtubule organizing center;mitochondrion;nuclear speck;nucleoplasm;nucleus;perinuclear region of cytoplasm;protein-containing complex;ribonucleoprotein complex;ubiquitin lig…	Attenuation phase;AUF1 (hnRNP D0) binds and destabilizes mRNA;Cellular response to heat stress;Cellular responses to external stimuli;Cellular responses to stress;Disease;Export of Viral Ribonucleoproteins from Nucleus;HSF1-dependent transactivation;HSP90 chaperone cycle for steroid hormone receptors (SHR);Immune System;Infectious disease;Influenza Infection;Influenza Life Cycle;Innate Immune Sys…			+	+	+	46	38	22	63.9	60.3	34.3	70.108	0	323.31	29636000000	578	4	3.93836	2.37369	4.78863	1.96124	2.24605	1.414	+	A0A0G2JIW1;P0DMV9;P0DMV8;V9GZ37	A0A0G2JIW1;P0DMV9;P0DMV8;V9GZ37	Heat shock 70 kDa protein 1B;Heat shock 70 kDa protein 1A	HSPA1B;HSPA1A	177	+	+
19.9196	21.3651	22.8974	23.351	22.3714	22.6301	22.9308	23.1066	NaN	23.8762	24.3458	24.2212	23.481	23.9975	22.6351	nucleotide binding;porin activity;voltage-gated anion channel activity	adenine transport;anion transmembrane transport;behavioral fear response;chemical synaptic transmission;inorganic anion transport;ion transport;learning;neuron-neuron synaptic transmission;regulation of cilium assembly;transmembrane transport	extracellular exosome;integral component of membrane;membrane;mitochondrial outer membrane;mitochondrion;nucleus;pore complex	Deubiquitination;Metabolism of proteins;Mitochondrial calcium ion transport;Post-translational protein modification;Transport of small molecules;Ub-specific processing proteases	+		+		+	7	7	7	27.9	27.9	27.9	30.658	0	86.668	176710000	25	7	1.45582	2.72889	0.150692	-0.105477	2.39293	1.64696	+	Q9Y277;E5RJN6;E5RHZ6;E5RFP6;E5RHE1;E5RK27;E5RFL1	Q9Y277;E5RJN6;E5RHZ6;E5RFP6;E5RHE1;E5RK27	Voltage-dependent anion-selective channel protein 3	VDAC3	2197	+
25.8323	26.3805	25.4647	23.7325	25.7995	26.5104	27.3335	27.4101	NaN	27.2279	27.6089	27.8436	27.1948	27.4733	27.6929	identical protein binding;ion channel binding;porin activity;protein binding;protein kinase binding;voltage-gated anion channel activity	anion transmembrane transport;anion transport;apoptotic process;epithelial cell differentiation;inorganic anion transport;ion transport;macroautophagy;regulation of autophagy of mitochondrion;transmembrane transport;viral process	extracellular exosome;integral component of membrane;membrane;membrane raft;mitochondrial nucleoid;mitochondrial outer membrane;mitochondrial permeability transition pore complex;mitochondrion;nucleus;plasma membrane;pore complex	Deubiquitination;Metabolism of proteins;Mitochondrial calcium ion transport;Mitochondrial protein import;Mitophagy;Pink/Parkin Mediated Mitophagy;Post-translational protein modification;Transport of small molecules;Ub-specific processing proteases	+		+		+	19	19	19	76.7	76.7	76.7	30.772	0	323.31	2486300000	130	2	1.78274	1.34724	1.06855	2.77318	1.55073	1.40516	+	P21796;C9JI87	P21796;C9JI87	Voltage-dependent anion-selective channel protein 1	VDAC1	1181	+
21.1287	22.3019	23.5118	24.1381	24.5812	23.911	NaN	19.9226	22.3685	26.5437	25.9209	25.0702	24.8351	24.5315	25.083	cadherin binding;protein binding	regulation of transcription, DNA-templated;transcription, DNA-templated	mitochondrion;nucleoplasm;nucleus				+		+	7	7	7	20.9	20.9	20.9	33.216	0	45.426	568980000	31	2	2.11527	3.1012	0.775179	-2.67944	1.11038	1.59885	+	Q9NWB6;X6R9F1	Q9NWB6	Arginine and glutamate-rich protein 1	ARGLU1	2101	+
21.1725	21.4123	21.6262	21.6207	22.1957	21.6132	21.4093	21.0893	21.1271	23.1588	23.3087	22.7874	22.6434	22.8623	22.1928	chromatin DNA binding;DNA binding;DNA binding transcription factor activity;identical protein binding;nuclear receptor activity;protein binding;protein dimerization activity;protein homodimerization activity;protein kinase binding;protein phosphatase binding;RNA polymerase II proximal promoter sequence-specific DNA binding;RNA polymerase II repressing transcription factor binding;RNA polymerase I…	acute-phase response;aging;astrocyte differentiation;cell proliferation;cellular response to cytokine stimulus;cellular response to hormone stimulus;cellular response to leptin stimulus;cellular response to organic cyclic compound;cytokine-mediated signaling pathway;eating behavior;energy homeostasis;eye photoreceptor cell differentiation;glucose homeostasis;growth hormone receptor signaling path…	cytoplasm;cytosol;mitochondrial inner membrane;mitochondrion;nuclear chromatin;nucleoplasm;nucleus;plasma membrane;RNA polymerase II transcription factor complex	Apoptosis;Association of TriC/CCT with target proteins during biosynthesis;BH3-only proteins associate with and inactivate anti-apoptotic BCL-2 members;Cellular responses to external stimuli;Cellular responses to stress;Cellular Senescence;Chaperonin-mediated protein folding;Cytokine Signaling in Immune system;Developmental Biology;Disease;Diseases of signal transduction;Downstream signal transdu…			+		+	7	7	7	12.7	12.7	12.7	88.067	0	97.393	144200000	21	2	1.74521	1.27377	1.30104	-0.414887	1.55235	1.18048	+	P40763;G8JLH9	P40763;G8JLH9	Signal transducer and activator of transcription 3;Signal transducer and activator of transcription	STAT3	1334	+
27.4862	27.8997	27.5866	28.0799	27.9243	27.7888	29.076	29.2483	29.2716	28.3646	28.6322	28.5501	28.8462	28.6439	28.8417	ATP binding;enzyme binding;nucleotide binding;protein binding;RNA binding;ubiquitin protein ligase binding;unfolded protein binding	erythrocyte differentiation;interleukin-12-mediated signaling pathway;iron-sulfur cluster assembly;negative regulation of apoptotic process;negative regulation of erythrocyte differentiation;negative regulation of hematopoietic stem cell differentiation;negative regulation of hemopoiesis;protein export from nucleus;protein folding;regulation of erythrocyte differentiation	cytoplasm;extracellular exosome;focal adhesion;mitochondrial matrix;mitochondrial nucleoid;mitochondrion;myelin sheath;nucleolus;nucleus	Cellular response to heat stress;Cellular responses to external stimuli;Cellular responses to stress;Cristae formation;Cytokine Signaling in Immune system;Gene and protein expression by JAK-STAT signaling after Interleukin-12 stimulation;Immune System;Interleukin-12 family signaling;Interleukin-12 signaling;Metabolism of proteins;Mitochondrial biogenesis;Mitochondrial protein import;Organelle bio…	+		+	+	+	46	45	45	60.2	59.2	59.2	73.68	0	323.31	10384000000	390	5	2.0615	1.08433	2.18947	1.36539	1.9877	0.659072	+	P38646;D6RJI2;D6RA73;H0Y8S0;H0YBG6	P38646	Stress-70 protein, mitochondrial	HSPA9	1324	+	+
22.3655	21.8073	22.3913	22.995	NaN	24.1632	24.5513	21.9753	23.8213	25.1933	24.7137	24.6005	24.0039	23.426	23.061	actin filament binding;ATP binding;beta-tubulin binding;calcium-independent phospholipase A2 activity;DNA binding;endonuclease activity;hydrolase activity;lysophospholipase activity;microtubule binding;phospholipase A2 activity;protein binding;RNA binding;single-stranded DNA binding;ubiquitin protein ligase binding	arachidonic acid metabolic process;arachidonic acid secretion;cell death;fatty acid metabolic process;linoleic acid metabolic process;lipid catabolic process;lipid metabolic process;metabolic process;mitochondrion transport along microtubule;mRNA transport;negative regulation of mitochondrial RNA catabolic process;nucleic acid phosphodiester bond hydrolysis;phosphatidylcholine acyl-chain remodeli…	condensed nuclear chromosome;cytoplasm;cytoskeleton;endoplasmic reticulum;endoplasmic reticulum membrane;Golgi apparatus;Golgi membrane;integral component of membrane;intracellular;membrane;microtubule;mitochondrial nucleoid;mitochondrion;nuclear inner membrane;nuclear outer membrane;nucleoplasm;nucleus;perinuclear region of cytoplasm;peroxisomal membrane;peroxisome	Acyl chain remodelling of PC;Acyl chain remodelling of PE;Gene expression (Transcription);Generic Transcription Pathway;Glycerophospholipid biosynthesis;Metabolism;Metabolism of lipids;Phospholipid metabolism;Respiratory electron transport;Respiratory electron transport, ATP synthesis by chemiosmotic coupling, and heat production by uncoupling proteins.;RNA Polymerase II Transcription;The citric …	+		+			21	21	21	16.9	16.9	16.9	157.9	0	170.38	383740000	62	6	1.38237	1.41055	0.292193	0.756168	0	0.672599	+	P42704;C9JCA9;B8ZZ38;A0A0C4DG06;A0A0C4DG51;Q9NP80	P42704	Leucine-rich PPR motif-containing protein, mitochondrial	LRPPRC	1347	+
26.6457	26.0567	25.8722	25.2748	26.7497	26.9226	27.4474	27.1478	25.0235	27.3955	27.2385	27.8672	27.2441	27.7995	27.4878	amide binding;estrogen receptor binding;protein binding;protein C-terminus binding;protein N-terminus binding	cellular response to calcium ion;cellular response to hypoxia;cellular response to retinoic acid;mammary gland alveolus development;mammary gland branching involved in thelarche;mitochondrial calcium ion transmembrane transport;mitochondrion organization;negative regulation of apoptotic process;negative regulation of DNA binding transcription factor activity;negative regulation of intracellular e…	axon;cell periphery;cell surface;cytoplasm;membrane;mitochondrial inner membrane;mitochondrial outer membrane;mitochondrion;nuclear matrix;nucleus;protein-containing complex	Mitochondrial calcium ion transport;Processing of SMDT1;Transport of small molecules	+		+			18	18	18	59.4	59.4	59.4	33.239	0	323.31	2771300000	132	8	1.50597	1.15928	0.387934	0.966047	1.10732	0.664247	+	J3KPX7;Q99623;F5GY37;F5GWA7;F5H3X6;F5H2D2;F5H0C5;U3KPZ5	J3KPX7;Q99623;F5GY37;F5GWA7;F5H3X6	Prohibitin-2	PHB2	741	+
25.3359	25.8336	25.3327	25.3596	26.2199	26.5174	26.1815	26.072	19.7079	26.6053	26.5952	26.9388	26.3154	26.8644	26.637	nucleotide binding;porin activity;protein binding;voltage-gated anion channel activity	anion transmembrane transport;anion transport;binding of sperm to zona pellucida;inorganic anion transport;ion transport;negative regulation of intrinsic apoptotic signaling pathway;negative regulation of protein polymerization;transmembrane transport	acrosomal vesicle;integral component of membrane;membrane;membrane raft;mitochondrial nucleoid;mitochondrial outer membrane;mitochondrion;myelin sheath;nucleus;pore complex;synaptic vesicle	Deubiquitination;Metabolism of proteins;Mitochondrial calcium ion transport;Post-translational protein modification;Transport of small molecules;Ub-specific processing proteases	+		+			12	12	12	55	55	55	30.348	0	323.31	1596200000	79	5	1.46091	1.02088	0.182765	-1.35905	0.805414	0.344417	+	A0A0A0MR02;P45880;Q5JSD2;Q5JSD1;A2A3S1	A0A0A0MR02;P45880;Q5JSD2;Q5JSD1	Voltage-dependent anion-selective channel protein 2	VDAC2	93	+
28.5336	28.4581	27.8984	27.9237	29.6477	29.2967	28.7131	28.4815	27.5856	29.6428	29.9369	29.2659	29.7824	29.8556	29.902	class I DNA-(apurinic or apyrimidinic site) endonuclease activity;damaged DNA binding;DNA binding;DNA N-glycosylase activity;DNA-(apurinic or apyrimidinic site) endonuclease activity;endodeoxyribonuclease activity;enzyme binding;Hsp70 protein binding;Hsp90 protein binding;iron-sulfur cluster binding;kinase binding;lyase activity;microtubule binding;mRNA binding;oxidized purine DNA binding;oxidize…	apoptotic process;cell cycle;cell division;cellular response to DNA damage stimulus;cellular response to hydrogen peroxide;cellular response to tumor necrosis factor;chromosome segregation;cytoplasmic translation;DNA damage response, detection of DNA damage;DNA repair;negative regulation of DNA repair;negative regulation of protein ubiquitination;negative regulation of translation;nuclear-transcr…	cytoplasm;cytoskeleton;cytosol;cytosolic small ribosomal subunit;endoplasmic reticulum;extracellular exosome;focal adhesion;membrane;mitochondrial inner membrane;mitochondrial matrix;mitochondrion;mitotic spindle;NF-kappaB complex;nucleolus;nucleoplasm;nucleus;plasma membrane;polysome;ribonucleoprotein complex;ribosome;ruffle membrane;small ribosomal subunit;spindle	Activation of the mRNA upon binding of the cap-binding complex and eIFs, and subsequent binding to 43S;Axon guidance;Cap-dependent Translation Initiation;Developmental Biology;Disease;Eukaryotic Translation Elongation;Eukaryotic Translation Initiation;Eukaryotic Translation Termination;Formation of a pool of free 40S subunits;Formation of the ternary complex, and subsequently, the 43S complex;GTP…			+			26	26	25	86.4	86.4	82.7	26.688	0	323.31	15759000000	364	13	3.87738	1.35076	0.310571	0.349031	0.188577	0.143045	+	P23396;E9PL09;E9PPU1;F2Z2S8;H0YCJ7;H0YEU2;H0YF32;E9PQ96;E9PJH4;E9PK82;E9PSF4;E9PQX2;H0YES8	P23396;E9PL09;E9PPU1;F2Z2S8;H0YCJ7;H0YEU2;H0YF32	40S ribosomal protein S3	RPS3	1199	+
24.0309	25.1892	23.0545	22.9951	24.5862	24.939	26.4254	25.2135	22.884	26.6473	26.9899	25.9414	26.8231	26.219	25.5075	complement component C3a binding;complement component C3b binding;enzyme binding;histone deacetylase binding;protein binding;protein C-terminus binding;proteinase activated receptor binding;RNA polymerase II transcription factor activity, sequence-specific DNA binding;transcription regulatory region DNA binding	cellular response to interleukin-6;DNA biosynthetic process;histone deacetylation;mitochondrial calcium ion transmembrane transport;mitochondrion organization;negative regulation of androgen receptor signaling pathway;negative regulation of cell growth;negative regulation of cell proliferation;negative regulation of ERK1 and ERK2 cascade;negative regulation of glucocorticoid receptor signaling pa…	cell surface;cytoplasm;early endosome;extracellular exosome;integral component of plasma membrane;membrane;mitochondrial inner membrane;mitochondrion;myelin sheath;nucleoplasm;nucleus;plasma membrane	Disease;Diseases of signal transduction;MAPK family signaling cascades;MAPK1/MAPK3 signaling;Mitochondrial calcium ion transport;Oncogenic MAPK signaling;Paradoxical activation of RAF signaling by kinase inactive BRAF;Processing of SMDT1;RAF activation;RAF/MAP kinase cascade;Signal Transduction;Signaling by moderate kinase activity BRAF mutants;Signaling by RAS mutants;Transport of small molecules	+				+	13	13	13	52.6	52.6	52.6	29.804	0	323.31	1083700000	60	6	1.02089	1.57316	0.570556	1.81616	1.60921	1.76359	+	P35232;C9JW96;C9JZ20;E7ESE2;E9PCW0;D6RBK0	P35232;C9JW96;C9JZ20;E7ESE2;E9PCW0	Prohibitin	PHB	1297
22.0102	22.6248	21.0899	21.1104	22.5046	22.0384	22.2486	23.0528	23.3945	23.1948	23.0628	23.1074	22.1617	22.9634	22.2797	protein antigen binding;protein binding;protein heterodimerization activity;protein phosphatase regulator activity;protein serine/threonine phosphatase activity	apoptotic process;ceramide metabolic process;chromosome segregation;ciliary basal body-plasma membrane docking;female meiotic nuclear division;G2/M transition of mitotic cell cycle;inactivation of MAPK activity;meiotic sister chromatid cohesion, centromeric;meiotic spindle elongation;mitotic nuclear envelope reassembly;mitotic sister chromatid separation;negative regulation of cell growth;negativ…	cell projection;chromosome;chromosome, centromeric region;cytoplasm;cytosol;dendrite;extracellular exosome;lateral plasma membrane;membrane;microtubule cytoskeleton;mitochondrion;nucleus;plasma membrane;protein phosphatase type 2A complex	Adaptive Immune System;AMER1 mutants destabilize the destruction complex;Amplification of signal from unattached kinetochores via a MAD2 inhibitory signal;Amplification of signal from the kinetochores;Anchoring of the basal body to the plasma membrane;APC truncation mutants have impaired AXIN binding;AURKA Activation by TPX2;AXIN missense mutants destabilize the destruction complex;AXIN mutants d…				+	+	6	6	6	12.2	12.2	12.2	65.308	0	60.664	181440000	31	4	0.137517	0.150736	1.58109	1.79849	1.74007	0.850189	+	P30153;B3KQV6;E9PH38;C9J9C1	P30153;B3KQV6;E9PH38;C9J9C1	Serine/threonine-protein phosphatase 2A 65 kDa regulatory subunit A alpha isoform	PPP2R1A	1259		+
NaN	21.4483	21.0378	20.6611	21.492	21.1895	22.4684	22.757	NaN	21.8765	21.9942	21.6098	21.8056	21.1793	21.5644	cadherin binding involved in cell-cell adhesion;hydrolase activity;metal ion binding;phosphatase activity;phosphoprotein phosphatase activity;protein binding;protein domain specific binding;protein kinase binding;protein N-terminus binding;protein phosphatase binding;protein serine/threonine phosphatase activity;RNA binding	beta-catenin destruction complex disassembly;branching morphogenesis of an epithelial tube;carbohydrate metabolic process;cell cycle;cell division;cell-cell adhesion;circadian regulation of gene expression;dephosphorylation;entrainment of circadian clock by photoperiod;glycogen metabolic process;lung development;negative regulation of protein binding;neuron differentiation;peptidyl-serine dephosp…	cell-cell adherens junction;chromosome;chromosome, centromeric region;cleavage furrow;condensed chromosome kinetochore;cytoplasm;cytosol;dendritic spine;extracellular exosome;focal adhesion;glycogen granule;kinetochore;midbody;mitochondrial outer membrane;mitochondrion;neuron projection;neuronal cell body;nuclear chromosome, telomeric region;nuclear speck;nucleolus;nucleoplasm;nucleus;perikaryon;…	Amplification of signal from unattached kinetochores via a MAD2 inhibitory signal;Amplification of signal from the kinetochores;Cell Cycle;Cell Cycle Checkpoints;Cell Cycle, Mitotic;Circadian Clock;DARPP-32 events;Downregulation of TGF-beta receptor signaling;G alpha (i) signalling events;GPCR downstream signalling;M Phase;Metabolism;Metabolism of lipids;Mitotic Anaphase;Mitotic Metaphase and Ana…				+		6	4	4	23.3	15.8	15.8	37.512	0	31.136	60952000	15	8	0	0.068119	1.75385	1.76326	1.10448	0.486079	+	P62136;E9PMD7;F8VYE8;F8W0W8;P36873;F8VR82;F5H1L6;F5H037	P62136;E9PMD7;F8VYE8;F8W0W8;P36873	Serine/threonine-protein phosphatase PP1-alpha catalytic subunit;Serine/threonine-protein phosphatase;Serine/threonine-protein phosphatase PP1-gamma catalytic subunit	PPP1CA;PPP1CC	1496		+
25.2735	23.9028	24.1788	24.7018	22.1679	22.822	34.8185	34.7097	34.8931	34.3525	34.7397	34.5607	35.0442	34.7545	34.3399	DNA binding;DNA binding transcription factor activity;protein dimerization activity;RNA polymerase II transcription factor activity, sequence-specific DNA binding;transcription regulatory region DNA binding	adaptive immune response;autophagy;embryonic placenta development;humoral immune response;immune system process;lysosome organization;positive regulation of autophagy;positive regulation of transcription by RNA polymerase II;positive regulation of transcription, DNA-templated;regulation of transcription, DNA-templated;transcription, DNA-templated	cytoplasm;nucleoplasm;nucleus				+	+	+	39	39	10	54.9	54.9	19.4	54.223	0	323.31	464220000000	1351	9	3.39883	10.1247	4.75822	10.3668	4.54407	12.056	+	B0QYS6;B0QYS7;P19484;A0A1B0GXL9;B1AKB4;B1AKB2;B1AKB1;B1AKA9;Q709A9	B0QYS6;B0QYS7;P19484;A0A1B0GXL9;B1AKB4	Transcription factor EB	TFEB	252	+	+
24.3732	27.2578	24.0264	23.9386	25.6847	25.6353	30.5947	31.1211	31.2303	30.6949	31.4407	31.1956	31.1451	31.2396	31.4513	5'-deoxyribose-5-phosphate lyase activity;ATP binding;ATP-dependent DNA helicase activity;damaged DNA binding;DNA binding;double-stranded DNA binding;double-stranded telomeric DNA binding;enzyme activator activity;helicase activity;hydrolase activity;hydrolase activity, acting on acid anhydrides;nucleotide binding;protein binding;protein C-terminus binding;protein-containing complex binding;RNA b…	activation of innate immune response;brain development;cell proliferation;cellular hyperosmotic salinity response;cellular response to DNA damage stimulus;cellular response to fatty acid;cellular response to gamma radiation;cellular response to leukemia inhibitory factor;cellular response to X-ray;DNA duplex unwinding;DNA recombination;DNA repair;double-strand break repair;double-strand break rep…	chromosome;cytoplasm;cytosol;extracellular region;Ku70:Ku80 complex;membrane;nonhomologous end joining complex;nuclear chromosome, telomeric region;nuclear telomere cap complex;nucleolus;nucleoplasm;nucleus;plasma membrane;protein-containing complex;protein-DNA complex;ribonucleoprotein complex;secretory granule lumen	2-LTR circle formation;Cytosolic sensors of pathogen-associated DNA;Disease;DNA Double-Strand Break Repair;DNA Repair;Early Phase of HIV Life Cycle;HIV Infection;HIV Life Cycle;Immune System;Infectious disease;Innate Immune System;Integration of provirus;IRF3-mediated induction of type I IFN;Neutrophil degranulation;Nonhomologous End-Joining (NHEJ);STING mediated induction of host immune responses			+	+	+	53	53	53	66.5	66.5	66.5	82.704	0	323.31	37281000000	631	3	1.82503	5.46315	3.97201	6.99954	3.51041	5.45037	+	P13010;C9JZ81;H7C0H9	P13010	X-ray repair cross-complementing protein 5	XRCC5	1113	+	+
24.7314	27.2229	23.1277	23.9196	25.3471	24.7022	30.0545	30.6821	30.6318	30.4145	31.2993	30.8127	30.9518	30.9324	30.6142	5'-deoxyribose-5-phosphate lyase activity;ATP binding;ATP-dependent DNA helicase activity;catalytic activity;cyclin binding;damaged DNA binding;DNA binding;double-stranded DNA binding;double-stranded telomeric DNA binding;helicase activity;hydrolase activity;lyase activity;nucleotide binding;protein binding;protein C-terminus binding;protein-containing complex binding;RNA binding;telomeric DNA bi…	activation of innate immune response;brain development;cellular hyperosmotic salinity response;cellular response to DNA damage stimulus;cellular response to gamma radiation;cellular response to X-ray;DNA duplex unwinding;DNA ligation;DNA recombination;DNA repair;double-strand break repair via classical nonhomologous end joining;double-strand break repair via nonhomologous end joining;establishmen…	chromosome;cytoplasm;cytosol;extracellular region;ficolin-1-rich granule lumen;Ku70:Ku80 complex;membrane;nonhomologous end joining complex;nuclear chromosome, telomeric region;nuclear telomere cap complex;nucleolus;nucleoplasm;nucleus;protein-containing complex;protein-DNA complex;secretory granule lumen;transcription factor complex	2-LTR circle formation;Cytosolic sensors of pathogen-associated DNA;Disease;DNA Double-Strand Break Repair;DNA Repair;Early Phase of HIV Life Cycle;HIV Infection;HIV Life Cycle;Immune System;Infectious disease;Innate Immune System;Integration of provirus;IRF3-mediated induction of type I IFN;Neutrophil degranulation;Nonhomologous End-Joining (NHEJ);STING mediated induction of host immune responses			+	+	+	54	54	54	66.5	66.5	66.5	69.842	0	323.31	29471000000	509	2	1.85261	4.85565	3.40011	6.9325	3.12492	5.81752	+	P12956;B1AHC9	P12956;B1AHC9	X-ray repair cross-complementing protein 6	XRCC6	1112	+	+
25.8503	28.2389	28.0723	27.7666	24.8142	25.0405	31.92	30.0974	30.8658	32.7566	32.6095	32.5279	33.1454	31.8731	30.5489	actin binding;actin filament binding;actin-dependent ATPase activity;ADP binding;ATP binding;ATPase activity;cadherin binding;calmodulin binding;microfilament motor activity;microtubule binding;microtubule motor activity;motor activity;nucleotide binding;protein binding;protein domain specific binding;protein homodimerization activity;protein membrane anchor;RNA binding	actin cytoskeleton reorganization;actin filament-based movement;actomyosin structure organization;angiogenesis;blood vessel endothelial cell migration;cell adhesion;cell morphogenesis involved in differentiation;cell-cell adhesion;cytokinetic process;establishment of meiotic spindle localization;establishment of T cell polarity;in utero embryonic development;integrin-mediated signaling pathway;le…	actin cytoskeleton;actomyosin;actomyosin contractile ring;brush border;cell cortex;cell leading edge;cell-cell adherens junction;cleavage furrow;COP9 signalosome;cortical cytoskeleton;cytoplasm;cytoskeleton;cytosol;extracellular exosome;focal adhesion;immunological synapse;integrin complex;membrane;myosin complex;myosin II complex;myosin II filament;neuromuscular junction;nucleus;plasma membrane;…	Axon guidance;Developmental Biology;EPHA-mediated growth cone collapse;EPH-Ephrin signaling;Fcgamma receptor (FCGR) dependent phagocytosis;Immune System;Innate Immune System;Membrane Trafficking;Regulation of actin dynamics for phagocytic cup formation;RHO GTPase Effectors;RHO GTPases activate CIT;RHO GTPases activate PAKs;RHO GTPases activate PKNs;RHO GTPases Activate ROCKs;Sema4D in semaphorin …			+	+	+	190	190	159	72.7	72.7	62.7	226.53	0	323.31	94739000000	2032	7	1.45263	4.81116	1.66189	3.0416	5.07163	7.704	+	P35579;Q5BKV1;B1AH99;E7ERA5;REV__S4R3H4;REV__E7EQT4;REV__Q9UKV3	P35579	Myosin-9	MYH9	1305	+	+
23.678	23.1626	23.1402	23.2234	23.4366	23.9151	24.8596	25.1935	25.7583	25.3991	24.5389	26.0341	25.1111	25.5887	25.8768	cadherin binding;RNA binding		endoplasmic reticulum;endoplasmic reticulum membrane;integral component of membrane;intracellular membrane-bounded organelle;membrane;mitochondrial nucleoid;nuclear envelope;nucleus;organelle membrane				+	+	+	9	9	9	32.6	32.6	32.6	34.93	0	72.905	573480000	43	1	2.04854	2.10525	2.0616	2.08862	1.17115	1.6482	+	Q96AG4	Q96AG4	Leucine-rich repeat-containing protein 59	LRRC59	1938	+	+
30.2482	30.4124	30.1812	30.346	30.5873	30.3849	31.6745	31.668	31.8404	31.5077	31.6171	31.581	31.8843	31.8258	32.1	ATP binding;ATPase activity;ATPase activity, coupled;C3HC4-type RING finger domain binding;cadherin binding;chaperone binding;disordered domain specific binding;enzyme binding;glycolipid binding;G-protein coupled receptor binding;heat shock protein binding;MHC class II protein complex binding;nucleotide binding;phosphatidylserine binding;protein binding;protein binding, bridging;RNA binding;tau p…	ATP metabolic process;cell differentiation;cellular response to starvation;chaperone cofactor-dependent protein refolding;chaperone-mediated autophagy;chaperone-mediated autophagy translocation complex disassembly;chaperone-mediated protein transport involved in chaperone-mediated autophagy;clathrin coat disassembly;cytokine-mediated signaling pathway;late endosomal microautophagy;male meiosis I;…	blood microparticle;CatSper complex;cell surface;chaperone complex;clathrin-sculpted gamma-aminobutyric acid transport vesicle membrane;cytoplasm;cytoskeleton;cytosol;extracellular exosome;extracellular region;extracellular space;ficolin-1-rich granule lumen;focal adhesion;intracellular;late endosome;lumenal side of lysosomal membrane;lysosomal lumen;lysosomal membrane;male germ cell nucleus;meio…	Attenuation phase;AUF1 (hnRNP D0) binds and destabilizes mRNA;Axon guidance;Cell Cycle;Cellular response to heat stress;Cellular responses to external stimuli;Cellular responses to stress;CHL1 interactions;Clathrin derived vesicle budding;Clathrin-mediated endocytosis;Cytokine Signaling in Immune system;Developmental Biology;GABA synthesis, release, reuptake and degradation;Golgi Associated Vesic…			+	+	+	51	51	39	71.5	71.5	65.5	70.897	0	323.31	76105000000	1113	15	3.00517	1.60641	3.22277	1.46403	2.96464	1.08253	+	P11142;E9PKE3;E9PNE6;A8K7Q2;E9PN89;E9PS65;P54652;E9PLF4;E9PQQ4;E9PQK7;E9PK54;E9PPY6;E9PN25;E9PM13;E9PI65	P11142;E9PKE3;E9PNE6;A8K7Q2	Heat shock cognate 71 kDa protein	HSPA8	1087	+	+
18.1881	21.1924	NaN	20.7053	19.9668	19.6073	26.0913	26.2151	25.244	27.2888	26.1588	27.5579	27.1063	26.8234	27.383	damaged DNA binding;DNA binding;G-rich strand telomeric DNA binding;metal ion binding;nucleic acid binding;protein binding;single-stranded DNA binding	base-excision repair;cellular response to DNA damage stimulus;DNA damage response, detection of DNA damage;DNA recombination;DNA repair;DNA replication;DNA-dependent DNA replication;double-strand break repair via homologous recombination;error-free translesion synthesis;error-prone translesion synthesis;G1/S transition of mitotic cell cycle;interstrand cross-link repair;mismatch repair;nucleotide…	DNA replication factor A complex;nuclear chromosome, telomeric region;nucleoplasm;nucleus;PML body	Activation of ATR in response to replication stress;Activation of the pre-replicative complex;Base Excision Repair;Cell Cycle;Cell Cycle Checkpoints;Cell Cycle, Mitotic;Cellular response to heat stress;Cellular responses to external stimuli;Cellular responses to stress;Chromosome Maintenance;DNA Damage Bypass;DNA Double-Strand Break Repair;DNA Repair;DNA Replication;DNA Replication Pre-Initiation…			+		+	25	25	25	48.7	48.7	48.7	68.137	0	323.31	1891500000	109	4	2.13297	7.41396	0	5.14482	2.97477	7.21479	+	P27694;I3L4R8;I3L2M5;I3L524	P27694	Replication protein A 70 kDa DNA-binding subunit;Replication protein A 70 kDa DNA-binding subunit, N-terminally processed	RPA1	1232	+
24.112	23.528	24.8278	23.4477	22.9408	24.1319	26.6926	24.557	22.8813	25.9797	27.0642	26.6389	28.6697	26.6129	27.6221	DNA binding;metal ion binding;protein binding;RNA binding;structural constituent of ribosome;zinc ion binding	cell proliferation;nuclear-transcribed mRNA catabolic process, nonsense-mediated decay;ribosomal small subunit assembly;rRNA processing;sister chromatid cohesion;SRP-dependent cotranslational protein targeting to membrane;translation;translational initiation;viral transcription	cytosol;cytosolic small ribosomal subunit;intracellular;nucleoplasm;nucleus;ribosome	Activation of the mRNA upon binding of the cap-binding complex and eIFs, and subsequent binding to 43S;Amplification of signal from unattached kinetochores via a MAD2 inhibitory signal;Amplification of signal from the kinetochores;Axon guidance;Cap-dependent Translation Initiation;Cell Cycle;Cell Cycle Checkpoints;Cell Cycle, Mitotic;Developmental Biology;Disease;Eukaryotic Translation Elongation…			+		+	8	8	3	45.2	45.2	15.5	9.461	0	77.468	1889500000	96	3	1.76111	3.81486	0.136395	0.572514	1.81755	3.02459	+	P42677;Q5T4L4;C9J1C5	P42677;Q5T4L4	40S ribosomal protein S27	RPS27	1346	+
26.6298	25.3625	26.6549	26.6316	27.5373	25.5548	28.7108	27.3393	28.1221	28.0058	29.4603	29.3074	27.9002	29.4346	30.1177	heparin binding;protein binding;RNA binding;structural constituent of ribosome	alpha-beta T cell differentiation;cytoplasmic translation;nuclear-transcribed mRNA catabolic process, nonsense-mediated decay;rRNA processing;SRP-dependent cotranslational protein targeting to membrane;translation;translational initiation;viral transcription	cytoplasm;cytosol;cytosolic large ribosomal subunit;extracellular exosome;focal adhesion;intracellular;nucleus;ribosome	Axon guidance;Cap-dependent Translation Initiation;Developmental Biology;Disease;Eukaryotic Translation Elongation;Eukaryotic Translation Initiation;Eukaryotic Translation Termination;Formation of a pool of free 40S subunits;GTP hydrolysis and joining of the 60S ribosomal subunit;Infectious disease;Influenza Infection;Influenza Life Cycle;Influenza Viral RNA Transcription and Replication;L13a-med…			+		+	9	9	8	68.8	68.8	62.5	14.787	0	289.57	12038000000	173	7	1.32492	3.15468	1.1529	1.41416	1.05929	2.37846	+	P35268;K7ERI7;K7EMH1;K7ELC4;K7EP65;K7EKS7;K7EJT5	P35268;K7ERI7;K7EMH1;K7ELC4;K7EP65;K7EKS7	60S ribosomal protein L22	RPL22	1302	+
24.6821	25.921	26.4505	26.6968	25.5832	25.8674	26.1971	25.7225	26.1955	27.9638	27.3981	27.857	28.5347	28.2269	27.9378		negative regulation of intrinsic apoptotic signaling pathway;response to virus;RNA splicing;transcription by RNA polymerase III;viral process	actin cytoskeleton;cytoplasm;cytoskeleton;cytosol;nucleoplasm;nucleus;spliceosomal complex;transcription factor complex				+		+	27	27	27	44.1	44.1	44.1	71.729	0	323.31	4538200000	201	3	1.97452	2.93157	1.01585	-0.535264	2.40988	2.01436	+	Q9Y6Y0;X6R674;H0Y5Y2	Q9Y6Y0	Influenza virus NS1A-binding protein	IVNS1ABP	2245	+
22.3065	21.181	21.9118	21.4623	23.5368	21.8314	22.9349	21.8102	20.9671	25.8293	26.1509	24.9367	25.0445	24.6774	24.1065	cadherin binding;DNA binding;lamin binding	regulation of transcription, DNA-templated	chromatin;chromosome;nuclear envelope;nucleus				+		+	16	16	9	32.9	32.9	19	75.491	0	208.41	690310000	62	1	1.86673	2.86569	0.10105	0.217017	1.47732	2.95489	+	P42166	P42166	Lamina-associated polypeptide 2, isoform alpha;Thymopoietin;Thymopentin	TMPO	1342	+
27.1876	27.0976	27.7249	27.9879	27.5178	27.1006	27.5958	27.6695	25.4741	29.0951	29.3438	29.1891	28.8753	29.5792	30.0139	catalytic activity;DNA binding;IMP dehydrogenase activity;metal ion binding;nucleotide binding;oxidoreductase activity;protein binding;RNA binding	cellular response to interleukin-4;circadian rhythm;GMP biosynthetic process;GTP biosynthetic process;lymphocyte proliferation;neutrophil degranulation;oxidation-reduction process;protein homotetramerization;purine nucleotide biosynthetic process;purine ribonucleoside monophosphate biosynthetic process;retina development in camera-type eye	cytoplasm;cytosol;extracellular exosome;extracellular region;ficolin-1-rich granule lumen;membrane;nucleus;peroxisomal membrane;secretory granule lumen	Immune System;Innate Immune System;Metabolism;Metabolism of nucleotides;Neutrophil degranulation;Nucleobase biosynthesis;Purine ribonucleoside monophosphate biosynthesis			+		+	30	30	28	52.9	52.9	51.4	55.804	0	323.31	11294000000	367	3	1.91897	2.34685	0.412175	-0.943319	2.73043	1.9001	+	P12268;H0Y4R1;E7ETK5	P12268;H0Y4R1	Inosine-5-monophosphate dehydrogenase 2	IMPDH2	1105	+
24.854	26.2077	26.1615	25.7929	26.331	26.5277	26.8274	25.4606	26.8045	27.9237	27.9808	27.9699	27.5813	27.8257	27.7212	collagen binding;isomerase activity;peptidyl-prolyl cis-trans isomerase activity;protein binding;protein-containing complex binding;RNA binding;RNA polymerase binding;unfolded protein binding	bone development;chaperone-mediated protein folding;positive regulation by host of viral genome replication;positive regulation by host of viral process;positive regulation of multicellular organism growth;protein folding;protein peptidyl-prolyl isomerization;protein stabilization;regulation of post-translational protein modification	endoplasmic reticulum;endoplasmic reticulum chaperone complex;endoplasmic reticulum lumen;extracellular exosome;focal adhesion;melanosome;membrane;nucleus;perinuclear region of cytoplasm;protein-containing complex;smooth endoplasmic reticulum	Collagen biosynthesis and modifying enzymes;Collagen formation;Extracellular matrix organization			+		+	18	18	18	65.3	65.3	65.3	23.742	0	323.31	5105600000	167	1	1.62193	2.17857	0.248391	0.386966	3.55936	1.52874	+	P23284	P23284	Peptidyl-prolyl cis-trans isomerase B	PPIB	1197	+
26.7529	27.8838	27.0946	26.9044	26.8083	26.3144	29.4391	28.5366	26.5938	28.6985	28.22	28.3689	29.4616	28.9331	28.7712	cytoskeletal protein binding;double-stranded RNA binding;identical protein binding;keratin filament binding;microtubule binding;protein binding;protein C-terminus binding;protein domain specific binding;scaffold protein binding;structural constituent of cytoskeleton;structural constituent of eye lens;structural molecule activity	astrocyte development;axon development;Bergmann glial cell differentiation;cell differentiation;cellular response to interferon-gamma;cellular response to leukemia inhibitory factor;cytokine-mediated signaling pathway;cytoskeleton organization;intermediate filament cytoskeleton organization;intermediate filament organization;intermediate filament-based process;lens fiber cell development;multicel…	axon;cardiac myofibril;cell leading edge;cell projection;cell-cell junction;contractile fiber;cytoplasm;cytoplasmic ribonucleoprotein granule;cytoskeleton;cytosol;extracellular exosome;extracellular space;fascia adherens;focal adhesion;intercalated disc;intermediate filament;intermediate filament cytoskeleton;membrane;myelin sheath;neurofibrillary tangle;neurofilament;neuromuscular junction;neuro…	Apoptosis;Apoptotic cleavage of cellular proteins;Apoptotic execution phase;Caspase-mediated cleavage of cytoskeletal proteins;Cytokine Signaling in Immune system;Immune System;Interleukin-4 and 13 signaling;Muscle contraction;Programmed Cell Death;Signaling by Interleukins;Striated Muscle Contraction			+		+	56	54	51	81.5	80	78.3	53.651	0	323.31	9082500000	395	15	1.39537	1.73698	0.452013	1.19034	2.2588	1.86773	+	P08670;B0YJC4;B0YJC5;A0A1B0GUA0;A0A1B0GTT5;Q5JVS8;A0A1B0GVG8;H7C5W5;P17661;P41219;F8W835;E7EMV2;E7ESP9;Q16352;P07197	P08670;B0YJC4	Vimentin	VIM	1054	+
25.4712	26.0661	26.4706	26.2497	24.8367	25.3505	27.3681	27.0944	25.8455	27.4612	27.1027	27.3136	27.2667	26.8043	26.9562	activating transcription factor binding;cadherin binding;DNA binding;heat shock protein binding;protein binding;signal transducer activity;translation elongation factor activity;translation factor activity, RNA binding	cellular response to ionizing radiation;mRNA transcription;positive regulation of I-kappaB kinase/NF-kappaB signaling;regulation of cell death;regulation of transcription, DNA-templated;signal transduction;transcription, DNA-templated;translation;translational elongation	cytoplasm;cytosol;endoplasmic reticulum;eukaryotic translation elongation factor 1 complex;fibrillar center;nucleus	Eukaryotic Translation Elongation;Metabolism of proteins;Translation			+		+	15	15	7	59.1	59.1	34.5	31.121	0	323.31	1905900000	105	20	1.65832	1.24038	0.259099	0.409225	2.5935	2.19889	+	P29692;E9PK01;E9PRY8;A0A087X1X7;E9PQZ1;E9PPR1;E9PL12;E9PQ49;E9PI39;E9PMW7;E9PIZ1;H0YCK7;E9PK06;E9PK72;E9PKK3;H0YE72;H0YE58;E9PNW6;E9PQC9;E9PJD0	P29692;E9PK01;E9PRY8;A0A087X1X7;E9PQZ1;E9PPR1;E9PL12;E9PQ49;E9PI39;E9PMW7;E9PIZ1;H0YCK7	Elongation factor 1-delta	EEF1D	1248	+
24.2312	22.0658	26.2846	25.3997	24.8389	24.6067	23.07	24.3427	NaN	25.6447	25.6347	25.9789	25.4217	25.7091	26.2692	nucleic acid binding;protein binding;RNA binding	mRNA processing;regulation of transcription, DNA-templated;RNA processing;RNA splicing;transcription, DNA-templated	microtubule cytoskeleton;microtubule organizing center;nuclear speck;nucleoplasm;nucleus;protein-containing complex				+		+	11	11	10	24.9	24.9	23	59.379	0	213.32	1270300000	100	8	1.25721	2.65153	0.957368	-2.13583	2.04654	1.02992	+	Q14498;H0Y4X3;A0A0U1RQH7;G3XAC6;A0A0U1RQW2;Q5QP23;Q5QP22;A0A087X122	Q14498;H0Y4X3;A0A0U1RQH7;G3XAC6	RNA-binding protein 39	RBM39	1686	+
27.1513	26.7352	28.0913	26.9363	27.3367	27.726	28.6451	27.6612	27.6174	28.8104	28.9589	28.662	29.0134	29.2173	28.6722	nucleic acid binding;protein binding;RNA binding	mRNA 3'-end processing;mRNA export from nucleus;mRNA processing;mRNA splicing, via spliceosome;mRNA transport;osteoblast differentiation;positive regulation of DNA-templated transcription, elongation;regulation of DNA recombination;replication fork processing;RNA export from nucleus;RNA splicing;termination of RNA polymerase II transcription;viral mRNA export from host cell nucleus;viral process	catalytic step 2 spliceosome;cytoplasm;cytosol;exon-exon junction complex;extracellular exosome;membrane;nuclear chromosome, telomeric region;nuclear speck;nucleoplasm;nucleus;spliceosomal complex;transcription export complex	Cleavage of Growing Transcript in the Termination Region;Gene expression (Transcription);Metabolism of RNA;mRNA 3'-end processing;mRNA Splicing;mRNA Splicing - Major Pathway;Processing of Capped Intron-Containing Pre-mRNA;RNA Polymerase II Transcription;RNA Polymerase II Transcription Termination;Transport of Mature mRNA derived from an Intron-Containing Transcript;Transport of Mature mRNA Derive…			+		+	11	11	2	41.6	41.6	6.2	26.888	0	323.31	6925500000	164	1	2.36891	2.02437	0.296409	0.460771	2.22476	1.27909	+	Q86V81	Q86V81	THO complex subunit 4	ALYREF	1847	+
25.4086	25.457	26.0704	25.7843	26.068	26.0014	27.4827	27.0422	25.4262	27.3871	27.2802	26.9771	27.3592	27.4148	27.3303	endopeptidase activity;hydrolase activity;peptidase activity;protein binding;threonine-type endopeptidase activity	anaphase-promoting complex-dependent catabolic process;antigen processing and presentation of exogenous peptide antigen via MHC class I, TAP-dependent;Fc-epsilon receptor signaling pathway;interleukin-1-mediated signaling pathway;MAPK cascade;negative regulation of canonical Wnt signaling pathway;negative regulation of G2/M transition of mitotic cell cycle;NIK/NF-kappaB signaling;positive regulat…	cytoplasm;cytosol;extracellular exosome;intracellular membrane-bounded organelle;nucleoplasm;nucleus;P-body;proteasome complex;proteasome core complex;proteasome core complex, alpha-subunit complex	ABC transporter disorders;ABC-family proteins mediated transport;Activation of APC/C and APC/C:Cdc20 mediated degradation of mitotic proteins;Activation of NF-kappaB in B cells;Adaptive Immune System;Antigen processing: Ubiquitination & Proteasome degradation;Antigen processing-Cross presentation;APC/C:Cdc20 mediated degradation of mitotic proteins;APC/C:Cdc20 mediated degradation of Securin;APC/…			+		+	13	13	13	49	49	49	29.483	0	162.23	2321000000	116	11	4.82153	1.93527	0.356667	0.723017	2.28431	1.18006	+	P25789;H0YN18;H0YMZ1;H0YL69;H0YMI6;H0YMA1;H0YKT8;H0YKS0;H0YLC2;H0YMV3;H0YLS6	P25789;H0YN18;H0YMZ1;H0YL69;H0YMI6;H0YMA1;H0YKT8;H0YKS0	Proteasome subunit alpha type-4;Proteasome subunit alpha type;Proteasome subunit beta type	PSMA4	1213	+
26.0854	25.6086	26.6752	26.3458	26.5022	26.3095	27.8387	27.941	25.4666	27.7066	27.5243	27.889	27.2455	27.6366	27.6239	mRNA 5'-UTR binding;protein binding;RNA binding;structural constituent of ribosome	cell differentiation;cytoplasmic translation;negative regulation of apoptotic process;nuclear-transcribed mRNA catabolic process, nonsense-mediated decay;rRNA processing;SRP-dependent cotranslational protein targeting to membrane;translation;translational initiation;viral transcription	cytoplasm;cytosol;cytosolic small ribosomal subunit;endoplasmic reticulum;extracellular exosome;focal adhesion;intracellular;nucleolus;nucleoplasm;nucleus;ribonucleoprotein complex;ribosome	Activation of the mRNA upon binding of the cap-binding complex and eIFs, and subsequent binding to 43S;Axon guidance;Cap-dependent Translation Initiation;Developmental Biology;Disease;Eukaryotic Translation Elongation;Eukaryotic Translation Initiation;Eukaryotic Translation Termination;Formation of a pool of free 40S subunits;Formation of the ternary complex, and subsequently, the 43S complex;GTP…			+		+	20	20	20	64.4	64.4	64.4	29.945	0	323.31	2737200000	144	12	2.1893	1.65502	0.204649	0.57162	2.46016	1.30076	+	P61247;D6RAT0;D6RG13;D6RB09;H0Y9Y4;E9PFI5;D6R9B6;H0Y8L7;D6RAS7;D6RED7;D6RGE0;D6RI02	P61247;D6RAT0;D6RG13;D6RB09;H0Y9Y4;E9PFI5;D6R9B6;H0Y8L7	40S ribosomal protein S3a	RPS3A	1484	+
23.725	24.4065	24.3197	24.1908	24.1282	24.9393	21.7842	20.764	21.5787	25.8097	25.6604	25.5643	25.5322	25.3166	25.6666	metal ion binding;molecular_function;protein binding	cell differentiation;multicellular organism development	focal adhesion;nucleus				+	+	+	9	9	9	57.5	57.5	57.5	20.954	0	123.34	812110000	63	3	1.82042	1.43938	2.24222	-2.87962	1.44103	1.14439	+	Q16527;F8VQR7;F8VW96	Q16527;F8VQR7;F8VW96	Cysteine and glycine-rich protein 2	CSRP2	1739	+
21.346	21.1318	NaN	NaN	19.6632	21.2614	NaN	NaN	NaN	NaN	NaN	NaN	23.8036	NaN	23.2832	chromatin binding;core promoter binding;core promoter sequence-specific DNA binding;DNA binding;DNA binding transcription factor activity;histone deacetylase activity;metal ion binding;protein binding;RNA polymerase II repressing transcription factor binding;RNA polymerase II transcription factor activity, sequence-specific DNA binding;sequence-specific DNA binding;transcription coactivator activ…	circadian regulation of gene expression;double-strand break repair;entrainment of circadian clock by photoperiod;histone deacetylation;locomotor rhythm;negative regulation of nucleic acid-templated transcription;positive regulation of protein autoubiquitination;proteasome-mediated ubiquitin-dependent protein catabolic process;protein sumoylation;regulation of gene expression, epigenetic;regulatio…	cytoplasm;cytoskeleton;cytosol;intracellular membrane-bounded organelle;microtubule;nuclear envelope;nucleoplasm;nucleus	Chromatin modifying enzymes;Chromatin organization;Epigenetic regulation of gene expression;ERCC6 (CSB) and EHMT2 (G9a) positively regulate rRNA expression;Gene expression (Transcription);HDACs deacetylate histones;Intracellular signaling by second messengers;Metabolism of proteins;PIP3 activates AKT signaling;Positive epigenetic regulation of rRNA expression;Post-translational protein modificati…			+			5	3	3	8.3	5.3	5.3	79.372	0	21.084	107620000	6	5	1.83616	2.30451	-4.34294e-08	0	0	NaN	+	E7ESY4;Q13330;H0Y4T7;F8W9Y9;H7C3F3	E7ESY4;Q13330;H0Y4T7	Metastasis-associated protein MTA1	MTA1	504	+
22.5056	23.9152	24.5931	21.2725	26.275	26.6429	24.8932	25.5723	21.6965	25.3205	25.0899	25.219	25.0561	25.7183	25.1814	protein binding;structural molecule activity	anaphase-promoting complex-dependent catabolic process;antigen processing and presentation of exogenous peptide antigen via MHC class I, TAP-dependent;Fc-epsilon receptor signaling pathway;interleukin-1-mediated signaling pathway;MAPK cascade;negative regulation of canonical Wnt signaling pathway;negative regulation of G2/M transition of mitotic cell cycle;neutrophil degranulation;NIK/NF-kappaB s…	cytoplasm;cytosol;extracellular region;ficolin-1-rich granule lumen;membrane;nucleoplasm;nucleus;proteasome accessory complex;proteasome complex;proteasome regulatory particle;proteasome regulatory particle, lid subcomplex;secretory granule lumen	ABC transporter disorders;ABC-family proteins mediated transport;Activation of APC/C and APC/C:Cdc20 mediated degradation of mitotic proteins;Activation of NF-kappaB in B cells;Adaptive Immune System;Antigen processing: Ubiquitination & Proteasome degradation;Antigen processing-Cross presentation;APC/C:Cdc20 mediated degradation of mitotic proteins;APC/C:Cdc20 mediated degradation of Securin;APC/…			+		+	22	22	22	49.1	49.1	49.1	47.463	0	218.97	1392100000	81	4	1.43178	2.10824	0.214366	1.12116	2.34401	-1.24917	+	O00231;J3QRY4;J3QS13;J3KSW3	O00231	26S proteasome non-ATPase regulatory subunit 11	PSMD11	809	+
22.0779	21.6736	NaN	NaN	23.5229	23.3174	22.1508	22.7957	NaN	24.1974	23.8218	24.0258	23.3286	23.3577	24.0926	enzyme binding;identical protein binding;mRNA binding;protein binding;RNA binding;RS domain binding	mRNA splice site selection;negative regulation of striated muscle tissue development	nuclear speck;nucleoplasm;nucleus;U1 snRNP;U2-type prespliceosome				+		+	8	8	8	21.9	21.9	21.9	46.513	0	114.99	230710000	52	9	1.76952	1.71723	0	NaN	1.47248	0.594851	+	Q9Y383;A0A0A6YYJ8;A8MYV2;Q9NQ29;B8ZZ10;B8ZZ12;V9GZ75;F8WEU3;B8ZZ09	Q9Y383;A0A0A6YYJ8	Putative RNA-binding protein Luc7-like 2	LUC7L2	2212	+
19.9266	18.8058	21.2551	20.281	23.4968	24.2814	20.862	20.5969	20.7011	19.8357	21.2617	21.2521	21.4806	20.7324	20.9837	protein binding;RNA polymerase II core binding;transcription factor activity, RNA polymerase II transcription factor binding	beta-catenin-TCF complex assembly;cell cycle;cellular response to lipopolysaccharide;endodermal cell fate commitment;histone H2B ubiquitination;histone modification;histone monoubiquitination;mRNA polyadenylation;negative regulation of apoptotic process;negative regulation of cell proliferation;negative regulation of epithelial cell proliferation;negative regulation of fibroblast proliferation;ne…	Cdc73/Paf1 complex;cytosol;nuclear chromosome, telomeric region;nucleoplasm;nucleus	E3 ubiquitin ligases ubiquitinate target proteins;Formation of RNA Pol II elongation complex;Formation of the beta-catenin:TCF transactivating complex;Gene expression (Transcription);Hedgehog 'on' state;Metabolism of proteins;Post-translational protein modification;Protein ubiquitination;RNA Polymerase II Pre-transcription Events;RNA Polymerase II Transcription;RNA Polymerase II Transcription Elo…			+		+	10	10	10	20.3	20.3	20.3	60.576	0	72.281	170930000	11	2	1.36086	1.69937	0.0426352	-0.0480518	1.70949	-3.10592	+	Q6P1J9;A0A1B0GUB2	Q6P1J9;A0A1B0GUB2	Parafibromin	CDC73	1807	+
25.1768	25.9747	26.8597	26.8209	25.5897	26.5407	26.1838	25.6224	26.0107	26.6613	26.9232	26.8071	26.7575	26.828	26.8802	chromatin binding;core promoter binding;DNA binding;histone deacetylase binding;nucleic acid binding;protein binding;protein homodimerization activity;RNA binding;RNA polymerase II distal enhancer sequence-specific DNA binding;RNA polymerase II transcription factor activity, sequence-specific DNA binding;transcription regulatory region DNA binding;transcription regulatory region sequence-specific…	activation of innate immune response;alternative mRNA splicing, via spliceosome;cellular response to DNA damage stimulus;chromosome organization;DNA recombination;DNA repair;double-strand break repair via homologous recombination;histone H3 deacetylation;immune system process;innate immune response;mRNA processing;negative regulation of circadian rhythm;negative regulation of transcription by RNA…	chromatin;cytoplasm;nuclear matrix;nuclear speck;nucleoplasm;nucleus;paraspeckles;RNA polymerase II transcription factor complex	PTK6 Regulates Proteins Involved in RNA Processing;Signal Transduction;Signaling by Non-Receptor Tyrosine Kinases;Signaling by PTK6			+			28	26	26	35.1	33.7	33.7	76.149	0	323.31	2676600000	199	3	1.59242	1.24609	1.60754	-0.901327	0.852091	0.731996	+	P23246;H0Y9K7;H0Y9U2	P23246	Splicing factor, proline- and glutamine-rich	SFPQ	1195	+
24.4386	23.8324	24.5248	23.5434	25.5989	25.0482	23.2724	23.2492	22.89	25.2194	25.3657	24.6602	25.4115	25.4817	25.0627	ATP binding;DNA binding;DNA replication origin binding;helicase activity;hydrolase activity;nucleotide binding;protein binding	cell cycle;cell division;DNA replication;DNA replication initiation;G1/S transition of mitotic cell cycle	cytoplasm;cytosol;MCM complex;membrane;nuclear chromosome, telomeric region;nucleoplasm;nucleus	Activation of ATR in response to replication stress;Activation of the pre-replicative complex;Assembly of the pre-replicative complex;Cell Cycle;Cell Cycle Checkpoints;Cell Cycle, Mitotic;DNA Replication;DNA Replication Pre-Initiation;DNA strand elongation;G1/S Transition;G2/M Checkpoints;M/G1 Transition;Mitotic G1-G1/S phases;Orc1 removal from chromatin;S Phase;Switching of origins to a post-rep…			+			19	19	19	33	33	33	82.285	0	225.45	1108700000	48	4	1.61102	1.18315	0.957745	-0.896931	0.272368	-0.241758	+	P33992;B1AHB1;B1AHB2;B1AHA9	P33992;B1AHB1	DNA replication licensing factor MCM5;DNA helicase	MCM5	1290	+
27.1211	27.0519	27.5388	26.7031	27.2215	27.9315	26.8516	27.1787	27.4413	28.0671	28.8254	28.6967	27.996	28.5484	28.0775	1-phosphatidylinositol-3-kinase activity;chemoattractant activity;cytokine activity;fibroblast growth factor receptor binding;growth factor activity;heparin binding;integrin binding;ligand-dependent nuclear receptor transcription coactivator activity;phosphatidylinositol-4,5-bisphosphate 3-kinase activity;protein binding;protein tyrosine kinase activity;Ras guanyl-nucleotide exchange factor activ…	activation of MAPK activity;angiogenesis;animal organ morphogenesis;branching involved in ureteric bud morphogenesis;cell differentiation;cell migration involved in sprouting angiogenesis;chemotaxis;chondroblast differentiation;cytokine-mediated signaling pathway;embryonic morphogenesis;extracellular matrix organization;fibroblast growth factor receptor signaling pathway;growth factor dependent r…	extracellular region;extracellular space;nucleus	FGFR2;FGFR3;FGFR4;Activated point mutants of FGFR2;Constitutive Signaling by Aberrant PI3K in Cancer;Cytokine Signaling in Immune system;Developmental Biology;Disease;Diseases of signal transduction;Downstream signaling of activated FGFR1;Downstream signaling of activated FGFR2;Downstream signaling of activated FGFR3;Downstream signaling of activated FGFR4;Extracellular matrix organization;FGFR1 …			+			12	12	12	29.9	29.9	29.9	30.752	0	83.892	5573200000	143	3	1.81489	1.12081	0.0314018	0.036267	1.00736	0.953266	+	A0A0A0MQV6;A0A087WUF6;P09038	A0A0A0MQV6;A0A087WUF6;P09038	Fibroblast growth factor;Fibroblast growth factor 2	FGF2	34	+
24.8564	24.9488	26.4946	26.4123	25.5055	24.4869	25.9393	28.7516	27.208	25.0132	25.0823	26.5928	25.8374	26.0164	26.1648	arachidonic acid binding;calcium ion binding;metal ion binding;microtubule binding;protein binding;RAGE receptor binding;Toll-like receptor 4 binding;zinc ion binding	activation of cysteine-type endopeptidase activity involved in apoptotic process;acute inflammatory response;antimicrobial humoral response;apoptotic process;astrocyte development;autophagy;chemokine production;chemotaxis;chronic inflammatory response;cytokine production;defense response to bacterium;defense response to fungus;immune system process;inflammatory response;innate immune response;leu…	cytoplasm;cytoskeleton;cytosol;extracellular exosome;extracellular region;extracellular space;intermediate filament cytoskeleton;membrane;nucleus;plasma membrane;secretory granule lumen	Antimicrobial peptides;Immune System;Innate Immune System;Metal sequestration by antimicrobial proteins;Neutrophil degranulation;Regulation of TLR by endogenous ligand;Toll-Like Receptors Cascades			+			7	7	7	45.2	45.2	45.2	10.834	0	74.792	1600200000	151	1	2.49425	1.10356	0.319331	0.846147	0.289749	0.566568	+	P05109	P05109	Protein S100-A8;Protein S100-A8, N-terminally processed	S100A8	1008	+
27.2742	27.9014	25.221	25.7341	24.7554	24.8098	27.6123	27.3405	27.5168	28.3321	28.4105	27.7619	29.3337	28.2671	28.297	cadherin binding;DNA binding;nucleosomal DNA binding;protein binding;protein heterodimerization activity;RNA polymerase II core promoter sequence-specific DNA binding;RNA polymerase II distal enhancer sequence-specific DNA binding	blood coagulation;cell proliferation;cellular protein metabolic process;chromatin organization;chromatin silencing at rDNA;DNA replication-dependent nucleosome assembly;DNA replication-independent nucleosome assembly;double-strand break repair via nonhomologous end joining;embryo implantation;interleukin-7-mediated signaling pathway;male gonad development;multicellular organism growth;muscle cell…	Barr body;chromosome;extracellular exosome;extracellular region;membrane;nuclear chromosome;nuclear chromosome, telomeric region;nuclear nucleosome;nucleoplasm;nucleosome;nucleus;protein-containing complex	Activated PKN1 stimulates transcription of AR (androgen receptor) regulated genes KLK2 and KLK3;Activation of anterior HOX genes in hindbrain development during early embryogenesis;Activation of HOX genes during differentiation;Amyloid fiber formation;B-WICH complex positively regulates rRNA expression;Cell Cycle;Cell Cycle Checkpoints;Cell Cycle, Mitotic;Cellular responses to external stimuli;Ce…				+	+	7	7	1	44.1	44.1	23.5	15.404	0	323.31	7461800000	131	7	0.877162	1.04479	2.57564	2.01238	2.98699	3.38555	+	P68431;K7EMV3;B4DEB1;K7EK07;K7ES00;Q16695;P84243	P68431;K7EMV3;B4DEB1;K7EK07;K7ES00;Q16695;P84243	Histone H3.1;Histone H3;Histone H3.1t;Histone H3.3	HIST1H3A;H3F3B;H3F3A;HIST3H3	1558		+
34.1005	33.6617	33.67	34.3583	32.8887	33.4239	35.8253	35.2904	35.4272	33.9961	34.5671	34.0317	34.1417	34.4565	34.5618	cytoskeletal protein binding;protein binding;structural constituent of cytoskeleton;structural constituent of epidermis;structural molecule activity	cornification;epidermis development;intermediate filament organization;keratinization;keratinocyte activation;keratinocyte development;keratinocyte migration;keratinocyte proliferation;peptide cross-linking	cornified envelope;cytosol;extracellular exosome;extracellular space;intermediate filament;keratin filament;membrane;nucleus	Developmental Biology;Formation of the cornified envelope;Keratinization				+	+	74	68	1	94.2	93.6	4.7	65.432	0	323.31	475340000000	4239	1	0.934713	0.505597	1.70134	1.50016	1.35657	1.04202	+	P35908	P35908	Keratin, type II cytoskeletal 2 epidermal	KRT2	1312		+
NaN	NaN	NaN	NaN	18.6159	17.816	23.1417	22.7952	22.711	25.0201	24.8615	23.6752	25.5206	24.7164	23.8591	chromatin binding;DNA binding;DNA binding transcription factor activity;E-box binding;protein binding;protein dimerization activity;RNA polymerase II proximal promoter sequence-specific DNA binding;RNA polymerase II transcription factor activity, sequence-specific DNA binding;transcription coactivator activity;transcription corepressor activity;transcription factor activity, RNA polymerase II dis…	bone remodeling;camera-type eye development;canonical Wnt signaling pathway involved in negative regulation of apoptotic process;cell differentiation;cell fate commitment;cellular response to heat;humoral immune response;melanocyte differentiation;multicellular organism development;negative regulation of apoptotic process;negative regulation of nucleic acid-templated transcription;negative regula…	nucleoplasm;nucleus;protein-containing complex	Metabolism of proteins;Post-translational protein modification;SUMO E3 ligases SUMOylate target proteins;SUMOylation;SUMOylation of transcription factors					+	21	10	9	29.3	20.9	19	58.795	0	75.788	407650000	50	9	0	NaN	0	NaN	2.68538	6.30298	+	O75030;C9JBI8;B7Z757;O14948;C9J845;A0A087WXU1;E9PKJ8;C9K0S7;Q8WYR3	O75030;C9JBI8	Microphthalmia-associated transcription factor	MITF	895
NaN	NaN	21.4975	23.3435	18.0293	20.347	23.6178	24.9968	24.6091	22.715	22.9685	23.9822	22.7769	22.9794	23.8846	calcium ion binding;metal ion binding;protein binding;protein homodimerization activity;RNA binding	response to calcium ion	cytoplasm;cytosol;extracellular exosome;extracellular space;nucleolus;nucleus;plasma membrane						+	3	3	3	34	34	34	11.801	0	23.181	153660000	33	1	0	NaN	0.974207	1.98743	1.56465	4.03371	+	Q96FQ6	Q96FQ6	Protein S100-A16	S100A16	1953
NaN	NaN	NaN	NaN	20.1375	19.9918	21.2975	NaN	NaN	22.893	22.9275	23.3774	22.032	21.4868	20.7319	GTP binding;GTPase activity;GTPase binding;guanyl ribonucleotide binding;nucleotide binding;phosphoprotein binding;protein binding;protein heterodimerization activity;protein homodimerization activity;ubiquitin protein ligase binding	apoptotic process;cell cycle arrest;cell death;cellular protein localization;cellular response to amino acid starvation;cellular response to amino acid stimulus;cellular response to leucine starvation;modulation by virus of host morphology or physiology;negative regulation of autophagy;positive regulation of cytolysis;positive regulation of TOR signaling;positive regulation of TORC1 signaling;pro…	cytoplasm;cytosol;EGO complex;GATOR1 complex;Gtr1-Gtr2 GTPase complex;lysosomal membrane;lysosome;nucleus	Cellular responses to external stimuli;E3 ubiquitin ligases ubiquitinate target proteins;Energy dependent regulation of mTOR by LKB1-AMPK;Gene expression (Transcription);Generic Transcription Pathway;Intracellular signaling by second messengers;Macroautophagy;Metabolism of proteins;mTOR signalling;mTORC1-mediated signalling;PIP3 activates AKT signaling;Post-translational protein modification;Prot…					+	3	3	3	11.2	11.2	11.2	36.566	0	20.715	58702000	8	3	0	NaN	0	NaN	3.13767	3.00134	+	Q7L523;Q5VZM0;Q5VZM2	Q7L523	Ras-related GTP-binding protein A	RRAGA	1831
NaN	NaN	NaN	NaN	19.2845	18.3341	NaN	NaN	NaN	21.651	21.0588	20.3052	21.0574	21.1256	20.6955	ATP binding;bHLH transcription factor binding;chromatin binding;DNA binding;DNA binding transcription factor activity;protein binding;protein domain specific binding;repressing transcription factor binding;RNA polymerase II proximal promoter sequence-specific DNA binding;RNA polymerase II regulatory region sequence-specific DNA binding;RNA polymerase II transcription factor activity, sequence-spe…	BMP signaling pathway;cell differentiation;cell maturation;cellular response to BMP stimulus;chondrocyte development;chondrocyte differentiation;embryonic cranial skeleton morphogenesis;embryonic forelimb morphogenesis;endochondral ossification;hemopoiesis;negative regulation of cell cycle;negative regulation of epithelial cell proliferation;negative regulation of smoothened signaling pathway;neg…	cytoplasm;cytosol;intracellular membrane-bounded organelle;nuclear chromatin;nucleolus;nucleoplasm;nucleus;transcription factor complex	Binding of TCF/LEF:CTNNB1 to target gene promoters;Formation of the beta-catenin:TCF transactivating complex;Gene expression (Transcription);Generic Transcription Pathway;Regulation of RUNX3 expression and activity;RNA Polymerase II Transcription;RUNX3 regulates BCL2L11 (BIM) transcription;RUNX3 regulates CDKN1A transcription;RUNX3 Regulates Immune Response and Cell Migration;RUNX3 regulates NOTC…					+	2	2	2	5.1	5.1	5.1	44.355	0.0012158	12.86	35412000	5	5	0	NaN	-4.34294e-08	0	1.42547	2.19574	+	Q13761;I3L354;A0A0D9SEN7;I3L0L0;Q13950	Q13761;I3L354;A0A0D9SEN7;I3L0L0;Q13950	Runt-related transcription factor 3;Runt-related transcription factor 2	RUNX3;RUNX2	1665
NaN	20.7435	20.8046	21.8773	18.4981	20.3556	23.7698	20.3111	20.6757	24.4983	22.9599	22.3799	25.9232	25.0235	21.9974	guanyl-nucleotide exchange factor activity;metal ion binding;protein binding;SUMO binding;transferase activity;ubiquitin protein ligase activity;ubiquitin protein ligase binding;ubiquitin-protein transferase activity;zinc ion binding	cellular response to DNA damage stimulus;DNA repair;double-strand break repair via nonhomologous end joining;intracellular protein transport;proteasome-mediated ubiquitin-dependent protein catabolic process;protein ubiquitination;spermatogenesis	centriole;cytoplasm;cytoskeleton;membrane;nucleoplasm;nucleus	Adaptive Immune System;Antigen processing: Ubiquitination & Proteasome degradation;Cell Cycle;Cell Cycle Checkpoints;Class I MHC mediated antigen processing & presentation;DNA Double Strand Break Response;DNA Double-Strand Break Repair;DNA Repair;G2/M Checkpoints;G2/M DNA damage checkpoint;HDR through Homologous Recombination (HR) or Single Strand Annealing (SSA);Homology Directed Repair;Immune S…					+	33	33	33	7.9	7.9	7.9	527.22	0	234.55	365370000	52	6	0	3.57125	0.0562203	0.244599	1.43467	3.8525	+	O95714;A0A0J9YVP0;A0A0J9YXQ8;H3BUQ1;Q9BVR0;A0A0G2JPS8	O95714;A0A0J9YVP0	E3 ubiquitin-protein ligase HERC2	HERC2	949
19.8759	NaN	NaN	NaN	18.6723	20.2427	22.7042	20.6908	21.0427	21.8299	23.2382	23.3232	22.6897	21.5951	21.3318	ATP binding;chromatin binding;DNA binding;DNA binding, bending;DNA topoisomerase activity;DNA topoisomerase II activity;DNA topoisomerase type II (ATP-hydrolyzing) activity;DNA-dependent ATPase activity;drug binding;enzyme binding;histone deacetylase binding;isomerase activity;magnesium ion binding;metal ion binding;nucleotide binding;protein binding;protein C-terminus binding;protein heterodimer…	apoptotic chromosome condensation;cellular response to DNA damage stimulus;chromosome condensation;chromosome segregation;DNA ligation;DNA metabolic process;DNA topological change;embryonic cleavage;hematopoietic progenitor cell differentiation;mitotic DNA integrity checkpoint;negative regulation of DNA duplex unwinding;positive regulation of apoptotic process;positive regulation of single strand…	centriole;condensed chromosome;cytoplasm;DNA topoisomerase complex (ATP-hydrolyzing);nuclear chromosome;nucleolus;nucleoplasm;nucleus;protein-containing complex;ribonucleoprotein complex;viral integration complex	Cell Cycle;Cell Cycle, Mitotic;G0 and Early G1;Metabolism of proteins;Mitotic G1-G1/S phases;Post-translational protein modification;SUMO E3 ligases SUMOylate target proteins;SUMOylation;SUMOylation of DNA replication proteins;Transcription of E2F targets under negative control by DREAM complex					+	9	9	5	6.7	6.7	3.3	174.38	0	61.784	130090000	12	1	0	1.99634	0	NaN	1.524	3.33958	+	P11388	P11388	DNA topoisomerase 2-alpha	TOP2A	1094
NaN	22.7735	23.8874	24.1605	22.0879	21.7913	24.001	23.5314	NaN	25.9218	25.5529	24.8184	24.8068	25.0439	24.3939	protein binding;protein heterodimerization activity;RNA binding	cell volume homeostasis;chloride transport;spliceosomal snRNP assembly	cytoplasm;cytoskeleton;cytosol;methylosome;nucleoplasm;nucleus;pICln-Sm protein complex;plasma membrane	Metabolism of non-coding RNA;Metabolism of RNA;snRNP Assembly					+	3	3	3	26.3	26.3	26.3	18.259	0	104.37	380940000	29	5	0	1.97476	0.353829	-0.257803	2.39957	3.49144	+	E9PMI6;J3KN38;P54105;E9PJF4;E9PQ83	E9PMI6;J3KN38;P54105;E9PJF4	Methylosome subunit pICln	CLNS1A	564
22.3605	24.2089	20.5613	NaN	19.7174	20.1562	25.1509	23.5416	23.2761	24.9339	25.3759	24.7038	25.4883	25.3372	24.1901	mRNA 3'-UTR binding;nucleic acid binding;ribosome binding;RNA binding;structural constituent of ribosome;translation factor activity, RNA binding;translation regulator activity;translation repressor activity, mRNA regulatory element binding	erythrocyte homeostasis;negative regulation of cytoplasmic translation;nuclear-transcribed mRNA catabolic process, nonsense-mediated decay;regulation of translation;ribosomal small subunit assembly;ribosomal small subunit biogenesis;rRNA processing;SRP-dependent cotranslational protein targeting to membrane;translation;translational initiation;viral transcription	cytoplasm;cytosol;cytosolic small ribosomal subunit;focal adhesion;intracellular;membrane;messenger ribonucleoprotein complex;neuron projection;nucleoplasm;nucleus;ribosome;synapse	Activation of the mRNA upon binding of the cap-binding complex and eIFs, and subsequent binding to 43S;Axon guidance;Cap-dependent Translation Initiation;Developmental Biology;Disease;Eukaryotic Translation Elongation;Eukaryotic Translation Initiation;Eukaryotic Translation Termination;Formation of a pool of free 40S subunits;Formation of the ternary complex, and subsequently, the 43S complex;GTP…					+	7	7	7	45.9	45.9	45.9	15.55	0	81.205	748260000	59	5	0.847833	1.72052	0	3.4282	3.33387	5.06775	+	P08708;H0YN88;A0A075B716;H0YN73;H3BNC9	P08708;H0YN88;A0A075B716;H0YN73	40S ribosomal protein S17	RPS17	1055
25.845	28.1528	26.354	26.0313	25.0114	25.0222	27.4827	26.915	26.6338	28.0405	27.6397	27.8634	27.8351	27.7528	28.0366	DNA binding;histone binding;protein binding;protein domain specific binding;protein heterodimerization activity;RNA binding	beta-catenin-TCF complex assembly;cellular protein metabolic process;CENP-A containing nucleosome assembly;chromatin silencing at rDNA;DNA replication-dependent nucleosome assembly;DNA replication-independent nucleosome assembly;DNA-templated transcription, initiation;double-strand break repair via nonhomologous end joining;negative regulation of gene expression, epigenetic;negative regulation of…	chromosome;extracellular exosome;extracellular region;membrane;nuclear chromosome;nuclear chromosome, telomeric region;nuclear nucleosome;nucleoplasm;nucleosome;nucleus;protein-containing complex	Activated PKN1 stimulates transcription of AR (androgen receptor) regulated genes KLK2 and KLK3;Activation of anterior HOX genes in hindbrain development during early embryogenesis;Activation of HOX genes during differentiation;Amyloid fiber formation;B-WICH complex positively regulates rRNA expression;Cell Cycle;Cell Cycle Checkpoints;Cell Cycle, Mitotic;Cellular responses to external stimuli;Ce…					+	13	13	13	61.2	61.2	61.2	11.367	0	163.63	5075300000	292	1	0.412588	0.875923	1.00942	0.81786	3.49063	2.83105	+	P62805	P62805	Histone H4	HIST1H4A	1523
27.8746	27.4348	28.1043	26.9641	26.3304	25.8494	26.2319	26.8778	26.8357	28.2818	28.8826	28.1753	29.1456	28.2801	28.0443	DNA binding;estrogen receptor binding;identical protein binding;metal ion binding;nucleic acid binding;protein binding;RNA binding;thyroid hormone receptor binding;transcription coactivator activity	cellular response to calcium ion;mRNA splicing, via spliceosome;regulation of transcription, DNA-templated	cytoplasm;dendrite;dendritic spine;dendritic spine head;neuronal cell body;nucleoplasm;nucleus;perikaryon;perinuclear region of cytoplasm;polysome	Metabolism of RNA;mRNA Splicing;mRNA Splicing - Major Pathway;Processing of Capped Intron-Containing Pre-mRNA					+	11	11	9	16.7	16.7	16.7	53.496	0	323.31	7652600000	187	2	0.773438	0.835343	0.753158	-0.885712	2.22506	2.35668	+	H3BPE7;P35637	H3BPE7;P35637	RNA-binding protein FUS	FUS	689
20.7825	NaN	NaN	NaN	19.7179	21.4211	19.2168	22.0654	NaN	23.2737	22.5703	23.4911	22.1338	21.0232	NaN	metal ion binding;protein binding;RNA binding	cognition;RNA splicing	cytosol;nucleus;signal recognition particle receptor complex						+	3	3	3	15.4	15.4	15.4	26.106	0	23.3	92317000	11	1	0	0.795938	0	NaN	1.39943	2.54217	+	Q8TA86	Q8TA86	Retinitis pigmentosa 9 protein	RP9	1885
NaN	22.762	NaN	NaN	20.8263	21.6527	22.9618	22.945	NaN	23.0712	23.5889	23.3582	22.9433	23.1717	23.7007	kinase activity;protein binding	MAPK cascade;mRNA processing;mRNA splicing, via spliceosome;phosphorylation;RNA splicing;RNA splicing, via transesterification reactions	catalytic step 2 spliceosome;cytoplasm;endosome membrane;nucleus;spliceosomal complex	MAP2K and MAPK activation;MAPK family signaling cascades;MAPK1/MAPK3 signaling;RAF/MAP kinase cascade;Signal Transduction					+	5	5	5	16.5	16.5	16.5	34.342	0	33.16	112780000	21	4	0	0.509899	0	NaN	1.98617	2.0999	+	Q9BRX9;H0YIE8;G3V221;F8VSE4	Q9BRX9;H0YIE8	WD repeat domain-containing protein 83	WDR83	2002
23.1536	24.7568	NaN	NaN	20.4075	21.6458	20.0342	NaN	NaN	23.4691	22.7607	23.6714	23.0808	23.028	22.3525	nucleic acid binding;phospholipase binding;protein binding;RNA binding;sequence-specific mRNA binding	cellular response to leukemia inhibitory factor;mRNA 3'-end processing;mRNA export from nucleus;mRNA processing;mRNA splicing, via spliceosome;mRNA transport;regulation of mRNA splicing, via spliceosome;RNA export from nucleus;RNA splicing;termination of RNA polymerase II transcription	cytoplasm;nuclear speck;nucleoplasm;nucleus	Cleavage of Growing Transcript in the Termination Region;Gene expression (Transcription);Metabolism of RNA;mRNA 3'-end processing;mRNA Splicing;mRNA Splicing - Major Pathway;Processing of Capped Intron-Containing Pre-mRNA;RNA Polymerase II Transcription;RNA Polymerase II Transcription Termination;Transport of Mature mRNA derived from an Intron-Containing Transcript;Transport of Mature Transcript …					+	6	6	6	40.9	40.9	40.9	19.329	0	74.289	184110000	22	2	0.723986	-1.13476	0	NaN	1.52379	2.27375	+	P84103;A0A087X2D0	P84103;A0A087X2D0	Serine/arginine-rich splicing factor 3	SRSF3	1573
24.6696	22.9086	22.9703	21.987	19.3021	19.9053	21.9977	22.6813	23.0921	22.497	23.7261	23.8037	23.9646	23.3354	20.1639	hydrolase activity;protein binding;RNA binding;structural constituent of ribosome	nuclear-transcribed mRNA catabolic process, nonsense-mediated decay;ribosomal small subunit assembly;rRNA processing;SRP-dependent cotranslational protein targeting to membrane;translation;translational initiation;viral transcription	cytoplasm;cytosol;cytosolic small ribosomal subunit;focal adhesion;membrane;nucleolus;nucleoplasm;nucleus;ribosome	Activation of the mRNA upon binding of the cap-binding complex and eIFs, and subsequent binding to 43S;Axon guidance;Cap-dependent Translation Initiation;Developmental Biology;Disease;Eukaryotic Translation Elongation;Eukaryotic Translation Initiation;Eukaryotic Translation Termination;Formation of a pool of free 40S subunits;Formation of the ternary complex, and subsequently, the 43S complex;GTP…					+	4	4	4	20	20	20	18.898	0	54.948	257000000	24	5	0.310761	-1.30119	0.0693562	0.111727	2.098	3.73855	+	P46783;Q9NQ39;F6U211;S4R435;A0A1W2PQS6	P46783;Q9NQ39;F6U211;S4R435;A0A1W2PQS6	40S ribosomal protein S10;Putative 40S ribosomal protein S10-like	RPS10;RPS10P5;RPS10-NUDT3	1363
22.5156	26.3233	19.7095	21.3739	21.5213	20.8636	19.5805	23.5217	22.5363	23.6768	23.7713	23.8641	23.2225	21.9964	21.4486	nucleic acid binding;poly-pyrimidine tract binding;pre-mRNA binding;protein binding;RNA binding	anatomical structure morphogenesis;cell differentiation;erythrocyte maturation;fibroblast growth factor receptor signaling pathway;IRES-dependent viral translational initiation;mRNA processing;mRNA splicing, via spliceosome;negative regulation of mRNA splicing, via spliceosome;negative regulation of muscle cell differentiation;negative regulation of RNA splicing;regulation of alternative mRNA spl…	extracellular exosome;membrane;nucleolus;nucleoplasm;nucleus	FGFR2 alternative splicing;Metabolism of RNA;mRNA Splicing;mRNA Splicing - Major Pathway;Processing of Capped Intron-Containing Pre-mRNA;Signal Transduction;Signaling by FGFR;Signaling by FGFR2;Signaling by Receptor Tyrosine Kinases					+	8	8	8	23.1	23.1	23.1	56.51	0	100.35	315930000	30	11	0.590518	-2.19693	0.321668	1.33779	2.68658	2.5783	+	A6NLN1;A0A0U1RRM4;P26599;A0A0D9SF20;K7ES59;K7EKJ7;A0A087WUW5;K7ELW5;K7EK45;A0A087WU68;O95758	A6NLN1;A0A0U1RRM4;P26599;A0A0D9SF20	Polypyrimidine tract-binding protein 1	PTBP1	194
NaN	NaN	NaN	NaN	19.7316	19.8827	21.2673	20.9277	NaN	21.6288	21.1886	21.8981	20.4925	20.7771	20.4512	enzyme binding;heme binding;heme oxygenase (decyclizing) activity;metal ion binding;oxidoreductase activity;phospholipase D activity;protein binding;protein homodimerization activity;signal transducer activity	angiogenesis;apoptotic process;cell death;cellular iron ion homeostasis;cellular response to arsenic-containing substance;cellular response to cadmium ion;cellular response to cisplatin;cellular response to heat;cellular response to hypoxia;cellular response to nutrient;cytokine-mediated signaling pathway;endothelial cell proliferation;erythrocyte homeostasis;excretion;heme catabolic process;heme…	caveola;cytosol;endoplasmic reticulum;endoplasmic reticulum membrane;extracellular space;intracellular membrane-bounded organelle;membrane;nucleolus;nucleus;perinuclear region of cytoplasm	Cytokine Signaling in Immune system;Heme degradation;Immune System;Interleukin-4 and 13 signaling;Iron uptake and transport;Metabolism;Metabolism of porphyrins;Signaling by Interleukins;Transport of small molecules					+	4	4	4	16.7	16.7	16.7	32.818	0	24.829	29176000	14	2	0	NaN	0	NaN	2.12488	1.76468	+	P09601;B1AHA8	P09601;B1AHA8	Heme oxygenase 1	HMOX1	1065
24.4787	19.4742	23.958	21.9996	21.8942	23.0718	23.0352	23.1847	23.4333	24.6339	23.8985	24.3586	23.8314	24.2485	23.3167	mRNA 3'-UTR binding;nucleic acid binding;protein binding;RNA binding;small ribosomal subunit rRNA binding;translation repressor activity	mRNA stabilization;negative regulation of translation;positive regulation of translation;response to cold;response to UV;stress granule assembly	cytoplasm;cytoplasmic stress granule;nucleolus;nucleoplasm;nucleus						+	7	7	7	45.3	45.3	45.3	18.648	0	82.83	411700000	44	11	0.389735	1.82245	0.113798	0.23894	1.40216	1.814	+	Q14011;K7EJV1;K7EMY9;K7EPM4;K7EQR7;D6W5Y5;K7ENX8;K7ELV6;K7EJV5;K7ELT6;K7ER40	Q14011;K7EJV1;K7EMY9;K7EPM4;K7EQR7;D6W5Y5	Cold-inducible RNA-binding protein	CIRBP	1670
25.4666	25.0192	25.8235	25.3235	23.9844	24.24	23.8251	24.2916	24.5286	26.1924	26.4454	25.6616	26.268	26.1032	26.0754	calmodulin binding;identical protein binding;metal ion binding;nucleic acid binding;protein binding;RNA binding	regulation of transcription, DNA-templated;transcription, DNA-templated	cytoplasm;membrane;nucleolus;nucleus;plasma membrane				+	+	+	5	5	5	13.9	13.9	13.9	64.929	0	273.67	1476500000	82	5	1.79522	0.905951	1.6015	-1.35841	2.10239	1.98759	+	B0QYK0;Q01844;H7BY36;A0A0D9SFL3;C9JGE3	B0QYK0;Q01844;H7BY36;A0A0D9SFL3;C9JGE3	RNA-binding protein EWS	EWSR1	250
26.9077	25.701	27.4371	26.9403	26.7768	26.4298	25.988	28.1622	25.2623	27.4982	28.0066	27.5931	27.1532	27.2224	27.4357	6-phosphofructo-2-kinase activity;ATP binding;catalytic activity;fructose-2,6-bisphosphate 2-phosphatase activity;hydrolase activity;kinase activity;nucleotide binding;protein binding;protein kinase binding;transferase activity	carbohydrate phosphorylation;dephosphorylation;fructose 2,6-bisphosphate metabolic process;fructose metabolic process;glucose catabolic process;glycolytic process;lactate metabolic process;metabolic process;phosphorylation;positive regulation of glucokinase activity;positive regulation of glycolytic process;positive regulation of insulin secretion;pyruvate metabolic process;response to glucose	cytoplasm;cytosol;nucleoplasm;nucleus	Glucose metabolism;Glycolysis;Metabolism;Metabolism of carbohydrates					+	33	33	27	60.8	60.8	48.7	58.476	0	323.31	4111900000	241	5	0.892293	0.966052	0.24144	-0.717892	1.70844	1.09601	+	O60825;F6RAZ1;F6XNB3;A0A087X278;A0A087X2H4	O60825	6-phosphofructo-2-kinase/fructose-2,6-bisphosphatase 2;6-phosphofructo-2-kinase;Fructose-2,6-bisphosphatase	PFKFB2	888
23.4749	23.7836	25.9189	26.0213	23.3378	23.4403	24.9374	24.3204	24.8589	24.8175	24.7249	24.2751	24.1451	24.3928	23.9072	actinin binding;metal ion binding;ubiquitin-protein transferase activity	cell-cell adhesion;post-translational protein modification;protein polyubiquitination;protein ubiquitination;regulation of cell adhesion;regulation of signaling	apical plasma membrane;cell-cell adherens junction;cytoplasm;cytosol;focal adhesion;integral component of membrane;membrane;nucleus;ubiquitin ligase complex	Adaptive Immune System;Antigen processing: Ubiquitination & Proteasome degradation;Class I MHC mediated antigen processing & presentation;Immune System;Metabolism of proteins;Neddylation;Post-translational protein modification				+	+	25	25	25	23.8	23.8	23.8	145.42	0	241.57	660760000	103	15	1.0264	0.519092	1.81118	-1.2645	1.93606	1.21679	+	E9PMS6;A0A0A0MTE2;E9PMT2;F8WD26;J3KP06;Q8WWI1;E9PMP7;H0Y424;H0YDQ3;H0YDG6;H0YE95;U3KQE6;E9PK58;E9PJ10;E9PLU6	E9PMS6;A0A0A0MTE2;E9PMT2;F8WD26;J3KP06;Q8WWI1;E9PMP7;H0Y424	LIM domain only protein 7	LMO7	124
27.3876	27.7556	26.7923	26.5516	26.9924	26.7954	26.3152	27.4505	25.1187	28.3238	27.7259	27.9565	27.8232	27.9013	27.8123	nucleic acid binding;poly(U) RNA binding;protein binding;RNA binding	fibroblast growth factor receptor signaling pathway;mRNA processing;mRNA splicing, via spliceosome;regulation of RNA splicing;RNA metabolic process;RNA processing;RNA splicing	catalytic step 2 spliceosome;cytosol;membrane;nucleoplasm;nucleus;spliceosomal complex	FGFR2 alternative splicing;Metabolism of RNA;mRNA Splicing;mRNA Splicing - Major Pathway;Processing of Capped Intron-Containing Pre-mRNA;Signal Transduction;Signaling by FGFR;Signaling by FGFR2;Signaling by Receptor Tyrosine Kinases					+	14	14	9	42.2	42.2	26.7	51.229	0	323.31	5519500000	222	24	0.827043	0.274001	0.157947	-0.377185	1.73615	1.10817	+	G8JLB6;P31943;E9PCY7;D6RIT2;D6RIU0;D6RBM0;E7EQJ0;D6RAM1;D6R9T0;D6RFM3;D6RDU3;D6RJ04;D6RIH9;H0YB39;E5RGV0;E7EN40;D6RDL0;H0YBG7;H0YBD7;D6RF17;D6R9D3;E5RGH4;E5RJ94;H0YAQ2	G8JLB6;P31943;E9PCY7;D6RIT2;D6RIU0;D6RBM0;E7EQJ0;D6RAM1;D6R9T0;D6RFM3;D6RDU3;D6RJ04;D6RIH9;H0YB39	Heterogeneous nuclear ribonucleoprotein H;Heterogeneous nuclear ribonucleoprotein H, N-terminally processed	HNRNPH1	645
29.611	26.7173	28.1034	26.8736	30.1571	30.437	30.0301	29.8685	29.8057	29.8086	29.8671	29.8262	29.5795	29.4563	30.2532	nucleic acid binding;protein binding;RNA binding;rRNA binding;structural constituent of ribosome	nuclear-transcribed mRNA catabolic process, nonsense-mediated decay;ribosome biogenesis;rRNA processing;SRP-dependent cotranslational protein targeting to membrane;translation;translational initiation;viral transcription	collagen trimer;cytoplasm;cytosol;cytosolic small ribosomal subunit;extracellular exosome;focal adhesion;intracellular;membrane;nucleoplasm;nucleus;ribosome;small ribosomal subunit	Activation of the mRNA upon binding of the cap-binding complex and eIFs, and subsequent binding to 43S;Axon guidance;Cap-dependent Translation Initiation;Developmental Biology;Disease;Eukaryotic Translation Elongation;Eukaryotic Translation Initiation;Eukaryotic Translation Termination;Formation of a pool of free 40S subunits;Formation of the ternary complex, and subsequently, the 43S complex;GTP…	+			+	+	21	21	21	65.8	65.8	65.8	17.718	0	270.55	25366000000	615	4	0.601529	1.59888	1.85345	2.41291	1.64678	-0.463109	+	P62269;J3JS69;A0A0G2JQH2;Q5GGW2	P62269	40S ribosomal protein S18	RPS18	1506		+
NaN	23.0254	21.4193	20.9415	24.1462	24.0229	23.7171	23.5032	NaN	23.3164	23.4761	24.2719	23.0246	23.2171	23.0931	cadherin binding;FFAT motif binding;microtubule binding;protein binding;protein domain specific binding;protein heterodimerization activity;signal transducer activity	cell death;cellular calcium ion homeostasis;COPII-coated vesicle budding;endoplasmic reticulum organization;endoplasmic reticulum unfolded protein response;ER to Golgi vesicle-mediated transport;membrane fusion;negative regulation by host of viral genome replication;neuron projection development;neutrophil degranulation;positive regulation by host of viral genome replication;positive regulation b…	azurophil granule membrane;bicellular tight junction;cell junction;endoplasmic reticulum;endoplasmic reticulum exit site;endoplasmic reticulum membrane;Golgi apparatus;Golgi membrane;integral component of membrane;membrane;microtubule cytoskeleton;nuclear membrane;nucleus;perinuclear region of cytoplasm;plasma membrane;vesicle	Immune System;Innate Immune System;Metabolism;Metabolism of lipids;Neutrophil degranulation;Sphingolipid de novo biosynthesis;Sphingolipid metabolism				+		7	7	6	28.9	28.9	28.9	27.893	0	64.808	268040000	36	3	0	0.0861944	1.94292	2.42981	0.422366	-0.396406	+	Q9P0L0;J3QKM9;E5RK64	Q9P0L0	Vesicle-associated membrane protein-associated protein A	VAPA	2129		+
21.8855	24.7807	19.7841	20.3886	25.303	24.1112	22.4572	21.6282	22.5549	19.1022	18.2442	22.5074	19.2108	NaN	NaN	ATP binding;ATP-dependent DNA helicase activity;DNA binding;DNA helicase activity;helicase activity;hydrolase activity;nucleotide binding;protein binding;single-stranded DNA binding	cell cycle;DNA duplex unwinding;DNA replication;DNA replication initiation;DNA unwinding involved in DNA replication;G1/S transition of mitotic cell cycle	MCM complex;membrane;nuclear chromosome, telomeric region;nucleoplasm;nucleus	Activation of ATR in response to replication stress;Activation of the pre-replicative complex;Assembly of the pre-replicative complex;Cell Cycle;Cell Cycle Checkpoints;Cell Cycle, Mitotic;DNA Replication;DNA Replication Pre-Initiation;DNA strand elongation;G1/S Transition;G2/M Checkpoints;M/G1 Transition;Mitotic G1-G1/S phases;Orc1 removal from chromatin;S Phase;Switching of origins to a post-rep…				+	+	16	16	16	24.2	24.2	24.2	96.557	0	255.6	362760000	39	3	0	-4.1223	1.76911	2.1271	1.14512	-4.75578	+	P33991;E5RG31;E5RFJ8	P33991;E5RG31	DNA replication licensing factor MCM4	MCM4	1289		+
NaN	20.4187	22.3795	22.5168	NaN	20.8825	24.3035	24.2274	NaN	24.1228	23.7917	23.6481	23.69	23.6249	23.964	identical protein binding;nucleic acid binding;protein binding;RNA binding;snRNA stem-loop binding;U1 snRNA binding;U1 snRNP binding	mRNA processing;mRNA splicing, via spliceosome;regulation of mRNA polyadenylation;RNA splicing	nucleoplasm;nucleus;spliceosomal complex;U1 snRNP	Metabolism of RNA;mRNA Splicing;mRNA Splicing - Major Pathway;Processing of Capped Intron-Containing Pre-mRNA				+		3	3	3	18.4	18.4	18.4	31.279	0	75.711	154650000	14	7	0	3.34088	2.73047	1.81728	0	2.97174	+	P09012;M0R0G9;M0QXK2;M0R221;M0R2B8;M0R268;M0QZG7	P09012;M0R0G9;M0QXK2;M0R221;M0R2B8;M0R268	U1 small nuclear ribonucleoprotein A	SNRPA	1057		+
24.2236	24.0316	19.8448	19.7505	25.5142	25.608	21.174	21.64	21.2969	NaN	NaN	21.38	19.5913	19.9502	NaN	chromatin binding;DNA binding;DNA binding transcription factor activity;histone deacetylase activity;metal ion binding;nucleosomal DNA binding;protein binding;protein-containing complex binding;RNA polymerase II repressing transcription factor binding;RNA polymerase II transcription factor activity, sequence-specific DNA binding;RNA polymerase II transcription factor binding;sequence-specific DNA…	ATP-dependent chromatin remodeling;chromatin assembly or disassembly;DNA methylation;histone deacetylation;negative regulation of transcription by RNA polymerase II;negative regulation of transcription, DNA-templated;positive regulation of cell proliferation;positive regulation of G2/M transition of mitotic cell cycle;positive regulation of transcription by RNA polymerase II;regulation of fibrobl…	cytoplasm;histone deacetylase complex;intracellular membrane-bounded organelle;membrane;nuclear chromatin;nucleoplasm;nucleus;NuRD complex;protein-containing complex;transcription factor complex	Chromatin modifying enzymes;Chromatin organization;Epigenetic regulation of gene expression;ERCC6 (CSB) and EHMT2 (G9a) positively regulate rRNA expression;Gene expression (Transcription);Generic Transcription Pathway;HDACs deacetylate histones;Intracellular signaling by second messengers;PIP3 activates AKT signaling;Positive epigenetic regulation of rRNA expression;PTEN Regulation;Regulation of …			+	+		13	13	11	29.5	29.5	26.3	75.022	0	286.78	497430000	25	6	2.66256	-4.35687	2.47698	1.57269	0	-4.18109	+	O94776;E9PCS8;E7EQY4;D6W5A2;E7EV10;Q9BTC8	O94776	Metastasis-associated protein MTA2	MTA2	927		+
23.7407	24.2146	22.7431	23.0074	23.7377	23.3328	23.8794	23.9733	NaN	23.514	24.8871	24.4087	24.5382	24.8681	24.6498	DNA binding;protein binding;transcription coactivator activity	cardiac ventricle development;heart trabecula morphogenesis;negative regulation of striated muscle cell apoptotic process;negative regulation of transcription from RNA polymerase II promoter involved in heart development;positive regulation of cell proliferation involved in heart morphogenesis;positive regulation of skeletal muscle tissue growth;positive regulation of transcription from RNA polym…	cytoplasm;extracellular exosome;nascent polypeptide-associated complex;nucleus					+		4	4	4	40.4	40.4	40.4	15.016	0	265.63	408240000	40	9	1.33009	0.707755	1.76081	1.05111	0.572606	0.73471	+	F8VZJ2;F8W0W4;H0YHX9;Q13765;E9PAV3;F8W1N5;F8VNW4;F8VZ58;Q9BZK3	F8VZJ2;F8W0W4;H0YHX9;Q13765;E9PAV3;F8W1N5;F8VNW4	Nascent polypeptide-associated complex subunit alpha;Nascent polypeptide-associated complex subunit alpha, muscle-specific form	NACA	522		+
18.2734	22.697	16.5171	17.4287	17.9479	19.8673	30.4007	29.3835	27.9666	28.1514	27.689	28.3062	30.3773	29.9314	29.0492	identical protein binding;insulin-like growth factor receptor binding;protein binding;protein domain specific binding;protein kinase C binding;protein kinase C inhibitor activity;RNA binding	cellular response to insulin stimulus;ciliary basal body-plasma membrane docking;G2/M transition of mitotic cell cycle;membrane organization;negative regulation of protein kinase activity;negative regulation of protein serine/threonine kinase activity;positive regulation of protein insertion into mitochondrial membrane involved in apoptotic signaling pathway;protein targeting;regulation of G2/M t…	cytoplasm;cytoplasmic vesicle membrane;cytosol;extracellular exosome;focal adhesion;membrane;mitochondrion;myelin sheath;vesicle	Activation of BAD and translocation to mitochondria;Activation of BH3-only proteins;Anchoring of the basal body to the plasma membrane;Apoptosis;AURKA Activation by TPX2;Cell Cycle;Cell Cycle Checkpoints;Cell Cycle, Mitotic;Centrosome maturation;Chk1/Chk2(Cds1) mediated inactivation of Cyclin B:Cdk1 complex;Cilium Assembly;G2/M Checkpoints;G2/M DNA damage checkpoint;G2/M Transition;Gene expressio…			+	+	+	16	12	12	56.3	46.2	46.2	28.302	0	323.31	10143000000	176	1	1.90386	9.30075	2.96995	12.2773	2.91748	9.14124	+	P61981	P61981	14-3-3 protein gamma;14-3-3 protein gamma, N-terminally processed	YWHAG	1494	+	+
23.3644	24.287	24.5762	24.1739	23.5238	24.1405	25.6983	24.3138	23.8259	27.9318	28.4837	27.8441	27.5045	27.4476	27.5926	3-hydroxyacyl-CoA dehydrogenase activity;acetyl-CoA C-acetyltransferase activity;acetyl-CoA C-acyltransferase activity;catalytic activity;enoyl-CoA hydratase activity;fatty-acyl-CoA binding;long-chain-3-hydroxyacyl-CoA dehydrogenase activity;long-chain-enoyl-CoA hydratase activity;lyase activity;NAD binding;oxidoreductase activity;protein binding;protein-containing complex binding	cardiolipin acyl-chain remodeling;fatty acid beta-oxidation;fatty acid metabolic process;lipid metabolic process;metabolic process;oxidation-reduction process;response to drug;response to insulin	mitochondrial fatty acid beta-oxidation multienzyme complex;mitochondrial inner membrane;mitochondrial nucleoid;mitochondrion	Acyl chain remodeling of CL;Beta oxidation of decanoyl-CoA to octanoyl-CoA-CoA;Beta oxidation of hexanoyl-CoA to butanoyl-CoA;Beta oxidation of lauroyl-CoA to decanoyl-CoA-CoA;Beta oxidation of myristoyl-CoA to lauroyl-CoA;Beta oxidation of octanoyl-CoA to hexanoyl-CoA;Beta oxidation of palmitoyl-CoA to myristoyl-CoA;Fatty acid metabolism;Glycerophospholipid biosynthesis;Metabolism;Metabolism of …	+		+		+	35	35	35	52.7	52.7	52.7	82.999	0	323.31	3651200000	162	2	2.74587	3.68922	0.114063	0.237608	2.93665	4.25437	+	P40939;H0YFD6	P40939	Trifunctional enzyme subunit alpha, mitochondrial;Long-chain enoyl-CoA hydratase;Long chain 3-hydroxyacyl-CoA dehydrogenase	HADHA	1338	+
23.033	22.9732	22.1044	19.2473	23.9735	24.7487	23.9546	23.5728	NaN	27.2173	26.8181	27.2236	26.4838	26.5626	26.444	3-hydroxyacyl-CoA dehydrogenase activity;acetyl-CoA C-acyltransferase activity;catalytic activity;enoyl-CoA hydratase activity;long-chain-3-hydroxyacyl-CoA dehydrogenase activity;protein binding;RNA binding;transferase activity;transferase activity, transferring acyl groups;transferase activity, transferring acyl groups other than amino-acyl groups	cardiolipin acyl-chain remodeling;fatty acid beta-oxidation;fatty acid metabolic process;lipid metabolic process;metabolic process	endoplasmic reticulum;membrane;mitochondrial envelope;mitochondrial inner membrane;mitochondrial nucleoid;mitochondrial outer membrane;mitochondrion	Acyl chain remodeling of CL;Beta oxidation of decanoyl-CoA to octanoyl-CoA-CoA;Beta oxidation of hexanoyl-CoA to butanoyl-CoA;Beta oxidation of lauroyl-CoA to decanoyl-CoA-CoA;Beta oxidation of myristoyl-CoA to lauroyl-CoA;Beta oxidation of octanoyl-CoA to hexanoyl-CoA;Beta oxidation of palmitoyl-CoA to myristoyl-CoA;Fatty acid metabolism;Glycerophospholipid biosynthesis;Metabolism;Metabolism of …	+		+		+	17	17	17	42.8	42.8	42.8	51.294	0	180.68	1879000000	82	6	5.18436	3.49371	0.781388	3.08778	2.4039	2.72524	+	P55084;F5GZQ3;B5MD38;C9JEY0;C9JE81;C9K0M0	P55084;F5GZQ3;B5MD38	Trifunctional enzyme subunit beta, mitochondrial;3-ketoacyl-CoA thiolase	HADHB	1452	+
22.4779	23.651	23.8129	23.5068	21.6297	22.551	22.9378	23.5218	23.5875	24.4928	24.9616	25.2579	24.7237	24.822	24.8785	ATP binding;nucleotide binding;protein binding;protein kinase binding;RNA binding;tumor necrosis factor receptor binding;unfolded protein binding	chaperone-mediated protein folding;negative regulation of cellular respiration;negative regulation of intrinsic apoptotic signaling pathway in response to hydrogen peroxide;negative regulation of reactive oxygen species biosynthetic process;protein folding;response to stress;translational attenuation	membrane;mitochondrial inner membrane;mitochondrial intermembrane space;mitochondrial matrix;mitochondrion;nucleoplasm	Metabolism;Respiratory electron transport;Respiratory electron transport, ATP synthesis by chemiosmotic coupling, and heat production by uncoupling proteins.;The citric acid (TCA) cycle and respiratory electron transport	+		+		+	15	15	15	25.6	25.6	25.6	80.109	0	127.94	508590000	44	4	1.53936	1.74364	0.44089	-0.310816	2.08923	2.81377	+	Q12931;I3L0K7;I3L239;I3L253	Q12931;I3L0K7	Heat shock protein 75 kDa, mitochondrial	TRAP1	1632	+
22.052	22.5285	23.0205	22.6491	22.9067	23.3062	22.0103	22.6854	NaN	24.3723	24.4754	23.8872	24.5497	24.0138	24.1478	cadherin binding;carbohydrate binding;mannose binding;monocarboxylic acid transmembrane transporter activity;protein binding	cell surface receptor signaling pathway;decidualization;embryo implantation;extracellular matrix disassembly;extracellular matrix organization;leukocyte migration;monocarboxylic acid transport;odontogenesis of dentin-containing tooth;protein localization to plasma membrane;pyruvate metabolic process;response to cAMP;response to mercury ion;response to peptide hormone	acrosomal membrane;extracellular exosome;focal adhesion;Golgi membrane;integral component of membrane;integral component of plasma membrane;intracellular membrane-bounded organelle;melanosome;membrane;membrane raft;mitochondrion;plasma membrane;sarcolemma	Basigin interactions;Cell surface interactions at the vascular wall;Degradation of the extracellular matrix;Extracellular matrix organization;Hemostasis;Integrin cell surface interactions;Metabolism;Proton-coupled monocarboxylate transport;Pyruvate metabolism;Pyruvate metabolism and Citric Acid (TCA) cycle;SLC-mediated transmembrane transport;The citric acid (TCA) cycle and respiratory electron t…			+		+	4	4	4	28	28	28	20.542	0	51.153	405130000	28	6	2.24417	1.94692	0.476706	-0.486913	1.58178	1.13854	+	A0A087WUV8;A0A087X2B5;P35613;R4GMX5;I3L192;R4GN83	A0A087WUV8;A0A087X2B5;P35613;R4GMX5;I3L192	Basigin	BSG	40	+
24.6049	25.1979	23.9952	22.8289	27.3914	27.2373	27.185	26.4803	25.9763	27.7877	27.7977	28.1732	27.6851	27.9932	27.4566	ATPase activity;proton-transporting ATP synthase activity, rotational mechanism;RNA binding;transmembrane transporter activity	ATP biosynthetic process;ATP hydrolysis coupled cation transmembrane transport;ATP synthesis coupled proton transport;cristae formation;ion transport;mitochondrial ATP synthesis coupled proton transport;oxidative phosphorylation	membrane;mitochondrial inner membrane;mitochondrial matrix;mitochondrial proton-transporting ATP synthase complex;mitochondrial proton-transporting ATP synthase complex, catalytic core F(1);mitochondrion;myelin sheath;proton-transporting ATP synthase complex, catalytic core F(1)	Cristae formation;Formation of ATP by chemiosmotic coupling;Metabolism;Mitochondrial biogenesis;Organelle biogenesis and maintenance;Respiratory electron transport, ATP synthesis by chemiosmotic coupling, and heat production by uncoupling proteins.;The citric acid (TCA) cycle and respiratory electron transport	+		+	+	+	12	12	12	34.6	34.6	34.6	32.996	0	313.34	3483600000	104	1	2.59509	2.81023	1.81188	3.1351	1.39949	0.605207	+	P36542	P36542	ATP synthase subunit gamma, mitochondrial	ATP5C1	1315	+	+
21.2129	21.3729	NaN	NaN	22.7528	21.5696	22.0532	20.6991	20.8159	22.7416	23.0511	22.8092	22.7951	22.8964	22.3435	ATP binding;nucleotide binding	neutrophil degranulation	ficolin-1-rich granule membrane;membrane;mitochondrial inner membrane;mitochondrion;plasma membrane;secretory granule membrane	Immune System;Innate Immune System;Neutrophil degranulation	+		+			30	4	2	41.2	9.7	4.6	72.572	0	39.779	165170000	17	1	2.05162	1.38545	0	NaN	0.656939	0.706067	+	Q5T9A4	Q5T9A4	ATPase family AAA domain-containing protein 3B	ATAD3B	1788	+
22.3621	22.4353	22.4854	20.3895	23.3159	22.927	21.8509	21.4948	21.7816	23.5271	24.063	23.175	23.6405	23.4671	23.1965	carnitine O-palmitoyltransferase activity;identical protein binding;palmitoleoyltransferase activity;transferase activity;transferase activity, transferring acyl groups	carnitine metabolic process;carnitine shuttle;cellular response to fatty acid;circadian rhythm;eating behavior;epithelial cell differentiation;fatty acid beta-oxidation;fatty acid metabolic process;glucose metabolic process;lipid metabolic process;long-chain fatty acid metabolic process;positive regulation of fatty acid beta-oxidation;protein homooligomerization;regulation of fatty acid oxidation…	integral component of membrane;integral component of mitochondrial outer membrane;intracellular membrane-bounded organelle;membrane;mitochondrial outer membrane;mitochondrion	Circadian Clock;Fatty acid metabolism;Import of palmitoyl-CoA into the mitochondrial matrix;Metabolism;Metabolism of lipids;PPARA activates gene expression;Regulation of lipid metabolism by Peroxisome proliferator-activated receptor alpha (PPARalpha);RORA activates gene expression;Signal Transduction;Signaling by Nuclear Receptors;Signaling by Retinoic Acid	+		+			16	16	16	25.9	25.9	25.9	88.367	0	141.97	312450000	43	5	2.05892	1.03599	0.122201	0.271626	0.538929	0.466907	+	P50416;H3BP22;H3BUV7;H3BUJ0;H3BMD2	P50416	Carnitine O-palmitoyltransferase 1, liver isoform	CPT1A	1403	+
23.1946	23.159	23.9012	23.4211	25.1339	23.9888	22.6762	24.3714	21.1976	24.5296	24.7321	24.7112	25.397	25.283	25.4141	protein binding;protein phosphatase regulator activity;protein serine/threonine phosphatase activity	apoptotic process;cell cycle;cell division;developmental process;exit from mitosis;G2/M transition of mitotic cell cycle;mitotic cell cycle;mitotic nuclear envelope reassembly;nuclear-transcribed mRNA catabolic process, nonsense-mediated decay;peptidyl-serine dephosphorylation;protein dephosphorylation;regulation of phosphoprotein phosphatase activity;response to morphine	cytoplasm;cytoskeleton;cytosol;membrane;mitochondrial outer membrane;mitochondrion;nucleoplasm;protein phosphatase type 2A complex	Cell Cycle;Cell Cycle, Mitotic;Cyclin A/B1/B2 associated events during G2/M transition;Cyclin D associated events in G1;G1 Phase;G2/M Transition;Initiation of Nuclear Envelope Reformation;M Phase;MASTL Facilitates Mitotic Progression;Metabolism of RNA;Mitotic Anaphase;Mitotic G1-G1/S phases;Mitotic G2-G2/M phases;Mitotic Metaphase and Anaphase;Mitotic Prophase;Nonsense Mediated Decay (NMD) enhanc…			+			12	12	12	27.1	27.1	27.1	51.691	0	162.51	791850000	50	8	4.46242	2.18789	0.299932	-0.912762	0.076274	0.0962963	+	P63151;A0A1W2PQI2;E5RIY1;E5RFR9;Q00005;Q9Y2T4;H0YB06;Q66LE6	P63151	Serine/threonine-protein phosphatase 2A 55 kDa regulatory subunit B alpha isoform	PPP2R2A	1540	+
NaN	21.7483	20.3409	21.625	20.8238	22.8592	28.1288	25.7989	27.0773	27.5413	27.1268	27.3886	29.7357	29.2947	28.1072	identical protein binding;protein binding;protein domain specific binding;protein N-terminus binding	membrane organization;negative regulation of transcription, DNA-templated;positive regulation of protein insertion into mitochondrial membrane involved in apoptotic signaling pathway;substantia nigra development	cytoplasm;cytoplasmic vesicle membrane;cytosol;extracellular exosome;focal adhesion;membrane;mitochondrion;protein-containing complex	Activation of BAD and translocation to mitochondria;Activation of BH3-only proteins;Apoptosis;Cell Cycle;Cell Cycle Checkpoints;Chk1/Chk2(Cds1) mediated inactivation of Cyclin B:Cdk1 complex;G2/M Checkpoints;G2/M DNA damage checkpoint;Gene expression (Transcription);Generic Transcription Pathway;Intrinsic Pathway for Apoptosis;Membrane Trafficking;Programmed Cell Death;RHO GTPase Effectors;RHO GT…				+	+	21	17	17	57.1	49.4	49.4	27.764	0	323.31	5800000000	147	2	0	7.2976	2.04567	6.01874	2.24321	5.51074	+	P27348;E9PG15	P27348;E9PG15	14-3-3 protein theta	YWHAQ	1228		+
24.0627	24.3435	24.0924	24.482	23.9272	24.0513	24.5642	23.4588	NaN	25.2223	25.4831	25.696	24.8433	24.8691	24.6511	identical protein binding;molecular_function;protein binding;protein homodimerization activity;RNA polymerase binding	biological_process;ion transmembrane transport;neutrophil degranulation;positive regulation by host of viral genome replication;positive regulation of protein targeting to membrane;positive regulation of viral process;protein homooligomerization;regulation of acid-sensing ion channel activity;regulation of ion transmembrane transport;signal transduction	azurophil granule membrane;blood microparticle;cellular_component;cilium;cytoplasm;cytoplasmic vesicle;cytoskeleton;endoplasmic reticulum;extracellular exosome;extracellular space;integral component of membrane;integral component of plasma membrane;melanosome;membrane;membrane raft;mitochondrion;perinuclear region of cytoplasm;plasma membrane;specific granule membrane;tertiary granule membrane;ve…	Immune System;Innate Immune System;Ion channel transport;Neutrophil degranulation;Stimuli-sensing channels;Transport of small molecules	+				+	9	9	9	35.4	35.4	35.4	31.73	0	213.6	521020000	57	3	1.62521	0.584781	0.164725	-0.27572	2.40308	1.47789	+	P27105;F8VSL7;Q8TAV4	P27105	Erythrocyte band 7 integral membrane protein	STOM	1225
22.0941	22.8998	24.3542	23.6987	24.5572	24.4973	28.5204	28.1902	28.1298	27.4756	27.8415	27.689	28.4684	28.3175	28.5077	ATP binding;ATPase activity;ATPase activity, coupled;hydrolase activity;ionotropic glutamate receptor binding;metal ion binding;nucleotide binding;PDZ domain binding;protein binding;protein kinase binding;protein-containing complex binding;Rab GTPase binding;SNARE binding;syntaxin binding;syntaxin-1 binding	COPII vesicle coating;ER to Golgi vesicle-mediated transport;exocytosis;intracellular protein transport;plasma membrane fusion;positive regulation of protein catabolic process;positive regulation of receptor recycling;potassium ion transport;protein transport;regulation of exocytosis;retrograde vesicle-mediated transport, Golgi to ER;SNARE complex disassembly;vesicle-mediated transport	cytoplasm;cytosol;dendritic shaft;Golgi membrane;Golgi stack;lysosomal membrane;myelin sheath;plasma membrane;postsynaptic density	Asparagine N-linked glycosylation;COPI-dependent Golgi-to-ER retrograde traffic;COPII-mediated vesicle transport;COPI-mediated anterograde transport;ER to Golgi Anterograde Transport;Glutamate binding, activation of AMPA receptors and synaptic plasticity;Golgi-to-ER retrograde transport;Intra-Golgi and retrograde Golgi-to-ER traffic;Intra-Golgi traffic;Membrane Trafficking;Metabolism of proteins;…			+	+	+	32	32	32	44.1	44.1	44.1	82.091	0	323.31	4506200000	225	7	3.50913	5.93425	3.16178	4.25365	3.72396	3.14145	+	I3L0N3;P46459;I3L2G1;I3L0L3;K7EQD6;I3L338;I3L4Q9	I3L0N3;P46459	Vesicle-fusing ATPase	NSF	719	+	+
27.1342	25.5743	25.9777	26.0682	25.7632	26.5023	28.3914	28.1356	27.9106	29.916	29.3349	29.2346	30.407	28.74	29.1542	RNA binding;structural constituent of ribosome	90S preribosome assembly;axial mesoderm development;cytoplasmic translation;middle ear morphogenesis;nuclear-transcribed mRNA catabolic process, nonsense-mediated decay;ossification;regulation of translation;ribonucleoprotein complex assembly;rRNA processing;sensory perception of sound;skeletal system development;SRP-dependent cotranslational protein targeting to membrane;translation;translationa…	cytosol;cytosolic large ribosomal subunit;eukaryotic 80S initiation complex;focal adhesion;intracellular;polysomal ribosome;ribosome	Axon guidance;Cap-dependent Translation Initiation;Developmental Biology;Disease;Eukaryotic Translation Elongation;Eukaryotic Translation Initiation;Eukaryotic Translation Termination;Formation of a pool of free 40S subunits;GTP hydrolysis and joining of the 60S ribosomal subunit;Infectious disease;Influenza Infection;Influenza Life Cycle;Influenza Viral RNA Transcription and Replication;L13a-med…			+	+	+	7	7	7	52.9	52.9	52.9	8.2178	0	108.43	6382300000	243	4	1.41631	3.07949	2.86532	2.12293	2.48835	3.36242	+	P63173;J3KT73;J3QL01;J3KSP2	P63173;J3KT73;J3QL01	60S ribosomal protein L38	RPL38	1542	+	+
25.9397	26.4626	26.3586	26.4762	25.9414	25.3528	28.8168	28.8	29.2911	28.2854	28.2415	28.0783	28.4019	28.7718	29.0831	ATP binding;ATPase activity, coupled;enzyme binding;heat shock protein binding;molecular_function;nucleotide binding;protein binding;unfolded protein binding	biological_process;cellular heat acclimation;cellular response to heat;neutrophil degranulation;protein refolding;response to unfolded protein	blood microparticle;centriole;COP9 signalosome;cytoplasm;cytosol;extracellular exosome;extracellular region;ficolin-1-rich granule lumen;secretory granule lumen	Cellular response to heat stress;Cellular responses to external stimuli;Cellular responses to stress;Immune System;Innate Immune System;Neutrophil degranulation;Regulation of HSF1-mediated heat shock response			+	+	+	16	1	1	18.8	1.7	1.7	71.027	0.00062305	13.432	6541500000	72	2	2.38426	2.55115	2.90659	2.5519	2.78403	2.55463	+	P17066;P48741	P17066	Heat shock 70 kDa protein 6	HSPA6	1146	+	+
19.2946	21.6813	19.2713	NaN	17.7778	23.0684	27.5501	25.6151	26.3756	27.7525	28.1662	27.2604	27.6986	27.5452	26.9159	copper ion binding;fibroblast growth factor binding;heparan sulfate proteoglycan binding;laminin binding	axon guidance;glycosaminoglycan biosynthetic process;glycosaminoglycan catabolic process;glycosaminoglycan metabolic process;heparan sulfate proteoglycan catabolic process;leukocyte migration;myelin assembly;negative regulation of fibroblast growth factor receptor signaling pathway;positive regulation of skeletal muscle cell differentiation;regulation of signal transduction;retinoid metabolic pro…	anchored component of membrane;anchored component of plasma membrane;cytosol;endosome;extracellular exosome;extracellular matrix;extracellular region;extracellular space;Golgi lumen;integral component of plasma membrane;lysosomal lumen;membrane;membrane raft;nucleoplasm;plasma membrane	A tetrasaccharide linker sequence is required for GAG synthesis;Axon guidance;Cell surface interactions at the vascular wall;Chondroitin sulfate/dermatan sulfate metabolism;Defective B3GALT6 causes EDSP2 and SEMDJL1;Defective B3GAT3 causes JDSSDHD;Defective B4GALT7 causes EDS, progeroid type;Defective EXT1 causes exostoses 1, TRPS2 and CHDS;Defective EXT2 causes exostoses 2;Developmental Biology;…			+		+	20	20	20	39.6	39.6	39.6	61.68	0	323.31	2830300000	114	6	2.27953	6.89863	0	7.24225	1.4501	7.30329	+	P35052;H7C410;H7C024;H7BZL4;H7BZE9;C9J4Y6	P35052;H7C410;H7C024	Glypican-1;Secreted glypican-1	GPC1	1295	+
22.2015	22.1496	23.1704	23.4425	20.6036	24.0233	24.2625	21.9495	NaN	26.8598	26.6077	26.9412	27.5576	26.5132	27.548	enzyme inhibitor activity;identical protein binding;magnesium ion binding;protein binding;ribose phosphate diphosphokinase activity	negative regulation of catalytic activity;nucleobase-containing compound metabolic process;nucleoside metabolic process;nucleotide biosynthetic process					+		+	13	13	12	41.9	41.9	37.9	39.393	0	250.37	1399100000	86	6	2.82044	5.03068	0.0559319	-0.20047	1.40506	4.48948	+	Q14558;B4DP31;C9JNQ3;C9J168;C9JKT9;C9JUN4	Q14558;B4DP31	Phosphoribosyl pyrophosphate synthase-associated protein 1	PRPSAP1	1688	+
20.2746	21.6913	NaN	NaN	20.7566	21.7353	27.8063	25.7916	26.322	27.4015	25.4302	25.3797	27.167	24.6187	25.9636	fibronectin binding;identical protein binding;protein binding;protein kinase C binding;thrombospondin receptor activity	cell migration;glycosaminoglycan biosynthetic process;glycosaminoglycan catabolic process;glycosaminoglycan metabolic process;inner ear receptor cell stereocilium organization;leukocyte migration;negative regulation of T cell proliferation;neural tube closure;positive regulation of exosomal secretion;positive regulation of extracellular exosome assembly;positive regulation of focal adhesion assem…	cell surface;costamere;extracellular exosome;extracellular region;focal adhesion;Golgi lumen;integral component of membrane;integral component of plasma membrane;lysosomal lumen;membrane;membrane raft;plasma membrane	A tetrasaccharide linker sequence is required for GAG synthesis;Cell surface interactions at the vascular wall;Chondroitin sulfate/dermatan sulfate metabolism;Defective B3GALT6 causes EDSP2 and SEMDJL1;Defective B3GAT3 causes JDSSDHD;Defective B4GALT7 causes EDS, progeroid type;Defective EXT1 causes exostoses 1, TRPS2 and CHDS;Defective EXT2 causes exostoses 2;Disease;Diseases associated with gly…			+		+	9	9	9	41.9	41.9	41.9	21.641	0	191.37	1427500000	97	1	1.6984	4.9335	0	NaN	1.85211	4.82451	+	P31431	P31431	Syndecan-4	SDC4	1271	+
22.2904	23.558	24.6312	23.8963	24.3173	24.9643	25.2121	25.6464	24.1286	27.6923	27.0368	27.083	27.4845	26.9475	27.1886	ADP binding;AMP binding;ATP binding;carbohydrate binding;GDP binding;identical protein binding;kinase activity;magnesium ion binding;metal ion binding;nucleotide binding;protein binding;protein homodimerization activity;ribose phosphate diphosphokinase activity;transferase activity	5-phosphoribose 1-diphosphate biosynthetic process;AMP biosynthetic process;animal organ regeneration;cellular biosynthetic process;hypoxanthine biosynthetic process;nervous system development;nucleoside metabolic process;nucleotide biosynthetic process;phosphorylation;purine nucleobase metabolic process;purine nucleotide biosynthetic process;pyrimidine nucleotide biosynthetic process;ribonucleos…	cellular_component;cytosol;protein-containing complex;ribose phosphate diphosphokinase complex	5-Phosphoribose 1-diphosphate biosynthesis;Metabolism;Metabolism of carbohydrates;Pentose phosphate pathway (hexose monophosphate shunt)			+		+	15	15	7	47.2	47.2	21.4	34.834	0	221.8	1738000000	91	6	2.44282	4.28266	0.470894	0.731968	2.26235	2.6299	+	P60891;B1ALA9;A0A0B4J207;P21108;B7ZB02;B1ALA7	P60891;B1ALA9	Ribose-phosphate pyrophosphokinase 1	PRPS1	1470	+
22.5705	22.7931	22.6197	23.1986	23.3427	23.0387	24.2342	24.0132	21.7425	25.2806	25.4166	25.4616	25.2933	24.5499	25.152	RNA binding	cell cycle;cell division	cytoplasm;cytoskeleton;cytosol;microtubule organizing center;midbody;plasma membrane				+		+	10	10	10	33.6	33.6	33.6	25.835	0	144.99	425690000	45	2	2.3216	2.31657	0.145362	0.42078	3.31219	2.19557	+	Q96CT7;M0R2F5	Q96CT7;M0R2F5	Coiled-coil domain-containing protein 124	CCDC124	1945	+
26.2005	25.0951	25.4479	25.1521	25.2348	25.7735	26.4822	25.0301	25.8127	27.1438	27.6	26.8538	27.6599	27.1871	26.9241	protein binding;RNA binding;structural constituent of ribosome	cytoplasmic translation;nuclear-transcribed mRNA catabolic process, nonsense-mediated decay;rRNA processing;SRP-dependent cotranslational protein targeting to membrane;translation;translational initiation;viral transcription	cytoplasm;cytosol;cytosolic small ribosomal subunit;extracellular exosome;intracellular;membrane;nucleoplasm;ribosome;small ribosomal subunit	Activation of the mRNA upon binding of the cap-binding complex and eIFs, and subsequent binding to 43S;Axon guidance;Cap-dependent Translation Initiation;Developmental Biology;Disease;Eukaryotic Translation Elongation;Eukaryotic Translation Initiation;Eukaryotic Translation Termination;Formation of a pool of free 40S subunits;Formation of the ternary complex, and subsequently, the 43S complex;GTP…			+		+	6	6	6	32.8	32.8	32.8	13.373	0	89.39	3189700000	134	4	1.31954	1.60924	0.343476	0.474934	1.79245	1.69506	+	P60866;E5RIP1;E5RJX2;G3XAN0	P60866;E5RIP1;E5RJX2	40S ribosomal protein S20	RPS20	1469	+
23.7255	24.1666	22.5681	23.9713	24.0275	23.7436	25.2277	24.6155	NaN	25.7323	26.0449	25.9885	25.2986	25.5135	25.1784	actin binding;actin filament binding;beta-tubulin binding;cadherin binding;protein binding	actin cytoskeleton organization;actin filament capping;antigen processing and presentation of exogenous peptide antigen via MHC class II;barbed-end actin filament capping;blood coagulation;cell projection organization;cytoskeleton organization;ER to Golgi vesicle-mediated transport;lamellipodium assembly;muscle fiber development;negative regulation of filopodium assembly;negative regulation of mi…	acrosomal vesicle;actin cytoskeleton;actin filament;brush border;cortical cytoskeleton;cytoplasm;cytoskeleton;cytosol;extracellular exosome;F-actin capping protein complex;intercalated disc;lamellipodium;membrane;sarcomere;WASH complex;Z disc	Adaptive Immune System;Asparagine N-linked glycosylation;Cellular responses to external stimuli;Cellular responses to stress;COPI-independent Golgi-to-ER retrograde traffic;COPI-mediated anterograde transport;ER to Golgi Anterograde Transport;Factors involved in megakaryocyte development and platelet production;Golgi-to-ER retrograde transport;Hemostasis;HSP90 chaperone cycle for steroid hormone …			+		+	12	12	12	58.8	58.8	58.8	29.295	0	148.46	628980000	73	4	2.16337	1.38411	0.786232	1.65187	2.95531	2.03639	+	B1AK87;B1AK88;P47756;B1AK85	B1AK87;B1AK88;P47756;B1AK85	F-actin-capping protein subunit beta	CAPZB	255	+
24.4502	22.4881	25.9321	26.3903	24.8424	25.015	25.4834	25.3961	25.4877	26.3974	26.4	26.4165	26.8887	26.7538	26.616	GTPase activator activity;metal ion binding;protein binding	cellular response to nerve growth factor stimulus;positive regulation of GTPase activity;protein localization to endosome;protein transport	endosome;endosome membrane;membrane;recycling endosome membrane				+		+	25	25	25	35.9	35.9	35.9	88.028	0	323.31	2018900000	146	8	1.67489	3.28366	1.5611	-0.705465	3.73268	1.47596	+	Q15057;A0A087X1H5;A0A0U1RQT1;H7C3K3;H7C3Q8;C9J8L1;Q15027;Q96P50	Q15057;A0A087X1H5;A0A0U1RQT1	Arf-GAP with coiled-coil, ANK repeat and PH domain-containing protein 2	ACAP2	1711	+
27.7678	27.848	28.025	28.1661	28.2109	28.1813	28.9452	28.5723	28.635	29.4987	29.5253	29.478	29.4509	29.3278	29.4593	ATP binding;beta-tubulin binding;G-protein beta-subunit binding;mRNA 3'-UTR binding;mRNA 5'-UTR binding;nucleotide binding;protein binding;protein binding involved in protein folding;unfolded protein binding	binding of sperm to zona pellucida;chaperone-mediated protein folding;'de novo' protein folding;positive regulation of establishment of protein localization to telomere;positive regulation of protein localization to Cajal body;positive regulation of telomerase RNA localization to Cajal body;positive regulation of telomere maintenance via telomerase;protein folding;protein stabilization;response t…	cell body;centrosome;chaperonin-containing T-complex;cytoplasm;cytoskeleton;cytosol;extracellular exosome;microtubule;microtubule organizing center;myelin sheath;nucleolus;zona pellucida receptor complex	Association of TriC/CCT with target proteins during biosynthesis;BBSome-mediated cargo-targeting to cilium;Cargo trafficking to the periciliary membrane;Chaperonin-mediated protein folding;Cilium Assembly;Cooperation of PDCL (PhLP1) and TRiC/CCT in G-protein beta folding;Cooperation of Prefoldin and TriC/CCT in actin and tubulin folding;Folding of actin by CCT/TriC;Formation of tubulin folding in…			+		+	50	50	50	74.5	74.5	74.5	59.67	0	323.31	14667000000	506	6	3.88792	1.60478	1.53548	0.621946	5.04709	1.30462	+	P48643;E7ENZ3;B7ZAR1;E9PCA1;D6RIZ7;H0Y914	P48643;E7ENZ3;B7ZAR1;E9PCA1	T-complex protein 1 subunit epsilon	CCT5	1377	+
19.7041	22.2323	23.2138	21.2457	NaN	NaN	26.6756	24.7503	25.7925	26.9517	26.5157	25.6994	27.826	27.0907	25.9688	actin binding;actin filament binding;actin-dependent ATPase activity;ATP binding;ATPase activity;calmodulin binding;microtubule binding;microtubule motor activity;motor activity;nucleotide binding	actomyosin structure organization;microtubule-based movement;mitochondrion morphogenesis;neuronal action potential;regulation of cell shape;sensory perception of sound;skeletal muscle contraction;skeletal muscle tissue development;vocalization behavior	actomyosin;cytosol;extracellular exosome;membrane;myosin complex;myosin II complex;myosin II filament	Axon guidance;Developmental Biology;EPHA-mediated growth cone collapse;EPH-Ephrin signaling;RHO GTPase Effectors;RHO GTPases activate CIT;RHO GTPases activate PAKs;RHO GTPases activate PKNs;RHO GTPases Activate ROCKs;Sema4D in semaphorin signaling;Sema4D induced cell migration and growth-cone collapse;Semaphorin interactions;Signal Transduction;Signaling by Rho GTPases			+	+		18	5	5	7.8	2.3	2.3	227.87	0	46.672	2063600000	28	4	1.83954	5.9936	1.37795	3.50969	0	NaN	+	Q7Z406;M0QY43;A0A0C4DFM8;A1L2Z2	Q7Z406;M0QY43	Myosin-14	MYH14	1838	+	+
25.3588	24.8604	24.6706	24.5749	26.1812	26.8506	25.7528	26.6921	26.2839	26.3431	26.4448	26.0432	27.9573	26.7699	27.6402	RNA binding;structural constituent of ribosome	antimicrobial humoral immune response mediated by antimicrobial peptide;innate immune response in mucosa;nuclear-transcribed mRNA catabolic process, nonsense-mediated decay;rRNA processing;SRP-dependent cotranslational protein targeting to membrane;translation;translational initiation;viral transcription	cytosol;cytosolic small ribosomal subunit;extracellular space;intracellular;nucleoplasm;ribosome;small ribosomal subunit	Activation of the mRNA upon binding of the cap-binding complex and eIFs, and subsequent binding to 43S;Axon guidance;Cap-dependent Translation Initiation;Developmental Biology;Disease;Eukaryotic Translation Elongation;Eukaryotic Translation Initiation;Eukaryotic Translation Termination;Formation of a pool of free 40S subunits;Formation of the ternary complex, and subsequently, the 43S complex;GTP…			+	+		3	3	3	12.2	12.2	12.2	10.905	0	29.733	2122800000	86	2	1.75062	2.34623	1.71208	1.62017	0.322294	-0.238819	+	E9PR30;P62861	E9PR30;P62861	40S ribosomal protein S30	FAU	571	+	+
27.4492	26.006	26.9563	26.5612	28.0076	27.8936	28.3356	27.4665	26.9987	29.1513	29.8565	28.3864	29.2174	29.2775	29.1796	mRNA 5'-UTR binding;protein binding;RNA binding;small ribosomal subunit rRNA binding;structural constituent of ribosome;translation regulator activity	erythrocyte differentiation;maturation of SSU-rRNA;maturation of SSU-rRNA from tricistronic rRNA transcript (SSU-rRNA, 5.8S rRNA, LSU-rRNA);negative regulation of transcription by RNA polymerase II;nuclear-transcribed mRNA catabolic process, nonsense-mediated decay;regulation of translation;ribosomal small subunit assembly;rRNA processing;SRP-dependent cotranslational protein targeting to membran…	cytosol;cytosolic small ribosomal subunit;extracellular exosome;focal adhesion;membrane;nucleolus;nucleoplasm;ribosome	Activation of the mRNA upon binding of the cap-binding complex and eIFs, and subsequent binding to 43S;Axon guidance;Cap-dependent Translation Initiation;Developmental Biology;Disease;Eukaryotic Translation Elongation;Eukaryotic Translation Initiation;Eukaryotic Translation Termination;Formation of a pool of free 40S subunits;Formation of the ternary complex, and subsequently, the 43S complex;GTP…	+		+			11	11	11	43	43	43	16.273	0	323.31	12305000000	308	3	1.72232	2.49719	0.681189	0.841495	0.91748	1.18077	+	P62263;H0YB22;E5RH77	P62263;H0YB22;E5RH77	40S ribosomal protein S14	RPS14	1504	+
21.0107	19.9737	NaN	NaN	23.623	23.3327	22.7949	22.9705	NaN	23.6424	23.4951	24.6259	23.1844	22.9943	23.4003	alkylglycerophosphoethanolamine phosphodiesterase activity;calcium channel regulator activity;G-protein coupled receptor binding;GTPase activity;GTPase binding;protein binding;protein-containing complex binding;signal transducer activity;spectrin binding;type 1 angiotensin receptor binding	adenylate cyclase-activating dopamine receptor signaling pathway;cardiac muscle cell apoptotic process;cell proliferation;cellular response to catecholamine stimulus;cellular response to glucagon stimulus;cellular response to hypoxia;cellular response to prostaglandin E stimulus;G-protein coupled acetylcholine receptor signaling pathway;G-protein coupled receptor signaling pathway;phospholipase C…	cell body;cytoplasm;cytosol;dendrite;extracellular exosome;extracellular space;extracellular vesicle;focal adhesion;heterotrimeric G-protein complex;intracellular;lysosomal membrane;membrane;myelin sheath;neuron projection;perinuclear region of cytoplasm;photoreceptor disc membrane;photoreceptor inner segment;photoreceptor outer segment;photoreceptor outer segment membrane;plasma membrane;protein…	Activation of G protein gated Potassium channels;Activation of GABAB receptors;Activation of kainate receptors upon glutamate binding;Activation of the phototransduction cascade;ADP signalling through P2Y purinoceptor 1;ADP signalling through P2Y purinoceptor 12;Adrenaline,noradrenaline inhibits insulin secretion;Aquaporin-mediated transport;Beta-catenin independent WNT signaling;Ca2+ pathway;Cha…			+			5	5	5	20.6	20.6	20.6	37.331	0	37.711	200910000	17	17	2.13233	2.70081	0	NaN	0.381029	0.443306	+	P62879;E7EP32;C9JIS1;C9JXA5;Q9HAV0;C9JD14;C9JZN1;P62873;B1AKQ8;F6X3N5;F6UT28;F5H8J8;F5H100;B3KVK2;F5H0S8;E9PCP0;P16520	P62879;E7EP32;C9JIS1;C9JXA5;Q9HAV0	Guanine nucleotide-binding protein G(I)/G(S)/G(T) subunit beta-2;Guanine nucleotide-binding protein subunit beta-4	GNB2;GNB4	1529	+
18.8913	18.9204	22.2708	22.2445	20.7083	21.4216	20.7434	19.5245	21.1426	21.3358	21.8644	21.3055	20.8615	20.8973	21.7157	aspartic endopeptidase activity, intramembrane cleaving;aspartic-type endopeptidase activity;hydrolase activity;peptidase activity;protein binding;protein homodimerization activity;ubiquitin protein ligase binding	membrane protein ectodomain proteolysis;membrane protein intracellular domain proteolysis;membrane protein proteolysis;membrane protein proteolysis involved in retrograde protein transport, ER to cytosol;protein homotetramerization;proteolysis	cell surface;Derlin-1 retrotranslocation complex;endoplasmic reticulum;endoplasmic reticulum membrane;Golgi-associated vesicle membrane;integral component of cytoplasmic side of endoplasmic reticulum membrane;integral component of lumenal side of endoplasmic reticulum membrane;integral component of membrane;lysosomal membrane;membrane;plasma membrane;rough endoplasmic reticulum				+			1	1	1	8.4	8.4	8.4	15.432	0.004322	9.6892	92614000	32	3	2.08312	2.25235	1.18446	-1.78754	0.515288	0.436962	+	A0A0C4DGU3;A0A075B6F6;Q8TCT9	A0A0C4DGU3;A0A075B6F6;Q8TCT9	Minor histocompatibility antigen H13	HM13	9	+
20.1381	21.6974	22.6863	22.5391	23.6326	25.203	23.2531	22.357	NaN	23.1336	22.7724	22.4969	22.7569	22.9698	23.6525	ATP binding;nucleotide binding;protein binding	antigen processing and presentation of exogenous peptide antigen via MHC class II;ciliary basal body-plasma membrane docking;ER to Golgi vesicle-mediated transport;G2/M transition of mitotic cell cycle;neutrophil degranulation;regulation of G2/M transition of mitotic cell cycle;spermatogenesis;vesicle-mediated transport	cell cortex;cell cortex region;centriole;centrosome;COPI-coated vesicle;cytoplasm;cytoskeleton;cytosol;dynactin complex;extracellular exosome;extracellular region;ficolin-1-rich granule lumen;manchette;membrane;microtubule associated complex;microtubule cytoskeleton;microtubule organizing center;myelin sheath;secretory granule lumen	Adaptive Immune System;Anchoring of the basal body to the plasma membrane;Asparagine N-linked glycosylation;AURKA Activation by TPX2;Cell Cycle;Cell Cycle, Mitotic;Cellular responses to external stimuli;Cellular responses to stress;Centrosome maturation;Cilium Assembly;COPI-independent Golgi-to-ER retrograde traffic;COPI-mediated anterograde transport;ER to Golgi Anterograde Transport;G2/M Transi…			+		+	7	7	7	29.5	29.5	29.5	42.613	0	126.41	338700000	14	4	1.3263	2.20864	0.14683	0.192288	1.07943	-1.61683	+	P61163;R4GMT0;A0A1B0GVS3;P42025	P61163;R4GMT0;A0A1B0GVS3	Alpha-centractin	ACTR1A	1480	+
27.9725	26.5901	27.8659	27.6445	28.3318	28.3514	28.2177	27.0065	26.0613	29.2797	29.0306	28.2525	29.4017	29.2826	28.7758	protein binding;RNA binding;structural constituent of ribosome	liver regeneration;maturation of SSU-rRNA from tricistronic rRNA transcript (SSU-rRNA, 5.8S rRNA, LSU-rRNA);nuclear-transcribed mRNA catabolic process, nonsense-mediated decay;ribosomal small subunit biogenesis;rRNA processing;SRP-dependent cotranslational protein targeting to membrane;translation;translational initiation;viral transcription	cytosol;cytosolic small ribosomal subunit;extracellular exosome;focal adhesion;membrane;nucleoplasm;ribosome;small ribosomal subunit	Activation of the mRNA upon binding of the cap-binding complex and eIFs, and subsequent binding to 43S;Axon guidance;Cap-dependent Translation Initiation;Developmental Biology;Disease;Eukaryotic Translation Elongation;Eukaryotic Translation Initiation;Eukaryotic Translation Termination;Formation of a pool of free 40S subunits;Formation of the ternary complex, and subsequently, the 43S complex;GTP…			+			15	15	15	64.4	64.4	64.4	16.445	0	194.63	11853000000	252	7	1.33156	1.87209	0.323518	-0.660043	0.538319	0.512672	+	P62249;M0R210;M0R3H0;A0A087WZ27;M0R1M5;Q6IPX4;M0QX76	P62249;M0R210;M0R3H0;A0A087WZ27;M0R1M5;Q6IPX4	40S ribosomal protein S16	RPS16;ZNF90	1502	+
23.27	23.9043	24.7213	NaN	24.8139	24.9002	24.3757	24.6702	NaN	25.0634	25.6105	24.5842	25.3436	25.5035	24.9043	cadherin binding;protein binding;RNA binding;ubiquitin protein ligase binding	angiogenesis;apoptotic process;axonal fasciculation;cardiac epithelial to mesenchymal transition;cellular response to calcium ion;cerebral cortex radial glia guided migration;endoplasmic reticulum tubular network formation;endoplasmic reticulum tubular network membrane organization;endoplasmic reticulum tubular network organization;negative regulation of axon extension;negative regulation of axon…	axon;cell projection;dendritic growth cone;endoplasmic reticulum;endoplasmic reticulum membrane;endoplasmic reticulum tubular network;endoplasmic reticulum tubular network membrane;integral component of endoplasmic reticulum membrane;integral component of membrane;intracellular;membrane;neuronal cell body;nuclear envelope;plasma membrane;postsynaptic density	Axonal growth inhibition (RHOA activation);Death Receptor Signalling;p75 NTR receptor-mediated signalling;p75NTR regulates axonogenesis;Signal Transduction			+			5	5	5	18.8	18.8	18.8	37.144	0	153.62	701480000	39	4	1.81983	1.66333	0	-0.19841	0.226853	0.228959	+	F8W914;Q9NQC3;H7C106;A0A0U1RQR6	F8W914;Q9NQC3;H7C106;A0A0U1RQR6	Reticulon;Reticulon-4	RTN4	617	+
21.987	22.6499	21.1559	21.4395	24.5005	24.389	23.4664	NaN	20.1977	24.1588	23.009	23.6049	24.5465	23.5707	23.6436	protein binding;RNA binding;structural constituent of ribosome	cytoplasmic translation;nuclear-transcribed mRNA catabolic process, nonsense-mediated decay;rRNA processing;SRP-dependent cotranslational protein targeting to membrane;translation;translational initiation;viral transcription	cytoplasm;cytosol;cytosolic large ribosomal subunit;endoplasmic reticulum;intracellular;plasma membrane;polysomal ribosome;ribosome	Axon guidance;Cap-dependent Translation Initiation;Developmental Biology;Disease;Eukaryotic Translation Elongation;Eukaryotic Translation Initiation;Eukaryotic Translation Termination;Formation of a pool of free 40S subunits;GTP hydrolysis and joining of the 60S ribosomal subunit;Infectious disease;Influenza Infection;Influenza Life Cycle;Influenza Viral RNA Transcription and Replication;L13a-med…			+			6	6	2	39.3	39.3	8.9	13.228	0	48.338	408630000	36	7	1.36418	1.60181	0.11039	0.534353	0.84879	-0.853848	+	H0Y5B4;H7BZ11;J3KQN4;P83881;H7BY91;H0Y3V9;R4GN19	H0Y5B4;H7BZ11;J3KQN4;P83881;H7BY91;H0Y3V9	60S ribosomal protein L36a	RPL36A;RPL36A-HNRNPH2	653	+
22.403	22.8386	22.2638	22.5731	23.7624	22.9735	22.0806	20.532	22.3027	23.6667	24.163	23.4927	23.7911	24.2256	24.4301	dolichyl-diphosphooligosaccharide-protein glycotransferase activity;protein binding;ribosome binding	aging;cellular protein modification process;protein glycosylation;protein N-linked glycosylation;protein N-linked glycosylation via asparagine;response to drug	autophagosome membrane;endoplasmic reticulum;endoplasmic reticulum membrane;integral component of membrane;membrane;oligosaccharyltransferase complex;rough endoplasmic reticulum	Asparagine N-linked glycosylation;Metabolism of proteins;Post-translational protein modification;SRP-dependent cotranslational protein targeting to membrane;Translation			+			9	9	9	19.8	19.8	19.8	69.283	0	206.01	378710000	28	4	1.86547	1.52818	0.440596	-0.780023	0.424393	0.406139	+	P04844;Q5JYR3;Q5JYR4;Q5JYR7	P04844	Dolichyl-diphosphooligosaccharide--protein glycosyltransferase subunit 2	RPN2	1002	+
21.0048	21.4939	19.8566	21.5354	22.3525	22.2354	22.0613	22.2952	NaN	23.1092	23.1835	23.3791	22.5846	22.6659	22.5701	protein binding	ER to Golgi vesicle-mediated transport;vesicle-mediated transport	endoplasmic reticulum;endoplasmic reticulum membrane;endoplasmic reticulum-Golgi intermediate compartment;endoplasmic reticulum-Golgi intermediate compartment membrane;Golgi apparatus;Golgi membrane;integral component of membrane;intracellular membrane-bounded organelle;membrane;nucleoplasm				+		+	5	5	5	23.1	23.1	23.1	32.592	0	90.554	116110000	14	1	2.27267	1.35751	0.652846	1.48223	2.42842	0.929992	+	Q969X5	Q969X5	Endoplasmic reticulum-Golgi intermediate compartment protein 1	ERGIC1	1934	+
23.618	23.1229	23.2444	23.9168	24.6087	25.2193	23.8289	24.6628	23.0454	24.5953	24.3966	24.6633	24.5343	24.5999	24.6489	protein binding	anaphase-promoting complex-dependent catabolic process;antigen processing and presentation of exogenous peptide antigen via MHC class I, TAP-dependent;Fc-epsilon receptor signaling pathway;interleukin-1-mediated signaling pathway;MAPK cascade;negative regulation of canonical Wnt signaling pathway;negative regulation of G2/M transition of mitotic cell cycle;NIK/NF-kappaB signaling;positive regulat…	cytosol;nucleoplasm;proteasome accessory complex;proteasome complex;proteasome regulatory particle, base subcomplex	ABC transporter disorders;ABC-family proteins mediated transport;Activation of APC/C and APC/C:Cdc20 mediated degradation of mitotic proteins;Activation of NF-kappaB in B cells;Adaptive Immune System;Antigen processing: Ubiquitination & Proteasome degradation;Antigen processing-Cross presentation;APC/C:Cdc20 mediated degradation of mitotic proteins;APC/C:Cdc20 mediated degradation of Securin;APC/…			+			10	10	10	24.6	24.6	24.6	56.195	0	102.5	593860000	35	3	2.12379	1.22395	0.147588	0.265142	0.614358	-0.362277	+	Q16401;F2Z3J2;Q4VXH0	Q16401	26S proteasome non-ATPase regulatory subunit 5	PSMD5	1738	+
26.4765	26.2749	26.96	25.3045	27.1684	26.5348	27.0222	27.0704	26.8207	27.6777	28.0111	27.4959	27.6866	27.655	27.3109	6-phosphofructo-2-kinase activity;ATP binding;catalytic activity;fructose-2,6-bisphosphate 2-phosphatase activity;hydrolase activity;kinase activity;nucleotide binding;transferase activity	brain development;carbohydrate phosphorylation;dephosphorylation;fructose 2,6-bisphosphate metabolic process;fructose metabolic process;metabolic process;phosphorylation;positive regulation of glycolytic process	cytosol;nucleoplasm	Glucose metabolism;Glycolysis;Metabolism;Metabolism of carbohydrates			+		+	32	28	27	58.1	49.9	48.3	58.775	0	323.31	4328100000	257	8	2.18872	1.17509	0.565459	0.838858	1.19127	0.876582	+	Q5W015;Q5VX20;A0A1W2PR17;Q16875;F2Z2I2;H0Y483;Q9H178;A0A1W2PNV9	Q5W015;Q5VX20;A0A1W2PR17;Q16875;F2Z2I2	6-phosphofructo-2-kinase/fructose-2,6-bisphosphatase 3;6-phosphofructo-2-kinase;Fructose-2,6-bisphosphatase	PFKFB3	219	+
26.1941	26.4364	26.1951	26.1562	26.8367	26.806	27.2034	26.7008	27.1621	27.5037	27.328	27.6703	27.259	27.4058	27.4972	ATP binding;nucleotide binding;protein binding;protein binding involved in protein folding;RNA binding;ubiquitin protein ligase binding;unfolded protein binding	binding of sperm to zona pellucida;chaperone-mediated protein folding;'de novo' protein folding;interleukin-12-mediated signaling pathway;positive regulation of establishment of protein localization to telomere;positive regulation of protein localization to Cajal body;positive regulation of telomerase activity;positive regulation of telomerase RNA localization to Cajal body;positive regulation of…	acrosomal vesicle;cell body;centrosome;chaperonin-containing T-complex;cytoplasm;cytoskeleton;cytosol;extracellular exosome;Golgi apparatus;heterochromatin;microtubule;microtubule organizing center;myelin sheath;nuclear heterochromatin;pericentriolar material;zona pellucida receptor complex	Association of TriC/CCT with target proteins during biosynthesis;BBSome-mediated cargo-targeting to cilium;Cargo trafficking to the periciliary membrane;Chaperonin-mediated protein folding;Cilium Assembly;Cooperation of PDCL (PhLP1) and TRiC/CCT in G-protein beta folding;Cooperation of Prefoldin and TriC/CCT in actin and tubulin folding;Cytokine Signaling in Immune system;Folding of actin by CCT/…			+		+	32	32	32	62.8	62.8	62.8	60.343	0	323.31	4264200000	270	11	2.45547	1.07202	1.56977	0.846472	1.88309	0.679354	+	P17987;E7EQR6;F5H282;E7ERF2;F5GZ03;F5H136;F5GZI8;F5H676;F5H726;F5GYL4;F5H7Y1	P17987;E7EQR6;F5H282;E7ERF2	T-complex protein 1 subunit alpha	TCP1	1158	+
25.3283	24.7023	25.3789	25.442	26.6755	26.5693	25.6733	25.552	25.7477	26.5318	26.1982	26.2798	26.0596	26.2167	25.8932	ATP binding;nucleotide binding;protein binding;RNA binding;unfolded protein binding	binding of sperm to zona pellucida;chaperone-mediated protein folding;'de novo' protein folding;pore complex assembly;positive regulation of establishment of protein localization to telomere;positive regulation of protein localization to Cajal body;positive regulation of telomerase RNA localization to Cajal body;positive regulation of telomere maintenance via telomerase;protein folding;protein st…	cell body;chaperonin-containing T-complex;cytoplasm;cytoskeleton;cytosol;extracellular exosome;microtubule;myelin sheath;plasma membrane;zona pellucida receptor complex	Association of TriC/CCT with target proteins during biosynthesis;BBSome-mediated cargo-targeting to cilium;Cargo trafficking to the periciliary membrane;Chaperonin-mediated protein folding;Cilium Assembly;Cooperation of PDCL (PhLP1) and TRiC/CCT in G-protein beta folding;Cooperation of Prefoldin and TriC/CCT in actin and tubulin folding;Folding of actin by CCT/TriC;Formation of tubulin folding in…			+			26	26	26	48.6	48.6	48.6	60.533	0	255.78	2366600000	137	8	1.5427	1.0412	1.30618	0.247186	0.90136	-0.285761	+	P49368;B4DUR8;Q5SZX6;E9PRC8;E9PM09;Q5SZX9;Q5SZW8;E9PQ35	P49368;B4DUR8	T-complex protein 1 subunit gamma	CCT3	1386	+
NaN	21.7224	NaN	NaN	20.6828	20.462	NaN	NaN	NaN	21.7243	22.0931	22.5729	21.121	22.0051	21.8238	NADP-retinol dehydrogenase activity;oxidoreductase activity;oxidoreductase activity, acting on the CH-OH group of donors, NAD or NADP as acceptor;retinol dehydrogenase activity	adaptation of rhodopsin mediated signaling;intracellular protein transport;oxidation-reduction process;retinal metabolic process;retinoid metabolic process;retinol metabolic process;vesicle-mediated transport	endoplasmic reticulum;endoplasmic reticulum membrane;integral component of membrane;intracellular;membrane;photoreceptor inner segment	G alpha (i) signalling events;GPCR downstream signalling;Metabolism;Metabolism of fat-soluble vitamins;Metabolism of vitamins and cofactors;RA biosynthesis pathway;Retinoid metabolism and transport;Signal Transduction;Signaling by GPCR;Signaling by Nuclear Receptors;Signaling by Retinoic Acid;The canonical retinoid cycle in rods (twilight vision);Visual phototransduction	+				+	4	4	4	17.9	17.9	17.9	35.386	0	46.728	53252000	13	6	0	-0.072422	-4.34294e-08	0	1.75289	1.55768	+	Q8TC12;G3V2G6;H0YIZ8;G3V234;H0YJ10;H0YJ46	Q8TC12;G3V2G6;H0YIZ8;G3V234	Retinol dehydrogenase 11	RDH11	1887
NaN	NaN	NaN	NaN	19.8303	19.84	20.4144	NaN	NaN	22.8175	22.2699	21.931	21.5305	20.8421	20.6829	protease binding;protein binding;protein heterodimerization activity	axonogenesis;cellular response to exogenous dsRNA;dsRNA transport;extracellular matrix disassembly;membrane raft assembly;plasma membrane raft assembly;positive regulation of cell adhesion molecule production;positive regulation of cell junction assembly;positive regulation of cell-cell adhesion mediated by cadherin;positive regulation of cytokine production;positive regulation of endocytosis;pos…	apical plasma membrane;basolateral plasma membrane;caveola;cell-cell adherens junction;cell-cell contact zone;cell-cell junction;centriolar satellite;COP9 signalosome;cortical actin cytoskeleton;cytoplasmic vesicle;early endosome;endosome;extracellular exosome;flotillin complex;focal adhesion;integral component of membrane;lamellipodium;lysosomal membrane;melanosome;membrane;membrane raft;microtu…	Neuronal System;Protein-protein interactions at synapses;Synaptic adhesion-like molecules					+	4	4	4	10.8	10.8	10.8	47.355	0	31.343	69694000	10	12	0	NaN	0	NaN	2.31056	2.50431	+	O75955;A0A140T9W4;A0A140T9R1;A0A140T907;A0A140T9X0;A2AB09;A0A140T974;A2AB13;A2AB11;A0A0G2JJQ6;A2AB12;A2AB10	O75955;A0A140T9W4;A0A140T9R1;A0A140T907;A0A140T9X0;A2AB09	Flotillin-1	FLOT1	924
NaN	20.8406	21.6509	20.213	21.4286	21.5409	23.0382	22.1246	22.0231	26.4347	26.792	25.3334	26.1226	26.2012	25.7621	protein binding;RNA binding;translation factor activity, RNA binding;translation initiation factor activity	translation;translational initiation	cytosol	Activation of the mRNA upon binding of the cap-binding complex and eIFs, and subsequent binding to 43S;Cap-dependent Translation Initiation;Eukaryotic Translation Initiation;Formation of a pool of free 40S subunits;Formation of the ternary complex, and subsequently, the 43S complex;GTP hydrolysis and joining of the 60S ribosomal subunit;L13a-mediated translational silencing of Ceruloplasmin expre…					+	7	7	7	43.8	43.8	43.8	16.46	0	323.31	1463400000	57	4	0	5.18801	0.920566	1.46334	2.43222	4.70198	+	P47813;X6RAC9;O14602;A6NJH9	P47813;X6RAC9;O14602	Eukaryotic translation initiation factor 1A, X-chromosomal;Eukaryotic translation initiation factor 1A, Y-chromosomal	EIF1AX;EIF1AY	1370
22.0152	24.008	20.4766	22.2769	22.5692	22.362	24.5946	24.6385	21.2645	25.0324	25.2533	25.4481	25.0054	24.7546	22.8016	actin binding;cadherin binding;protein binding	actin filament capping;antigen processing and presentation of exogenous peptide antigen via MHC class II;barbed-end actin filament capping;blood coagulation;cell junction assembly;ER to Golgi vesicle-mediated transport;innate immune response;interleukin-12-mediated signaling pathway;protein-containing complex assembly	actin cytoskeleton;cytoplasm;cytoskeleton;cytosol;extracellular exosome;extracellular region;F-actin capping protein complex;WASH complex	Adaptive Immune System;Advanced glycosylation endproduct receptor signaling;Asparagine N-linked glycosylation;Cellular responses to external stimuli;Cellular responses to stress;COPI-independent Golgi-to-ER retrograde traffic;COPI-mediated anterograde transport;Cytokine Signaling in Immune system;ER to Golgi Anterograde Transport;Factors involved in megakaryocyte development and platelet producti…					+	8	8	6	39.2	39.2	29.7	32.922	0	136.76	333130000	34	1	0.411469	1.17559	0.561601	2.12247	3.27879	2.77899	+	P52907	P52907	F-actin-capping protein subunit alpha-1	CAPZA1	1433
23.4391	23.3022	25.7973	26.9184	20.9034	18.7361	23.7987	23.7949	NaN	22.3308	23.6042	22.3992	22.3974	22.7744	NaN	extracellular matrix binding;growth factor binding;heparin binding;insulin-like growth factor binding;integrin binding	anatomical structure morphogenesis;apoptotic process involved in heart morphogenesis;atrial septum morphogenesis;atrioventricular valve morphogenesis;cell adhesion;cell proliferation;cell-cell adhesion;cell-cell signaling;cellular protein metabolic process;chemotaxis;chondroblast differentiation;chorio-allantoic fusion;extracellular matrix organization;intussusceptive angiogenesis;labyrinthine la…	endoplasmic reticulum lumen;extracellular matrix;extracellular region	Metabolism of proteins;Post-translational protein modification;Post-translational protein phosphorylation;Regulation of Insulin-like Growth Factor (IGF) transport and uptake by Insulin-like Growth Factor Binding Proteins (IGFBPs)					+	8	8	8	23.4	23.4	23.4	42.026	0	52.181	218630000	28	1	1.22509	-0.784723	1.34949	-2.56107	1.25816	2.95835	+	O00622	O00622	Protein CYR61	CYR61	827
23.1103	26.0908	23.3669	20.6252	20.4235	19.1214	22.1435	22.325	NaN	22.6935	22.7714	23.3978	23.2866	22.7439	21.7658									+	9	9	0	34.4	34.4	0	26.42	0	131.55	185820000	38	2	0.682453	-2.00174	0.0563554	0.238223	1.95739	3.1818	+	A0A087WWU8;D6R904	A0A087WWU8;D6R904		TPM3	58
23.8943	NaN	25.1084	25.5158	23.2788	22.6293	25.1143	25.2866	25.5813	24.7713	25.5621	23.8292	25.6987	25.9162	26.3558		cell redox homeostasis	cell;cytosol;integral component of membrane;membrane						+	2	2	2	4	4	4	90.59	0.0011983	12.588	660480000	44	3	0	2.09591	0.0215618	0.0153313	1.0794	1.76679	+	Q9Y2G8;Q5TDG9;Q5TDH4	Q9Y2G8;Q5TDG9;Q5TDH4	DnaJ homolog subfamily C member 16	DNAJC16	2201
23.7182	23.4022	24.9631	25.1125	22.3941	22.4562	24.0596	25.4643	24.0834	24.6415	24.3611	23.9876	24.4618	24.2765	24.5091	aminopeptidase activity;dipeptidyl-peptidase activity;hydrolase activity;peptidase activity;serine-type peptidase activity	neutrophil degranulation;proteolysis	azurophil granule lumen;cytoplasmic vesicle;cytosol;extracellular exosome;extracellular region;Golgi apparatus;intracellular membrane-bounded organelle;lysosome;vesicle	Immune System;Innate Immune System;Neutrophil degranulation			+		+	9	9	9	20.5	20.5	20.5	54.341	0	120.77	531050000	53	6	1.97765	0.855584	0.332092	-0.502039	2.35088	1.90494	+	Q9UHL4;R4GNE8;R4GMV4;R4GN05;R4GMR2;R4GMU5	Q9UHL4	Dipeptidyl peptidase 2	DPP7	2161
NaN	20.5328	NaN	21.1309	21.4336	21.0062	21.8081	22.3748	22.5012	22.0836	22.3533	23.0459	22.2047	21.7655	21.5572	5'-nucleotidase activity;catalytic activity;hydrolase activity;metal ion binding;nucleoside phosphotransferase activity;nucleotide binding;protein binding	adenosine metabolic process;dephosphorylation;drug metabolic process;IMP metabolic process;metabolic process;nucleotide metabolic process;phosphorylation;purine nucleotide catabolic process	cytoplasm;cytosol	Abacavir metabolism;Abacavir transport and metabolism;Metabolism;Metabolism of nucleotides;Nucleobase catabolism;Purine catabolism					+	4	4	4	9.3	9.3	9.3	64.969	0	29.289	109930000	20	5	0	1.30968	0	1.09707	1.29478	1.27439	+	P49902;S4R3E7;S4R3A6;Q5JUV6;Q5JUV4	P49902	Cytosolic purine 5-nucleotidase	NT5C2	1397
19.8624	NaN	19.4727	20.261	20.0568	20.9188	NaN	NaN	19.5237	21.643	22.0178	22.0581	21.1686	20.6951	20.8382	mannosyltransferase activity;transferase activity;transferase activity, transferring glycosyl groups	protein C-linked glycosylation via 2'-alpha-mannosyl-L-tryptophan	integral component of membrane;membrane;nuclear inner membrane						+	4	4	4	7.9	7.9	7.9	84.533	0	25.699	57085000	16	2	0	1.03829	0	-0.343174	1.5239	1.41849	+	A0A1B0GW05;Q2PZI1	A0A1B0GW05;Q2PZI1	Probable C-mannosyltransferase DPY19L1	DPY19L1	206
30.143	30.3662	30.5577	30.8539	29.8346	29.6561	28.5404	29.6441	26.2636	30.9386	31.1712	30.6501	30.7434	30.981	31.4213	antigen binding;immunoglobulin receptor binding;protein binding;serine-type endopeptidase activity	adaptive immune response;B cell receptor signaling pathway;complement activation;complement activation, classical pathway;defense response to bacterium;Fc-gamma receptor signaling pathway involved in phagocytosis;immune system process;innate immune response;phagocytosis, engulfment;phagocytosis, recognition;positive regulation of B cell activation;proteolysis;regulation of complement activation	blood microparticle;external side of plasma membrane;extracellular exosome;extracellular region;extracellular space;immunoglobulin complex, circulating;membrane;plasma membrane	Classical antibody-mediated complement activation;Complement cascade;Creation of C4 and C2 activators;Fcgamma receptor (FCGR) dependent phagocytosis;FCGR activation;Immune System;Initial triggering of complement;Innate Immune System;Regulation of actin dynamics for phagocytic cup formation;Regulation of Complement cascade;Role of phospholipids in phagocytosis					+	2	1	1	4.9	2.8	2.8	35.9	0.0041558	7.5809	39731000000	80	1	1.22027	0.793983	0.848533	-2.55646	1.97288	1.17464	+	P01859	P01859	Ig gamma-2 chain C region	IGHG2	975
NaN	22.7018	24.3277	23.0362	22.3614	22.7577	22.1405	24.3145	NaN	24.0146	23.2371	24.1021	23.3296	23.1538	23.164	protein binding	negative regulation of transcription, DNA-templated;regulation of transcription, DNA-templated;transcription, DNA-templated							+	6	6	6	27	27	27	41.036	0	69.754	303530000	25	3	0	0.514046	0.122809	-0.454416	1.3025	1.22505	+	Q9BUA3;H0YGK9;H0YGY5	Q9BUA3	Uncharacterized protein C11orf84	C11orf84	2006
27.924	28.2012	26.2464	27.2185	26.2056	25.7882	26.4138	26.9901	27.191	27.2719	27.7017	26.8158	27.6572	27.6343	28.0886	hydrolase activity;peptidase activity;protein binding;RNA binding	antimicrobial humoral immune response mediated by antimicrobial peptide;antimicrobial humoral response;defense response to bacterium;defense response to fungus;killing of cells of other organism;proteolysis	extracellular exosome;extracellular region;extracellular space	Antimicrobial peptides;Immune System;Innate Immune System					+	7	7	7	53.6	53.6	53.6	11.284	0	78.906	3440100000	175	1	0.518807	-0.269197	0.0987546	0.132549	1.3939	1.26625	+	P81605	P81605	Dermcidin;Survival-promoting peptide;DCD-1	DCD	1566
22.7171	23.9539	NaN	NaN	20.3037	20.3418	NaN	NaN	NaN	21.8778	21	21.2498	22.1671	21.5215	24.273	actin binding;actin filament binding;calcium ion binding;metal ion binding;structural constituent of cytoskeleton	actin crosslink formation;actin filament bundle assembly;actin filament network formation;bone development;intestinal D-glucose absorption;positive regulation of multicellular organism growth;positive regulation of protein localization to plasma membrane;regulation of microvillus length;terminal web assembly	actin filament;actin filament bundle;brush border;cytoplasm;cytosol;extracellular exosome;plasma membrane;terminal web						+	6	6	6	12.4	12.4	12.4	70.81	0	68.093	103780000	12	6	0.221663	-0.68167	-4.34294e-08	0	1.28054	1.0531	+	P13797;A0A0A0MSQ0;H7C4N2;U3KQI3;C9JAM8;Q14651	P13797;A0A0A0MSQ0;H7C4N2	Plastin-3	PLS3	1119
20.7606	NaN	NaN	NaN	19.823	19.848	19.8535	19.8777	NaN	20.9206	21.1991	20.9036	19.7029	19.7853	NaN	calcium ion binding;integrin binding;low-density lipoprotein particle receptor binding;metal ion binding;protein binding;protein C-terminus binding	angiogenesis;brain development;cardiovascular system development;cell differentiation;cell growth;cellular protein metabolic process;extracellular matrix disassembly;extracellular matrix organization;glycosaminoglycan biosynthetic process;glycosaminoglycan catabolic process;glycosaminoglycan metabolic process;inflammatory response;lipid metabolic process;negative regulation of amyloid fibril form…	basement membrane;extracellular exosome;extracellular matrix;extracellular region;extracellular space;focal adhesion;Golgi lumen;lysosomal lumen;plasma membrane;plasma membrane protein complex	A tetrasaccharide linker sequence is required for GAG synthesis;Amyloid fiber formation;Chondroitin sulfate/dermatan sulfate metabolism;Defective B3GALT6 causes EDSP2 and SEMDJL1;Defective B3GAT3 causes JDSSDHD;Defective B4GALT7 causes EDS, progeroid type;Defective EXT1 causes exostoses 1, TRPS2 and CHDS;Defective EXT2 causes exostoses 2;Degradation of the extracellular matrix;Disease;Diseases as…					+	4	4	4	1	1	1	468.83	0	22.074	30498000	6	3	0	-1.01651	0	NaN	2.60042	1.17225	+	P98160;H7BYA5;A0A0U1RQT3	P98160	Basement membrane-specific heparan sulfate proteoglycan core protein;Endorepellin;LG3 peptide	HSPG2	1576
24.811	23.5746	23.3488	22.863	24.9441	25.262	25.0106	24.853	24.7677	25.1284	23.6845	25.6312	24.814	23.9623	25.492	C5L2 anaphylatoxin chemotactic receptor binding;endopeptidase inhibitor activity;protein binding;serine-type endopeptidase activity;signaling receptor binding	amyloid-beta clearance;cellular protein metabolic process;complement activation;complement activation, alternative pathway;complement activation, classical pathway;fatty acid metabolic process;G-protein coupled receptor signaling pathway;immune response;immune system process;inflammatory response;innate immune response;lipid metabolic process;negative regulation of endopeptidase activity;neutroph…	azurophil granule lumen;blood microparticle;endoplasmic reticulum lumen;extracellular exosome;extracellular region;extracellular space;plasma membrane;protein-containing complex;secretory granule lumen	Activation of C3 and C5;Adaptive Immune System;Alternative complement activation;Class A/1 (Rhodopsin-like receptors);Complement cascade;G alpha (i) signalling events;GPCR downstream signalling;GPCR ligand binding;Immune System;Immunoregulatory interactions between a Lymphoid and a non-Lymphoid cell;Initial triggering of complement;Innate Immune System;Metabolism of proteins;Neutrophil degranulat…				+		9	3	3	4.9	2.5	2.5	187.15	0	52.624	885400000	40	2	0.302154	0.56326	2.49889	1.77123	0.136403	-0.288359	+	P01024;M0QXZ3	P01024	Complement C3;Complement C3 beta chain;C3-beta-c;Complement C3 alpha chain;C3a anaphylatoxin;Acylation stimulating protein;Complement C3b alpha chain;Complement C3c alpha chain fragment 1;Complement C3dg fragment;Complement C3g fragment;Complement C3d fragment;Complement C3f fragment;Complement C3c alpha chain fragment 2	C3	971		+
22.3024	21.157	21.5617	20.931	21.7722	21.7925	23.0834	23.3008	23.1946	22.2611	22.204	22.7449	21.5638	22.0063	22.4496	mRNA binding;nucleic acid binding;protein binding;receptor signaling complex scaffold activity;RNA binding	cytoplasmic sequestering of NF-kappaB;mRNA transport;Ras protein signal transduction;stress granule assembly	cytoplasm;cytosol					+		3	2	2	7.1	4.6	4.6	54.12	0	47.018	131730000	20	11	0.191625	0.27691	2.36256	1.94654	1.16897	0.620949	+	Q9UN86;D6R9X5;D6R9A4;D6RBM9;D6REX8;D6RBR0;D6RE13;D6RBW8;D6RGJ4;D6RAC7;D6RB17	Q9UN86	Ras GTPase-activating protein-binding protein 2	G3BP2	2181		+
23.8205	23.5398	23.1941	24.0988	22.8848	23.5101	25.3592	25.0452	25.2993	23.7961	23.5303	24.2338	23.0009	23.5736	24.6232		positive regulation of cell proliferation	cytoplasm;extracellular exosome					+		6	6	6	26.2	26.2	26.2	30.847	0	131.67	375000000	92	1	0.0277384	0.0524445	1.66738	1.5881	0.796145	0.655949	+	Q6ZVX7	Q6ZVX7	F-box only protein 50	NCCRP1	1821		+
NaN	21.231	NaN	NaN	21.6972	21.9533	NaN	NaN	NaN	NaN	20.855	21.0839	NaN	NaN	NaN	3-chloroallyl aldehyde dehydrogenase activity;aldehyde dehydrogenase (NAD) activity;aldehyde dehydrogenase [NAD(P)+] activity;NAD binding;NAD+ binding;oxidoreductase activity;oxidoreductase activity, acting on the aldehyde or oxo group of donors, NAD or NADP as acceptor;protein homodimerization activity;retinal binding;retinal dehydrogenase activity;thyroid hormone binding	9-cis-retinoic acid biosynthetic process;anterior/posterior pattern specification;blood vessel development;camera-type eye development;carbohydrate metabolic process;cardiac muscle tissue development;cellular response to retinoic acid;determination of bilateral symmetry;embryonic camera-type eye development;embryonic digestive tract development;embryonic eye morphogenesis;embryonic forelimb morph…	cytoplasm;cytosol;extracellular exosome;intracellular membrane-bounded organelle;mitochondrial matrix;mitochondrion;nucleoplasm;nucleus;perinuclear region of cytoplasm;plasma membrane	Biological oxidations;Ethanol oxidation;Metabolism;Phase I - Functionalization of compounds;RA biosynthesis pathway;Signal Transduction;Signaling by Nuclear Receptors;Signaling by Retinoic Acid	+				+	3	2	2	6.8	5.2	5.2	57.206	0.0022989	11.936	29189000	4	5	0	NaN	-4.34294e-08	0	1.42031	-0.855782	+	P30837;H0Y2X5;H0YMG7;P47895;O94788	P30837	Aldehyde dehydrogenase X, mitochondrial	ALDH1B1	1265
NaN	NaN	19.5566	NaN	NaN	20.4448	NaN	NaN	NaN	NaN	NaN	NaN	NaN	19.0776	NaN	DNA binding;protein binding	mitochondrion morphogenesis;negative regulation of macroautophagy;positive regulation of mitotic cell cycle	mitochondrial nucleoid;mitochondrion;nucleus		+					3	3	3	9.1	9.1	9.1	39.871	0	17.773	16393000	1	2	0	NaN	0	NaN	0	NaN	+	B4DEM9;Q9Y2S7	B4DEM9;Q9Y2S7	Polymerase delta-interacting protein 2	POLDIP2	271
20.2815	20.9537	20.5976	20.7022	20.8711	21.3328	NaN	NaN	NaN	NaN	NaN	NaN	NaN	NaN	NaN	acyl-CoA dehydrogenase activity;butyryl-CoA dehydrogenase activity;flavin adenine dinucleotide binding;oxidoreductase activity;oxidoreductase activity, acting on the CH-CH group of donors	fatty acid beta-oxidation;fatty acid beta-oxidation using acyl-CoA dehydrogenase;fatty acid metabolic process;lipid metabolic process;oxidation-reduction process	mitochondrial matrix;mitochondrion;nucleoplasm;nucleus	Beta oxidation of butanoyl-CoA to acetyl-CoA;Beta oxidation of hexanoyl-CoA to butanoyl-CoA;Fatty acid metabolism;Metabolism;Metabolism of lipids;Mitochondrial Fatty Acid Beta-Oxidation;mitochondrial fatty acid beta-oxidation of saturated fatty acids	+					3	3	3	8.6	8.6	8.6	44.012	0	19.835	16485000	8	2	0	NaN	0	NaN	0	NaN	+	E9PE82;P16219	E9PE82;P16219	Short-chain specific acyl-CoA dehydrogenase, mitochondrial	ACADS	534
NaN	20.827	NaN	21.0917	20.9186	21.7326	NaN	NaN	NaN	NaN	NaN	NaN	NaN	NaN	NaN	DNA binding;FAD binding;flavin adenine dinucleotide binding;NAD(P)H oxidase activity;oxidoreductase activity;oxidoreductase activity, acting on NAD(P)H;protein binding;protein dimerization activity	activation of cysteine-type endopeptidase activity involved in apoptotic process;apoptotic process;cellular response to aldosterone;cellular response to estradiol stimulus;cellular response to hydrogen peroxide;cellular response to nitric oxide;cellular response to oxygen-glucose deprivation;chromosome condensation;intrinsic apoptotic signaling pathway in response to endoplasmic reticulum stress;…	cytoplasm;cytosol;membrane;mitochondrial inner membrane;mitochondrial intermembrane space;mitochondrion;nucleus;perinuclear region of cytoplasm		+					3	3	3	6.4	6.4	6.4	66.9	0	23.361	21705000	3	2	0	NaN	0	NaN	0	NaN	+	O95831;E9PMA0	O95831;E9PMA0	Apoptosis-inducing factor 1, mitochondrial	AIFM1	952
NaN	NaN	NaN	NaN	NaN	NaN	NaN	19.9647	NaN	20.1639	20.0633	NaN	20.277	20.3351	20.4577	structural constituent of ribosome	mitochondrial translational elongation;mitochondrial translational termination;translation	intracellular;mitochondrial inner membrane;mitochondrial large ribosomal subunit;mitochondrion;nuclear membrane;nucleus;ribosome	Metabolism of proteins;Mitochondrial translation;Mitochondrial translation elongation;Mitochondrial translation initiation;Mitochondrial translation termination;Translation	+					3	3	3	19.6	19.6	19.6	16.603	0	18.553	31434000	8	3	0	NaN	0	NaN	0	NaN	+	S4R3W9;P49406;A0A0A0MRF4	S4R3W9;P49406;A0A0A0MRF4	39S ribosomal protein L19, mitochondrial	MRPL19	1387
NaN	NaN	NaN	NaN	NaN	NaN	25.2382	22.4521	22.8454	26.2025	26.6113	26.5812	26.2423	26.1074	26.2442	chromatin binding;DNA binding;protein binding;RNA binding;single-stranded DNA binding	DNA replication;mitochondrion morphogenesis;mitochondrion organization;positive regulation of helicase activity	extracellular exosome;mitochondrial matrix;mitochondrial nucleoid;mitochondrion;nucleus	Mitochondrial biogenesis;Organelle biogenesis and maintenance;Transcriptional activation of mitochondrial biogenesis	+					11	11	11	59.5	59.5	59.5	17.259	0	173.72	1721200000	51	4	0	NaN	0	NaN	0	NaN	+	Q04837;A0A0G2JLD8;E7EUY5;C9K0U8	Q04837;A0A0G2JLD8;E7EUY5;C9K0U8	Single-stranded DNA-binding protein, mitochondrial	SSBP1	1601
22.655	24.3589	NaN	NaN	NaN	NaN	19.8937	NaN	NaN	NaN	NaN	22.1297	NaN	NaN	NaN	adrenergic receptor binding;complement component C1q binding;hyaluronic acid binding;kininogen binding;mitochondrial ribosome binding;mRNA binding;protein binding;protein kinase C binding;transcription corepressor activity;transcription factor binding	adaptive immune response;apoptotic process;blood coagulation, intrinsic pathway;complement activation, classical pathway;immune response;immune system process;innate immune response;mature ribosome assembly;mRNA processing;negative regulation of defense response to virus;negative regulation of interferon-gamma production;negative regulation of interleukin-12 production;negative regulation of MDA-…	cell surface;cytoplasm;cytosol;extracellular region;extracellular space;membrane;mitochondrial matrix;mitochondrion;nucleolus;nucleus;plasma membrane	Formation of Fibrin Clot (Clotting Cascade);Hemostasis;Intrinsic Pathway of Fibrin Clot Formation	+					3	3	3	17.7	17.7	17.7	31.362	0	67.516	44635000	5	3	0	NaN	0	NaN	0	NaN	+	Q07021;I3L3Q7;I3L3B0	Q07021;I3L3Q7;I3L3B0	Complement component 1 Q subcomponent-binding protein, mitochondrial	C1QBP	1610
NaN	NaN	NaN	NaN	NaN	NaN	20.7268	20.5234	NaN	20.8535	21.4542	21.4715	20.5412	21.4262	20.6444	DNA binding;electron transfer activity;glutathione binding;heme binding;isomerase activity;lyase activity;prostaglandin-E synthase activity;protein binding;protein disulfide oxidoreductase activity	cell redox homeostasis;cyclooxygenase pathway;electron transport chain;fatty acid biosynthetic process;fatty acid metabolic process;lipid metabolic process;neutrophil degranulation;oxidation-reduction process;positive regulation of transcription, DNA-templated;prostaglandin biosynthetic process;prostaglandin metabolic process;secretion	azurophil granule lumen;cytoplasm;cytosol;extracellular region;Golgi apparatus;Golgi membrane;integral component of membrane;membrane;mitochondrion;nucleus;perinuclear region of cytoplasm	Arachidonic acid metabolism;Fatty acid metabolism;Immune System;Innate Immune System;Metabolism;Metabolism of lipids;Neutrophil degranulation;Synthesis of Prostaglandins (PG) and Thromboxanes (TX)	+					2	2	2	5.3	5.3	5.3	41.943	0.0033708	11.57	19808000	4	3	0	NaN	0	NaN	0	NaN	+	Q9H7Z7;A6NHH0;X6RJ95	Q9H7Z7;A6NHH0;X6RJ95	Prostaglandin E synthase 2;Prostaglandin E synthase 2 truncated form	PTGES2	2056
NaN	23.4191	NaN	NaN	18.6618	NaN	NaN	NaN	NaN	NaN	NaN	NaN	NaN	NaN	NaN	nucleic acid binding;protein binding;RNA binding	flagellated sperm motility;mitochondrion morphogenesis;negative regulation of mitochondrial RNA catabolic process;regulation of transcription, DNA-templated;single fertilization;spermatid development;transcription, DNA-templated	acrosomal vesicle;cytoplasm;mitochondrion;nucleus;perinuclear region of cytoplasm;sperm flagellum		+					2	2	2	39.3	39.3	39.3	6.7628	0	18.849	17834000	3	8	0	NaN	-4.34294e-08	0	0	NaN	+	H0YJ07;H0YJU7;H0YJW7;A0A087WUN7;H0YJ40;G3V4X6;G3V2S9;Q9GZT3	H0YJ07;H0YJU7;H0YJW7;A0A087WUN7;H0YJ40;G3V4X6;G3V2S9;Q9GZT3	SRA stem-loop-interacting RNA-binding protein, mitochondrial	SLIRP	37
NaN	NaN	NaN	NaN	NaN	NaN	NaN	NaN	NaN	17.0009	NaN	NaN	17.1403	NaN	NaN	hydrolase activity;phosphatase activity;phosphatidylglycerophosphatase activity;phosphatidylinositol-4,5-bisphosphate 5-phosphatase activity;phosphoprotein phosphatase activity;protein binding;protein tyrosine phosphatase activity;protein tyrosine/serine/threonine phosphatase activity	cardiolipin biosynthetic process;dephosphorylation;lipid metabolic process;peptidyl-tyrosine dephosphorylation;phosphatidylglycerol biosynthetic process;phospholipid biosynthetic process;protein dephosphorylation	membrane;mitochondrial inner membrane;mitochondrion;nucleus	Glycerophospholipid biosynthesis;Metabolism;Metabolism of lipids;Phospholipid metabolism;Synthesis of PG	+					1	1	1	6	6	6	22.843	0.0053711	6.7533	1293800	1	1	0	NaN	-4.34294e-08	0	0	NaN	+	Q8WUK0	Q8WUK0	Phosphatidylglycerophosphatase and protein-tyrosine phosphatase 1	PTPMT1	1899
NaN	19.184	NaN	NaN	NaN	20.2827	NaN	NaN	NaN	NaN	NaN	NaN	NaN	NaN	NaN	1-acylglycerol-3-phosphate O-acyltransferase activity;protein binding;transferase activity;transferase activity, transferring acyl groups	acylglycerol metabolic process;CDP-diacylglycerol biosynthetic process;hematopoietic progenitor cell differentiation;lipid metabolic process;metabolic process;phosphatidic acid biosynthetic process;phospholipid biosynthetic process	endoplasmic reticulum;endoplasmic reticulum membrane;integral component of membrane;membrane;mitochondrial outer membrane;mitochondrion;nuclear envelope;nucleus	Glycerophospholipid biosynthesis;Metabolism;Metabolism of lipids;Phospholipid metabolism;Synthesis of PA	+					2	2	2	5.8	5.8	5.8	42.072	0.00064392	14.783	12832000	2	2	0	NaN	-4.34294e-08	0	0	NaN	+	Q9NUQ2;E5RH21	Q9NUQ2;E5RH21	1-acyl-sn-glycerol-3-phosphate acyltransferase epsilon	AGPAT5	2093
NaN	NaN	NaN	NaN	NaN	19.3405	NaN	NaN	NaN	20.568	20.6807	21.1846	20.2588	NaN	19.8969	electron transfer activity;isocitrate dehydrogenase (NAD+) activity;magnesium ion binding;NAD binding;oxidoreductase activity, acting on the CH-OH group of donors, NAD or NADP as acceptor	2-oxoglutarate metabolic process;electron transport chain;isocitrate metabolic process;NADH metabolic process;oxidation-reduction process;tricarboxylic acid cycle	mitochondrial matrix;mitochondrion;nucleus	Citric acid cycle (TCA cycle);Metabolism;Pyruvate metabolism and Citric Acid (TCA) cycle;The citric acid (TCA) cycle and respiratory electron transport	+					1	1	1	4.3	4.3	4.3	41.219	0.004215	7.9586	14451000	4	3	0	NaN	-4.34294e-08	0	0	1.47063	+	A0A087X2E5;A0A087WZN1;O43837	A0A087X2E5;A0A087WZN1;O43837	Isocitrate dehydrogenase [NAD] subunit, mitochondrial;Isocitrate dehydrogenase [NAD] subunit beta, mitochondrial	IDH3B	74
NaN	NaN	NaN	NaN	22.1517	22.4666	24.0197	23.6202	20.4428	23.0015	22.6051	NaN	23.1414	22.47	21.5384	ADP binding;ATP binding;ATPase activity;ATP-dependent peptidase activity;DNA binding;DNA polymerase binding;G-quadruplex DNA binding;hydrolase activity;mitochondrial promoter sequence-specific DNA binding;nucleotide binding;peptidase activity;protein binding;sequence-specific DNA binding;serine-type endopeptidase activity;serine-type peptidase activity;single-stranded DNA binding;single-stranded …	aging;cellular protein-containing complex assembly;cellular response to oxidative stress;chaperone-mediated protein complex assembly;mitochondrial DNA metabolic process;mitochondrial genome maintenance;mitochondrion organization;oxidation-dependent protein catabolic process;protein catabolic process;protein homooligomerization;protein quality control for misfolded or incompletely synthesized prot…	cytosol;membrane;mitochondrial matrix;mitochondrial nucleoid;mitochondrion;nucleoplasm;nucleus		+					2	2	2	2.5	2.5	2.5	106.49	0.003367	11.522	103960000	3	6	0	NaN	0	NaN	0.720893	0.494169	+	P36776;K7ERS1;K7ER56;K7ER27;K7EJE8;K7EKE6	P36776;K7ERS1;K7ER56;K7ER27;K7EJE8;K7EKE6	Lon protease homolog, mitochondrial	LONP1	1317
NaN	NaN	NaN	NaN	21.011	20.572	20.8527	20.4554	NaN	21.8169	21.1954	20.5886	20.783	20.5757	NaN	oxoglutarate:malate antiporter activity;RNA binding	alpha-ketoglutarate transport;gluconeogenesis;mitochondrial transport	integral component of membrane;integral component of plasma membrane;membrane;mitochondrial inner membrane;mitochondrion;nucleus	Gluconeogenesis;Glucose metabolism;Metabolism;Metabolism of carbohydrates	+					2	2	2	10.1	10.1	10.1	32.182	0	56.757	35831000	8	2	0	NaN	0	NaN	0.335232	0.408806	+	I3L1P8;Q02978	I3L1P8;Q02978	Mitochondrial 2-oxoglutarate/malate carrier protein	SLC25A11	722
NaN	NaN	NaN	19.2047	19.9502	20.043	19.4333	19.9326	19.9884	20.0411	20.1212	20.5676	20.1549	19.9385	20.7429	acyl-CoA dehydrogenase activity;flavin adenine dinucleotide binding;long-chain-acyl-CoA dehydrogenase activity;oxidoreductase activity;oxidoreductase activity, acting on the CH-CH group of donors	energy derivation by oxidation of organic compounds;epithelial cell differentiation;fatty acid beta-oxidation;fatty acid beta-oxidation using acyl-CoA dehydrogenase;fatty acid catabolic process;fatty acid metabolic process;IRE1-mediated unfolded protein response;lipid metabolic process;negative regulation of fatty acid biosynthetic process;negative regulation of fatty acid oxidation;oxidation-red…	cytosol;membrane;mitochondrial inner membrane;mitochondrial matrix;mitochondrial membrane;mitochondrial nucleoid;mitochondrion;nucleolus;nucleus	Beta oxidation of palmitoyl-CoA to myristoyl-CoA;Fatty acid metabolism;IRE1alpha activates chaperones;Metabolism;Metabolism of lipids;Metabolism of proteins;Mitochondrial Fatty Acid Beta-Oxidation;mitochondrial fatty acid beta-oxidation of saturated fatty acids;Unfolded Protein Response (UPR);XBP1(S) activates chaperone genes	+					3	3	3	5	5	5	70.389	0	18.447	27016000	4	4	0	NaN	0	0.580113	0.477635	0.246704	+	P49748;J3QRJ8;J3KSR4;G3V1M7	P49748;J3QRJ8	Very long-chain specific acyl-CoA dehydrogenase, mitochondrial	ACADVL	1393
NaN	21.0983	NaN	NaN	NaN	NaN	NaN	NaN	NaN	NaN	NaN	NaN	NaN	NaN	NaN	citrate (Si)-synthase activity;RNA binding;transferase activity;transferase activity, transferring acyl groups, acyl groups converted into alkyl on transfer	carbohydrate metabolic process;citrate metabolic process;tricarboxylic acid cycle	extracellular exosome;integral component of membrane;membrane;mitochondrial matrix;mitochondrion;nucleus	Citric acid cycle (TCA cycle);Metabolism;Metabolism of proteins;Mitochondrial protein import;Pyruvate metabolism and Citric Acid (TCA) cycle;The citric acid (TCA) cycle and respiratory electron transport	+					1	1	1	10.6	10.6	10.6	14.123	0.0053685	6.7491	3254200	1	4	0	NaN	-4.34294e-08	0	-4.34294e-08	0	+	H0YIC4;A0A0C4DGI3;B4DJV2;O75390	H0YIC4;A0A0C4DGI3;B4DJV2;O75390	Citrate synthase;Citrate synthase, mitochondrial	CS	157
NaN	22.5444	NaN	NaN	NaN	NaN	NaN	NaN	NaN	NaN	NaN	NaN	NaN	NaN	NaN	dihydrolipoyl dehydrogenase activity;electron transfer activity;flavin adenine dinucleotide binding;lipoamide binding;NAD binding;oxidoreductase activity;oxidoreductase activity, acting on a sulfur group of donors, NAD(P) as acceptor;protein binding;pyruvate dehydrogenase (NAD+) activity	2-oxoglutarate metabolic process;acetyl-CoA biosynthetic process from pyruvate;aging;branched-chain amino acid catabolic process;cell redox homeostasis;cellular nitrogen compound metabolic process;dihydrolipoamide metabolic process;electron transport chain;gastrulation;histone succinylation;lipoate metabolic process;lysine catabolic process;mitochondrial acetyl-CoA biosynthetic process from pyruv…	acrosomal matrix;acrosomal vesicle;cell projection;cilium;cytoplasmic vesicle;mitochondrial matrix;mitochondrion;motile cilium;myelin sheath;nucleoplasm;nucleus;oxoglutarate dehydrogenase complex;pyruvate dehydrogenase complex	Branched-chain amino acid catabolism;Citric acid cycle (TCA cycle);Glycine degradation;Glyoxylate metabolism and glycine degradation;Histidine, lysine, phenylalanine, tyrosine, proline and tryptophan catabolism;Lysine catabolism;Metabolism;Metabolism of amino acids and derivatives;Pyruvate metabolism;Pyruvate metabolism and Citric Acid (TCA) cycle;Regulation of pyruvate dehydrogenase (PDH) comple…	+					1	1	1	2.7	2.7	2.7	51.815	0.00064809	15.099	8866900	1	2	0	NaN	-4.34294e-08	0	-4.34294e-08	0	+	E9PEX6;P09622	E9PEX6;P09622	Dihydrolipoyl dehydrogenase;Dihydrolipoyl dehydrogenase, mitochondrial	DLD	537
NaN	23.2411	NaN	NaN	NaN	NaN	NaN	NaN	NaN	NaN	NaN	NaN	NaN	NaN	NaN	dUTP diphosphatase activity;hydrolase activity;magnesium ion binding;protein binding;RNA binding	DNA replication;dUMP biosynthetic process;dUTP catabolic process;dUTP metabolic process;nucleobase-containing compound metabolic process;nucleobase-containing small molecule interconversion;nucleotide metabolic process	extracellular exosome;mitochondrion;nucleoplasm;nucleus		+					2	2	2	18.8	18.8	18.8	14.306	0.0012034	12.696	14371000	2	8	0	NaN	-4.34294e-08	0	-4.34294e-08	0	+	H0YMM5;H0YNJ9;H0YNW5;H0YKC5;H0YKI0;P33316;H0YMP1;A0A0C4DGL3	H0YMM5;H0YNJ9;H0YNW5;H0YKC5;H0YKI0;P33316;H0YMP1;A0A0C4DGL3	Deoxyuridine 5-triphosphate nucleotidohydrolase, mitochondrial	DUT	670
NaN	22.43	NaN	NaN	NaN	NaN	NaN	NaN	NaN	NaN	NaN	NaN	NaN	NaN	NaN	cytochrome-c oxidase activity;protein binding	electron transport chain;generation of precursor metabolites and energy;mitochondrial electron transport, cytochrome c to oxygen;proton transmembrane transport;response to nutrient	integral component of membrane;membrane;mitochondrial inner membrane;mitochondrial membrane;mitochondrial respiratory chain complex IV;mitochondrion;nucleus	Gene expression (Transcription);Generic Transcription Pathway;Metabolism;Respiratory electron transport;Respiratory electron transport, ATP synthesis by chemiosmotic coupling, and heat production by uncoupling proteins.;RNA Polymerase II Transcription;The citric acid (TCA) cycle and respiratory electron transport;TP53 Regulates Metabolic Genes;Transcriptional Regulation by TP53	+					1	1	1	13.3	13.3	13.3	9.2906	0.0050659	7.1568	8190600	1	5	0	NaN	-4.34294e-08	0	-4.34294e-08	0	+	Q86WV2;H3BPG0;H3BN72;H3BNV9;P13073	Q86WV2;H3BPG0;H3BN72;H3BNV9;P13073	Cytochrome c oxidase subunit 4 isoform 1, mitochondrial	COX4I1	685
NaN	25.2227	NaN	NaN	NaN	NaN	NaN	NaN	NaN	NaN	NaN	NaN	NaN	NaN	NaN	androgen receptor binding;cadherin binding;copper ion binding;core promoter binding;cupric ion binding;cuprous ion binding;cytokine binding;double-stranded DNA binding;enzyme binding;hydrolase activity;identical protein binding;kinase binding;L-dopa decarboxylase activator activity;mercury ion binding;mRNA binding;oxidoreductase activity, acting on peroxide as acceptor;peptidase activity;peroxire…	activation of protein kinase B activity;adult locomotory behavior;autophagy;cellular oxidant detoxification;cellular response to DNA damage stimulus;cellular response to glyoxal;cellular response to hydrogen peroxide;cellular response to oxidative stress;cellular response to reactive oxygen species;detoxification of copper ion;detoxification of mercury ion;DNA repair;dopamine uptake involved in s…	axon;cell body;cell-cell adherens junction;chromatin;cytoplasm;cytosol;endoplasmic reticulum;extracellular exosome;membrane;membrane raft;mitochondrial intermembrane space;mitochondrial matrix;mitochondrial respiratory chain complex I;mitochondrion;neuron projection;nucleus;perinuclear region of cytoplasm;plasma membrane;PML body;presynapse		+					5	5	5	43.2	43.2	43.2	17.91	0	60.787	56757000	5	3	0	NaN	-4.34294e-08	0	-4.34294e-08	0	+	K7ELW0;Q99497;K7EN27	K7ELW0;Q99497;K7EN27	Protein deglycase DJ-1	PARK7	777
NaN	20.3402	NaN	NaN	NaN	NaN	NaN	NaN	NaN	NaN	NaN	NaN	NaN	NaN	NaN	pyruvate transmembrane transporter activity	mitochondrial acetyl-CoA biosynthetic process from pyruvate;mitochondrial pyruvate transmembrane transport;positive regulation of insulin secretion involved in cellular response to glucose stimulus	integral component of membrane;integral component of mitochondrial inner membrane;membrane;mitochondrial inner membrane;mitochondrion;nucleus	Metabolism;Pyruvate metabolism;Pyruvate metabolism and Citric Acid (TCA) cycle;The citric acid (TCA) cycle and respiratory electron transport	+					1	1	1	11.4	11.4	11.4	11.681	0.0054294	6.8537	1924000	1	2	0	NaN	-4.34294e-08	0	-4.34294e-08	0	+	Q5R3B4;O95563	Q5R3B4;O95563	Mitochondrial pyruvate carrier 2	MPC2	947
NaN	20.6423	NaN	NaN	NaN	NaN	NaN	NaN	NaN	NaN	NaN	NaN	NaN	NaN	NaN	isomerase activity;metal ion binding;NADHX epimerase activity;NADPHX epimerase activity;nucleotide binding;protein binding;protein homodimerization activity	NAD biosynthesis via nicotinamide riboside salvage pathway;NADH metabolic process;NADP metabolic process;nicotinamide nucleotide metabolic process;protein homotetramerization	cell body;cilium;cytosol;extracellular exosome;extracellular region;extracellular space;intracellular membrane-bounded organelle;mitochondrial matrix;mitochondrion;nucleoplasm;nucleus	Metabolism;Metabolism of vitamins and cofactors;Metabolism of water-soluble vitamins and cofactors;Nicotinamide salvaging;Nicotinate metabolism	+					1	1	1	6.5	6.5	6.5	26.686	0.0043431	10.549	2372300	1	3	0	NaN	-4.34294e-08	0	-4.34294e-08	0	+	Q5T3I4;Q5T3I3;Q8NCW5	Q5T3I4;Q5T3I3;Q8NCW5	NAD(P)H-hydrate epimerase	APOA1BP	1778
NaN	21.2867	NaN	NaN	NaN	NaN	NaN	NaN	NaN	NaN	NaN	NaN	NaN	NaN	NaN	chloride channel activity;glutathione transferase activity;protein binding;voltage-gated ion channel activity	angiogenesis;branching morphogenesis of an epithelial tube;cell differentiation;cellular response to calcium ion;chloride transmembrane transport;chloride transport;endothelial cell morphogenesis;establishment or maintenance of apical/basal cell polarity;fertilization;glutathione metabolic process;ion transport;keratinocyte differentiation;multicellular organism growth;negative regulation of cell…	actin cytoskeleton;apical part of cell;cell junction;cell surface;cell-cell junction;centrosome;chloride channel complex;cytoplasm;cytoplasmic vesicle;cytoplasmic vesicle membrane;cytoskeleton;cytosol;extracellular exosome;integral component of membrane;intracellular;membrane;microtubule cytoskeleton;microtubule organizing center;microvillus;midbody;mitochondrion;nuclear matrix;nucleus;perinuclea…		+					1	1	1	9.9	9.9	9.9	28.772	0.00065104	15.33	3708200	1	1	0	NaN	-4.34294e-08	0	-4.34294e-08	0	+	Q9Y696	Q9Y696	Chloride intracellular channel protein 4	CLIC4	2243
NaN	20.5742	NaN	NaN	NaN	NaN	NaN	NaN	NaN	NaN	NaN	NaN	NaN	NaN	NaN		positive regulation of apoptotic process;protein localization to mitochondrion	integral component of membrane;membrane;mitochondrial inner membrane;mitochondrion;nucleus		+					1	1	1	6.9	6.9	6.9	33.331	0.0022936	11.914	2263000	1	1	0	NaN	-4.34294e-08	0	-4.34294e-08	0	+	Q9Y6C9	Q9Y6C9	Mitochondrial carrier homolog 2	MTCH2	2244
NaN	NaN	NaN	NaN	NaN	21.3188	20.1483	20.1978	NaN	21.7694	21.5421	20.5963	20.7953	21.4228	21.6725	glutathione binding;glutathione peroxidase activity;glutathione transferase activity;identical protein binding;protein binding;protein homodimerization activity;transferase activity	cellular oxidant detoxification;cellular response to lipid hydroperoxide;glutathione derivative biosynthetic process;Leydig cell differentiation;neutrophil degranulation;oxidation-reduction process;protein homotrimerization;response to drug;response to lipopolysaccharide;response to organonitrogen compound;xenobiotic metabolic process	apical part of cell;azurophil granule membrane;endoplasmic reticulum;endoplasmic reticulum membrane;integral component of membrane;intracellular membrane-bounded organelle;membrane;mitochondrial outer membrane;mitochondrion;nucleus;peroxisomal membrane;plasma membrane	Aflatoxin activation and detoxification;Biological oxidations;Glutathione conjugation;Immune System;Innate Immune System;Metabolism;Neutrophil degranulation;Phase II - Conjugation of compounds	+					4	4	4	27.1	27.1	27.1	17.598	0	47.724	57639000	13	6	0	NaN	0	NaN	0	-0.0162067	+	P10620;F5H7F6;F5H6X2;F5GX73;F5H613;F5H760	P10620;F5H7F6;F5H6X2	Microsomal glutathione S-transferase 1	MGST1	1080
19.8644	NaN	NaN	NaN	22.5676	21.4294	NaN	NaN	NaN	NaN	21.9392	NaN	NaN	NaN	NaN	metal ion binding;methyltransferase activity;protein binding;RNA binding;transferase activity;tRNA (guanine-N2-)-methyltransferase activity;tRNA binding	methylation;tRNA methylation;tRNA modification;tRNA N2-guanine methylation;tRNA processing	mitochondrion;nucleoplasm;nucleus	Metabolism of RNA;tRNA modification in the nucleus and cytosol;tRNA processing	+					7	7	7	11.5	11.5	11.5	72.233	0	47.034	69511000	8	7	0	NaN	-4.34294e-08	0	0	-0.0592985	+	Q9NXH9;K7EJX9;K7EQQ8;K7EQY6;K7ENI9;K7ERR5;K7EQU7	Q9NXH9	tRNA (guanine(26)-N(2))-dimethyltransferase	TRMT1	2108
22.426	23.3056	22.9739	20.4426	23.5579	23.8067	24.0986	22.8423	23.3137	24.3008	24.3386	24.6871	23.9099	24.4116	23.9351	adenine transmembrane transporter activity;ATP:ADP antiporter activity;protein binding;transmembrane transporter activity	active induction of host immune response by virus;adenine transport;ADP transport;apoptotic process;ATP transport;mitochondrial transport;protein targeting to mitochondrion;regulation of insulin secretion;regulation of mitochondrial membrane permeability;transmembrane transport;viral process	cell projection;cilium;integral component of membrane;membrane;mitochondrial inner membrane;mitochondrial inner membrane presequence translocase complex;mitochondrion;motile cilium;nucleus	Disease;HIV Infection;Host Interactions of HIV factors;Host Interactions with Influenza Factors;Infectious disease;Influenza Infection;Influenza Virus Induced Apoptosis;Integration of energy metabolism;Interactions of Vpr with host cellular proteins;Metabolism;Metabolism of proteins;Mitochondrial protein import;Regulation of insulin secretion;Vpr-mediated induction of apoptosis by mitochondrial o…	+				+	15	3	2	39.9	11.1	7.4	32.866	0	21.571	299450000	19	2	1.28339	1.21972	0.691205	1.70992	1.59027	0.759893	+	P12236;Q9H0C2	P12236	ADP/ATP translocase 3;ADP/ATP translocase 3, N-terminally processed	SLC25A6	1104
NaN	22.0368	23.3675	22.6483	22.7304	22.5799	23.5666	23.7829	NaN	23.1364	23.2562	23.9512	23.1735	22.4111	23.454	catalytic activity;oxidoreductase activity;protein binding;pyruvate dehydrogenase (acetyl-transferring) activity;pyruvate dehydrogenase (NAD+) activity;pyruvate dehydrogenase activity	acetyl-CoA biosynthetic process from pyruvate;carbohydrate metabolic process;cellular nitrogen compound metabolic process;glucose metabolic process;metabolic process;mitochondrial acetyl-CoA biosynthetic process from pyruvate;oxidation-reduction process;pyruvate metabolic process;regulation of acetyl-CoA biosynthetic process from pyruvate;tricarboxylic acid cycle	mitochondrial matrix;mitochondrion;nucleoplasm;nucleus;pyruvate dehydrogenase complex	Glyoxylate metabolism and glycine degradation;Metabolism;Metabolism of amino acids and derivatives;Pyruvate metabolism;Pyruvate metabolism and Citric Acid (TCA) cycle;Regulation of pyruvate dehydrogenase (PDH) complex;Signal Transduction;Signaling by Nuclear Receptors;Signaling by Retinoic Acid;The citric acid (TCA) cycle and respiratory electron transport	+					9	9	9	36.8	36.8	36.8	39.233	0	87.378	236740000	24	3	0	0.976065	0.662093	0.666888	1.01162	0.792737		P11177;C9J634;F8WF02	P11177;C9J634	Pyruvate dehydrogenase E1 component subunit beta, mitochondrial	PDHB	1090
NaN	23.3083	22.8507	23.8253	23.6521	24.7263	21.9429	22.9077	22.6445	24.8044	25.0736	24.4585	24.4976	24.7092	23.4419	ATPase activity;protein binding;proton transmembrane transporter activity;proton-transporting ATP synthase activity, rotational mechanism;transmembrane transporter activity	ATP biosynthetic process;ATP hydrolysis coupled cation transmembrane transport;ATP synthesis coupled proton transport;cristae formation;ion transport;mitochondrial ATP synthesis coupled proton transport;substantia nigra development	integral component of membrane;membrane;mitochondrial inner membrane;mitochondrial matrix;mitochondrial proton-transporting ATP synthase complex;mitochondrial proton-transporting ATP synthase complex, coupling factor F(o);mitochondrion;myelin sheath;nucleoplasm;nucleus;proton-transporting ATP synthase complex, coupling factor F(o)	Cristae formation;Formation of ATP by chemiosmotic coupling;Metabolism;Mitochondrial biogenesis;Organelle biogenesis and maintenance;Respiratory electron transport, ATP synthesis by chemiosmotic coupling, and heat production by uncoupling proteins.;The citric acid (TCA) cycle and respiratory electron transport	+					9	9	9	52.8	52.8	52.8	22.275	0	183.02	526660000	40	2	0	0.907955	0.689042	-0.839634	0.535485	0.589614		Q5QNZ2;P24539	Q5QNZ2;P24539	ATP synthase F(0) complex subunit B1, mitochondrial	ATP5F1	1206
NaN	18.6703	NaN	NaN	20.6297	20.9973	NaN	NaN	NaN	19.773	19.8105	NaN	19.8176	19.1065	19.3179	dihydrolipoyllysine-residue succinyltransferase activity;transferase activity;transferase activity, transferring acyl groups	2-oxoglutarate metabolic process;cellular nitrogen compound metabolic process;generation of precursor metabolites and energy;histone succinylation;L-lysine catabolic process to acetyl-CoA via saccharopine;lysine catabolic process;metabolic process;succinyl-CoA metabolic process;tricarboxylic acid cycle	membrane;mitochondrial matrix;mitochondrion;myelin sheath;nucleus;oxoglutarate dehydrogenase complex	Citric acid cycle (TCA cycle);Glyoxylate metabolism and glycine degradation;Histidine, lysine, phenylalanine, tyrosine, proline and tryptophan catabolism;Lysine catabolism;Metabolism;Metabolism of amino acids and derivatives;Pyruvate metabolism and Citric Acid (TCA) cycle;The citric acid (TCA) cycle and respiratory electron transport	+				+	2	2	2	5.5	5.5	5.5	48.755	0.0012293	13.085	26025000	6	2	0	0.743697	-4.34294e-08	0	1.5061	-1.02178		P36957;Q86SW4	P36957;Q86SW4	Dihydrolipoyllysine-residue succinyltransferase component of 2-oxoglutarate dehydrogenase complex, mitochondrial	DLST	1320
20.867	21.0884	21.4256	NaN	23.8344	23.9968	21.0873	19.5777	NaN	21.6504	22.2495	22.9895	22.0876	19.9641	22.8706	acyl-CoA dehydrogenase activity;flavin adenine dinucleotide binding;identical protein binding;medium-chain-acyl-CoA dehydrogenase activity;oxidoreductase activity;oxidoreductase activity, acting on the CH-CH group of donors	cardiac muscle cell differentiation;carnitine biosynthetic process;carnitine metabolic process;carnitine metabolic process, CoA-linked;fatty acid beta-oxidation;fatty acid beta-oxidation using acyl-CoA dehydrogenase;fatty acid metabolic process;glycogen biosynthetic process;heart development;lipid metabolic process;liver development;medium-chain fatty acid catabolic process;medium-chain fatty aci…	axon;mitochondrial matrix;mitochondrial membrane;mitochondrion;nuclear speck;nucleus	Beta oxidation of decanoyl-CoA to octanoyl-CoA-CoA;Beta oxidation of octanoyl-CoA to hexanoyl-CoA;Fatty acid metabolism;Metabolism;Metabolism of lipids;Mitochondrial Fatty Acid Beta-Oxidation;mitochondrial fatty acid beta-oxidation of saturated fatty acids;mitochondrial fatty acid beta-oxidation of unsaturated fatty acids;PPARA activates gene expression;Regulation of lipid metabolism by Peroxisom…	+				+	8	8	8	25.5	25.5	25.5	42.426	0	124.63	172530000	19	4	0.224236	0.663088	0	-1.09309	1.31178	-1.61913		B7Z9I1;Q5T4U5;P11310;H0YDT5	B7Z9I1;Q5T4U5;P11310	Medium-chain specific acyl-CoA dehydrogenase, mitochondrial	ACADM	297
25.2078	24.807	27.0321	27.037	26.0568	25.3736	26.0835	25.6057	26.231	25.8045	25.3581	25.6795	26.0064	25.6044	25.3545	mRNA 3'-UTR binding;nucleic acid binding;poly(A) binding;poly(U) RNA binding;protein binding;protein C-terminus binding;RNA binding;translation activator activity	chromatin remodeling;chromatin-mediated maintenance of transcription;gene silencing by RNA;mRNA metabolic process;mRNA polyadenylation;mRNA processing;mRNA splicing, via spliceosome;mRNA stabilization;negative regulation of nuclear-transcribed mRNA catabolic process, nonsense-mediated decay;nuclear-transcribed mRNA catabolic process, nonsense-mediated decay;nuclear-transcribed mRNA poly(A) tail s…	catalytic step 2 spliceosome;cytoplasm;cytoplasmic ribonucleoprotein granule;cytoplasmic stress granule;cytosol;extracellular exosome;focal adhesion;membrane;mitochondrial matrix;mitochondrion;nucleus;ribonucleoprotein complex;spliceosomal complex	Activation of the mRNA upon binding of the cap-binding complex and eIFs, and subsequent binding to 43S;AUF1 (hnRNP D0) binds and destabilizes mRNA;Axon guidance;Cap-dependent Translation Initiation;Deadenylation of mRNA;Deadenylation-dependent mRNA decay;Developmental Biology;Eukaryotic Translation Initiation;L13a-mediated translational silencing of Ceruloplasmin expression;Metabolism of proteins…	+			+		22	22	14	40.2	40.2	28.7	58.535	0	323.31	1767300000	123	21	0.961483	0.647699	1.65049	-1.06113	0.117192	-0.101152		A0A087WTT1;P11940;E7EQV3;E7ERJ7;H0YAR2;H0YBN4;Q9H361;H0YAP2;E5RGH3;E5RH24;E5RJB9;H0YB86;E5RHG7;H0YAS6;H0YB75;Q4VXU2;H0YC10;H0YAS7;E5RGC4;E5RFD8;Q96DU9	A0A087WTT1;P11940;E7EQV3;E7ERJ7;H0YAR2	Polyadenylate-binding protein;Polyadenylate-binding protein 1	PABPC1	26
NaN	20.6614	NaN	NaN	21.238	22.2421	21.6653	21.7104	NaN	21.771	21.9836	22.2782	21.4875	21.0666	21.3709	interleukin-2 receptor binding;phosphoprotein phosphatase activity;protein binding;protein serine/threonine phosphatase activity;protein tyrosine phosphatase activity;ribonucleoprotein complex binding;RNA binding	mitochondrial membrane organization;peptidyl-tyrosine dephosphorylation;protein dephosphorylation;protein import into mitochondrial matrix;protein transport;release of cytochrome c from mitochondria	integral component of membrane;membrane;mitochondrial inner membrane;mitochondrial inner membrane presequence translocase complex;mitochondrion;nuclear speck;nucleoplasm;nucleus	Metabolism of proteins;Mitochondrial protein import	+					3	3	3	11.3	11.3	11.3	39.646	0	78.451	70475000	17	10	0	0.646903	0	NaN	0.248291	0.270877	+	Q3ZCQ8;M0QXC3;M0R2Z3;M0R303;M0R2D2;M0R1Y4;M0R003;M0R0C3;M0R2F8;M0R047	Q3ZCQ8;M0QXC3;M0R2Z3;M0R303;M0R2D2;M0R1Y4;M0R003	Mitochondrial import inner membrane translocase subunit TIM50	TIMM50	1758
26.6002	27.2766	26.5683	26.5647	26.5532	26.97	25.5428	27.5301	25.5057	27.2961	26.7646	27.4255	27.5589	27.3687	27.668	angiostatin binding;ATP binding;ATPase activity;hydrolase activity;MHC class I protein binding;nucleotide binding;protein binding;proton-transporting ATP synthase activity, rotational mechanism;proton-transporting ATPase activity, rotational mechanism;transmembrane transporter activity;transporter activity	angiogenesis;ATP biosynthetic process;ATP hydrolysis coupled cation transmembrane transport;ATP metabolic process;ATP synthesis coupled proton transport;cristae formation;generation of precursor metabolites and energy;ion transport;lipid metabolic process;mitochondrial ATP synthesis coupled proton transport;mitochondrion organization;negative regulation of cell adhesion involved in substrate-boun…	cell surface;extracellular exosome;membrane;mitochondrial inner membrane;mitochondrial matrix;mitochondrial membrane;mitochondrial nucleoid;mitochondrial proton-transporting ATP synthase complex;mitochondrial proton-transporting ATP synthase, catalytic core;mitochondrion;myelin sheath;nucleus;plasma membrane;proton-transporting ATP synthase complex;proton-transporting ATP synthase complex, cataly…	Cristae formation;Formation of ATP by chemiosmotic coupling;Metabolism;Metabolism of proteins;Mitochondrial biogenesis;Mitochondrial protein import;Organelle biogenesis and maintenance;Respiratory electron transport, ATP synthesis by chemiosmotic coupling, and heat production by uncoupling proteins.;The citric acid (TCA) cycle and respiratory electron transport;Transcriptional activation of mitoc…	+					23	23	23	60.5	60.5	60.5	56.559	0	323.31	3590800000	204	5	0.91773	0.5935	0.158407	-0.373651	0.554268	0.400403		P06576;H0YH81;F8W079;F8W0P7;H0YI37	P06576;H0YH81;F8W079	ATP synthase subunit beta, mitochondrial;ATP synthase subunit beta	ATP5B	1025
22.6974	24.2565	NaN	23.2176	25.0565	24.22	22.4052	NaN	22.5937	24.0824	24.4136	24.6383	24.2987	24.1284	23.6851	chromatin binding;DNA binding;DNA binding transcription factor activity;DNA binding, bending;mitochondrial promoter sequence-specific DNA binding;protein binding;RNA binding;sequence-specific DNA binding	mitochondrial respiratory chain complex assembly;mitochondrial transcription;mitochondrion organization;positive regulation of transcription, DNA-templated;regulation of transcription, DNA-templated;transcription initiation from mitochondrial promoter;transcription, DNA-templated	cytosol;mitochondrial matrix;mitochondrial nucleoid;mitochondrion;nucleus;protein-containing complex	Gene expression (Transcription);Mitochondrial biogenesis;Mitochondrial transcription initiation;Organelle biogenesis and maintenance;Transcription from mitochondrial promoters;Transcriptional activation of mitochondrial biogenesis	+					8	8	8	33.7	33.7	33.7	29.096	0	72.198	437180000	30	2	0.359112	0.560397	0	-0.718181	0.269436	-0.260165		Q00059;H7BYN3	Q00059;H7BYN3	Transcription factor A, mitochondrial	TFAM	1578
NaN	18.488	NaN	NaN	22.7613	22.3624	NaN	NaN	NaN	18.1421	18.9749	19.4815	18.4467	19.3586	NaN	antiporter activity;dicarboxylic acid transmembrane transporter activity;malate transmembrane transporter activity;oxaloacetate transmembrane transporter activity;protein binding;succinate transmembrane transporter activity;sulfate transmembrane transporter activity;thiosulfate transmembrane transporter activity	dicarboxylic acid transport;gluconeogenesis;ion transport;malate transmembrane transport;mitochondrial transport;oxaloacetate transport;oxaloacetate(2-) transmembrane transport;phosphate ion transmembrane transport;succinate transmembrane transport;sulfate transmembrane transport;sulfate transport;sulfide oxidation, using sulfide:quinone oxidoreductase;thiosulfate transport	integral component of membrane;membrane;mitochondrial inner membrane;mitochondrial membrane;mitochondrion;nucleoplasm;nucleus	Degradation of cysteine and homocysteine;Gluconeogenesis;Glucose metabolism;Metabolism;Metabolism of amino acids and derivatives;Metabolism of carbohydrates;Organic anion transporters;SLC-mediated transmembrane transport;Sulfide oxidation to sulfate;Sulfur amino acid metabolism;Transport of inorganic cations/anions and amino acids/oligopeptides;Transport of small molecules	+				+	3	3	1	10.1	10.1	3.5	31.282	0	19.547	49776000	6	2	0	0.414644	-4.34294e-08	0	2.22852	-3.69563		Q9UBX3;F6RGN5	Q9UBX3;F6RGN5	Mitochondrial dicarboxylate carrier	SLC25A10	2147
25.3622	24.257	24.3524	24.2007	24.8184	24.4534	23.6394	23.6101	23.0438	24.9661	25.5276	25.0595	24.8139	25.3239	24.791	ATP binding;chromatin binding;core promoter sequence-specific DNA binding;DNA binding;DNA topoisomerase activity;DNA topoisomerase type I activity;double-stranded DNA binding;isomerase activity;protein binding;protein domain specific binding;protein serine/threonine kinase activity;RNA binding;single-stranded DNA binding;supercoiled DNA binding	chromatin remodeling;chromosome segregation;circadian regulation of gene expression;circadian rhythm;DNA replication;DNA topological change;embryonic cleavage;peptidyl-serine phosphorylation;phosphorylation;programmed cell death;protein sumoylation;response to drug;rhythmic process;viral process	chromosome;cytoplasm;DNA topoisomerase complex (ATP-hydrolyzing);fibrillar center;mitochondrial nucleoid;mitochondrion;nuclear chromosome;nucleolus;nucleoplasm;nucleus;P-body;perikaryon;protein-DNA complex;replication fork protection complex	Metabolism of proteins;Post-translational protein modification;SUMO E3 ligases SUMOylate target proteins;SUMOylation;SUMOylation of DNA replication proteins	+					21	21	21	30.6	30.6	30.6	90.725	0	214.95	962230000	118	12	0.127336	0.166689	1.33827	-0.845421	0.894127	0.548512		P11387;E5RIC7;Q969P6;E5RJ33;H0YBR3;H0YC03;E5RGE7;E5RGR4;E5RFE3;E5RGR2;E5RJ95;E5RFS0	P11387	DNA topoisomerase 1	TOP1	1093
NaN	20.9568	NaN	20.7149	21.5442	21.6235	NaN	21.078	NaN	20.7621	21.84	21.4221	20.8114	21.2232	NaN	phosphatase binding;protein binding;protein-containing complex scaffold activity;transcriptional repressor activity, RNA polymerase II transcription regulatory region sequence-specific DNA binding	cristae formation;inner mitochondrial membrane organization;mitochondrial fusion;negative regulation of transcription by RNA polymerase II;regulation of transcription, DNA-templated;transcription, DNA-templated	cytoplasm;extracellular exosome;integral component of membrane;membrane;MICOS complex;mitochondrial inner membrane;mitochondrion;nucleus	Cristae formation;Metabolism of proteins;Mitochondrial biogenesis;Mitochondrial protein import;Organelle biogenesis and maintenance	+					4	4	4	17.7	17.7	17.7	26.694	0	26.612	49755000	5	3	0	0.0604916	0	0.363064	0.227183	-0.242381		C9JRZ6;Q9NX63;F8WAR4	C9JRZ6;Q9NX63;F8WAR4	MICOS complex subunit MIC19	CHCHD3	342
NaN	NaN	NaN	21.5391	19.936	20.0993	NaN	NaN	NaN	NaN	NaN	NaN	NaN	NaN	NaN	antioxidant activity;cysteine-type endopeptidase inhibitor activity involved in apoptotic process;oxidoreductase activity;peroxidase activity;peroxiredoxin activity;peroxynitrite reductase activity;protein dimerization activity;RNA polymerase III regulatory region DNA binding;signaling receptor binding;thioredoxin peroxidase activity	apoptotic process;cell redox homeostasis;cellular oxidant detoxification;cellular response to oxidative stress;cellular response to reactive oxygen species;hydrogen peroxide catabolic process;inflammatory response;NADPH oxidation;negative regulation of apoptotic process;negative regulation of cysteine-type endopeptidase activity involved in apoptotic process;negative regulation of oxidoreductase …	cytoplasm;cytoplasmic vesicle;cytosol;extracellular exosome;extracellular space;intracellular membrane-bounded organelle;mitochondrial matrix;mitochondrion;nucleus;perinuclear region of cytoplasm;peroxisomal matrix;peroxisome		+					5	5	5	35	35	35	22.086	0	31.66	74518000	5	1	-4.34294e-08	0	0	NaN	0	NaN	+	P30044	P30044	Peroxiredoxin-5, mitochondrial	PRDX5	1251
NaN	NaN	NaN	NaN	NaN	NaN	NaN	NaN	NaN	NaN	NaN	23.0956	NaN	NaN	NaN	3'-tRNA processing endoribonuclease activity;endonuclease activity;hydrolase activity;metal ion binding;nuclease activity;RNA binding;tRNA-specific ribonuclease activity	mitochondrial tRNA 3'-trailer cleavage, endonucleolytic;mitochondrial tRNA processing;tRNA 3'-end processing;tRNA processing	mitochondrial matrix;mitochondrial nucleoid;mitochondrion;nucleoplasm;nucleus	Metabolism of RNA;rRNA processing;rRNA processing in the mitochondrion;tRNA processing;tRNA processing in the mitochondrion;tRNA processing in the nucleus	+					3	3	3	5.7	5.7	5.7	90.036	0	29.704	18757000	3	4	-4.34294e-08	0	-4.34294e-08	0	0	NaN	+	G5E9D5;Q9BQ52;E7ES68;H7C2I4	G5E9D5;Q9BQ52;E7ES68	Zinc phosphodiesterase ELAC protein 2	ELAC2	636
NaN	NaN	NaN	NaN	NaN	20.7268	NaN	NaN	NaN	NaN	NaN	NaN	NaN	NaN	NaN	catalytic activity;coenzyme binding;NADH dehydrogenase (ubiquinone) activity;NADH dehydrogenase activity;protein binding;protein-containing complex binding	circadian rhythm;mitochondrial electron transport, NADH to ubiquinone;mitochondrial respiratory chain complex I assembly;oxidation-reduction process;sodium ion transport;ubiquinone-6 biosynthetic process	mitochondrial matrix;mitochondrial membrane;mitochondrial respiratory chain complex I;mitochondrion;nucleoplasm;nucleus;respiratory chain	Complex I biogenesis;Metabolism;Respiratory electron transport;Respiratory electron transport, ATP synthesis by chemiosmotic coupling, and heat production by uncoupling proteins.;The citric acid (TCA) cycle and respiratory electron transport	+					2	2	2	5.3	5.3	5.3	42.509	0.0022753	11.751	13885000	0	2	-4.34294e-08	0	-4.34294e-08	0	0	NaN	+	Q16795;F5GY40	Q16795;F5GY40	NADH dehydrogenase [ubiquinone] 1 alpha subcomplex subunit 9, mitochondrial	NDUFA9	1746
NaN	NaN	NaN	NaN	20.8345	18.7793	NaN	NaN	NaN	NaN	NaN	NaN	NaN	NaN	NaN	class I DNA-(apurinic or apyrimidinic site) endonuclease activity;DNA binding;DNA-(apurinic or apyrimidinic site) endonuclease activity;double-stranded DNA 3'-5' exodeoxyribonuclease activity;endonuclease activity;exonuclease activity;hydrolase activity;lyase activity;metal ion binding;nuclease activity;zinc ion binding	base-excision repair;cell cycle;cellular response to DNA damage stimulus;DNA recombination;DNA repair;nucleic acid phosphodiester bond hydrolysis	cytoplasm;fibrillar center;intracellular;intracellular membrane-bounded organelle;mitochondrion;nucleus		+					1	1	1	2.5	2.5	2.5	57.4	0.0043337	10.128	9681100	1	1	-4.34294e-08	0	-4.34294e-08	0	0	NaN	+	Q9UBZ4	Q9UBZ4	DNA-(apurinic or apyrimidinic site) lyase 2	APEX2	2148
NaN	NaN	NaN	NaN	NaN	NaN	23.0463	24.378	21.6332	NaN	NaN	NaN	NaN	NaN	NaN	ATP binding;ATPase activity;beta-endorphin binding;catalytic activity;hydrolase activity;identical protein binding;insulin binding;metal ion binding;metalloendopeptidase activity;metallopeptidase activity;nucleotide binding;peptidase activity;peptide binding;protein binding;protein homodimerization activity;signaling receptor binding;ubiquitin-dependent protein binding;virus receptor activity;zin…	amyloid-beta clearance;amyloid-beta metabolic process;bradykinin catabolic process;cellular protein catabolic process;determination of adult lifespan;hormone catabolic process;insulin catabolic process;insulin metabolic process;insulin receptor signaling pathway;metabolic process;negative regulation of proteolysis;positive regulation of protein catabolic process;positive regulation of protein oli…	cell surface;cytoplasm;cytosol;cytosolic proteasome complex;extracellular region;extracellular space;membrane;mitochondrion;nucleus;peroxisomal matrix;peroxisome;plasma membrane	Deubiquitination;Metabolism of proteins;Peroxisomal protein import;Post-translational protein modification;Ub-specific processing proteases	+					8	8	8	9.2	9.2	9.2	117.97	0	49.704	47407000	9	2	-4.34294e-08	0	0	NaN	-4.34294e-08	0	+	P14735;Q5T5N3	P14735	Insulin-degrading enzyme	IDE	1128
20.9754	20.51	NaN	NaN	23.3748	23.2777	NaN	NaN	NaN	NaN	NaN	NaN	NaN	20.4891	NaN	citrate transmembrane transporter activity;tricarboxylic acid transmembrane transporter activity	fatty-acyl-CoA biosynthetic process;gluconeogenesis;mitochondrial citrate transmembrane transport;mitochondrial transport;transmembrane transport	extracellular exosome;integral component of membrane;membrane;mitochondrial inner membrane;mitochondrion;nucleus	Fatty acid metabolism;Fatty acyl-CoA biosynthesis;Gluconeogenesis;Glucose metabolism;Metabolism;Metabolism of carbohydrates;Metabolism of lipids	+					5	5	5	15.8	15.8	15.8	34.012	0	34.461	90729000	10	2	0	-0.253637	-4.34294e-08	0	0	NaN	+	P53007;B4DP62	P53007;B4DP62	Tricarboxylate transport protein, mitochondrial	SLC25A1	1434
27.2288	27.7984	26.7748	25.7176	28.5923	27.9925	27.9597	27.0763	25.6922	27.8239	28.3597	28.5909	27.3944	27.5591	26.7409	adenine transmembrane transporter activity;ATP:ADP antiporter activity;protein binding;RNA binding;transmembrane transporter activity;ubiquitin protein ligase binding	adenine transport;ADP transport;ATP transport;cellular response to leukemia inhibitory factor;chromosome segregation;negative regulation of mitochondrial outer membrane permeabilization involved in apoptotic signaling pathway;positive regulation of cell proliferation;regulation of insulin secretion;transmembrane transport;viral process	integral component of membrane;integral component of plasma membrane;membrane;membrane raft;mitochondrial inner membrane;mitochondrial nucleoid;mitochondrion;MMXD complex;myelin sheath;nucleus	Disease;HIV Infection;Host Interactions of HIV factors;Infectious disease;Integration of energy metabolism;Interactions of Vpr with host cellular proteins;Metabolism;Regulation of insulin secretion;Vpr-mediated induction of apoptosis by mitochondrial outer membrane permeabilization	+					18	18	6	45.3	45.3	19.5	32.852	0	154.1	5289400000	128	1	0.285704	-0.282091	0.275129	0.66324	0.0306068	-0.0342		P05141	P05141	ADP/ATP translocase 2;ADP/ATP translocase 2, N-terminally processed	SLC25A5	1010
NaN	19.1029	NaN	NaN	20.3868	20.9382	NaN	NaN	NaN	NaN	NaN	NaN	18.4799	NaN	NaN	oxidoreductase activity	oxidation-reduction process;platelet degranulation	extracellular region;lipid droplet;membrane;midbody;mitochondrion;nucleus;platelet alpha granule lumen	Hemostasis;Platelet activation, signaling and aggregation;Platelet degranulation;Response to elevated platelet cytosolic Ca2+	+					1	1	1	3.3	3.3	3.3	47.151	0.005015	7.0107	15287000	2	1	0	-0.622997	-4.34294e-08	0	0	NaN	+	Q8NBX0	Q8NBX0	Saccharopine dehydrogenase-like oxidoreductase	SCCPDH	1874
23.6656	23.613	22.6521	23.3001	23.6437	23.7112	20.7797	NaN	NaN	22.9698	22.7366	22.7791	23.1161	22.7824	NaN	ATPase activity;drug binding;protein binding;proton-transporting ATP synthase activity, rotational mechanism;transmembrane transporter activity;transporter activity	ATP biosynthetic process;ATP hydrolysis coupled cation transmembrane transport;ATP synthesis coupled proton transport;cristae formation;ion transport;mitochondrial ATP synthesis coupled proton transport;proton transmembrane transport	membrane;mitochondrial inner membrane;mitochondrial proton-transporting ATP synthase complex;mitochondrion;nucleus;plasma membrane	Cristae formation;Formation of ATP by chemiosmotic coupling;Metabolism;Mitochondrial biogenesis;Organelle biogenesis and maintenance;Respiratory electron transport, ATP synthesis by chemiosmotic coupling, and heat production by uncoupling proteins.;The citric acid (TCA) cycle and respiratory electron transport	+				+	6	6	6	36.2	36.2	36.2	23.277	0	69.46	231330000	32	4	1.25946	-0.690032	0	-2.19637	2.5168	-0.848951		P48047;H7C0C1;H7C086;H7C068	P48047;H7C0C1	ATP synthase subunit O, mitochondrial	ATP5O	1374
20.4211	22.0628	21.4955	21.1699	23.0127	24.1984	20.8404	NaN	20.8719	19.9449	NaN	20.3594	19.9791	NaN	20.4875	ATP binding;GTPase regulator activity;heat shock protein binding;interferon-gamma receptor binding;metal ion binding;NF-kappaB binding;protein binding;protein kinase binding;transcription factor binding;unfolded protein binding	activation of cysteine-type endopeptidase activity involved in apoptotic process;activation-induced cell death of T cells;apoptotic process;cell aging;mitochondrial DNA replication;mitochondrion organization;negative regulation of apoptotic process;negative regulation of cell proliferation;negative regulation of cysteine-type endopeptidase activity involved in apoptotic process;negative regulatio…	actin filament;cell junction;cytoplasm;cytosol;extrinsic component of plasma membrane;IkappaB kinase complex;I-kappaB/NF-kappaB complex;intracellular membrane-bounded organelle;membrane;mitochondrial matrix;mitochondrial nucleoid;mitochondrion;neuromuscular junction;nucleus;plasma membrane;postsynaptic membrane;synapse		+				+	6	6	6	12.1	12.1	12.1	52.488	0	38.678	104560000	11	2	0.442103	-1.00866	0.998509	-0.476541	1.50141	-3.45339		Q96EY1;I3L1T6	Q96EY1	DnaJ homolog subfamily A member 3, mitochondrial	DNAJA3	1951
27.6993	28.4596	28.6516	29.0208	27.9444	30.049	26.8102	26.4614	26.8298	27.098	26.7473	27.7644	26.1663	26.2461	25.3209	ATP binding;calcium ion binding;carbamoyl-phosphate synthase (ammonia) activity;carbamoyl-phosphate synthase (glutamine-hydrolyzing) activity;catalytic activity;endopeptidase activity;glutamate binding;ligase activity;metal ion binding;modified amino acid binding;nucleotide binding;phospholipid binding;protein binding;protein-containing complex binding	anion homeostasis;arginine biosynthetic process;carbamoyl phosphate biosynthetic process;cellular response to ammonia;cellular response to cAMP;cellular response to fibroblast growth factor stimulus;cellular response to glucagon stimulus;cellular response to oleic acid;citrulline biosynthetic process;'de novo' pyrimidine nucleobase biosynthetic process;glutamine metabolic process;hepatocyte diffe…	cytoplasm;mitochondrial inner membrane;mitochondrial matrix;mitochondrial nucleoid;mitochondrion;nucleolus;nucleus;protein-containing complex	Metabolism;Metabolism of amino acids and derivatives;Metabolism of polyamines;Urea cycle	+		+	+		53	53	51	47.5	47.5	46.4	164.94	0	323.31	5432500000	356	4	1.70345	-2.16831	2.71264	-2.13577	0.878002	-1.79347		P31327;Q5R211;E7EWJ3;C9JTA4	P31327	Carbamoyl-phosphate synthase [ammonia], mitochondrial	CPS1	1270
23.3766	26.0445	22.7719	22.7123	23.4674	23.5647	20.9462	20.6694	21.1727	19.4612	NaN	23.7184	21.3803	23.2311	NaN	electron transfer activity;flavin adenine dinucleotide binding;methylseleninic acid reductase activity;methylselenol reductase activity;oxidoreductase activity;oxidoreductase activity, acting on a sulfur group of donors, NAD(P) as acceptor;protein binding;protein disulfide oxidoreductase activity;thioredoxin-disulfide reductase activity	cell proliferation;cell redox homeostasis;cellular oxidant detoxification;cellular response to oxidative stress;electron transport chain;gastrulation;mesoderm formation;nucleobase-containing small molecule interconversion;oxidation-reduction process;regulation of lipid metabolic process;response to oxygen radical;selenium compound metabolic process;signal transduction	cell;cytoplasm;cytosol;extracellular exosome;fibrillar center;mitochondrion;nucleoplasm;nucleus	Cellular responses to external stimuli;Cellular responses to stress;Detoxification of Reactive Oxygen Species;Disease;Gene expression (Transcription);Generic Transcription Pathway;Infectious disease;Interconversion of nucleotide di- and triphosphates;Metabolism;Metabolism of amino acids and derivatives;Metabolism of ingested H2SeO4 and H2SeO3 into H2Se;Metabolism of ingested MeSeO2H into MeSeH;Me…	+			+		8	8	8	21.9	21.9	21.9	54.603	0	179.12	240430000	18	13	0.55798	-2.40489	2.61756	-1.81264	0.33619	-1.92625		F8W809;A0A087WSW9;A0A182DWI3;A0A087WSY9;Q16881;E2QRB9;E9PIR7;E9PKD3;E9PQI3;E9PLT3;E9PKI4;A0A0B4J225;E9PIZ5	F8W809;A0A087WSW9;A0A182DWI3;A0A087WSY9;Q16881;E2QRB9;E9PIR7;E9PKD3	Thioredoxin reductase 1, cytoplasmic	TXNRD1	20
23.9333	26.0136	21.5516	21.1403	NaN	19.303	NaN	21.6486	22.581	NaN	NaN	22.027	22.8879	21.7852	21.1639	antioxidant activity;chaperone binding;copper ion binding;identical protein binding;metal ion binding;oxidoreductase activity;protein binding;protein homodimerization activity;protein phosphatase 2B binding;Rac GTPase binding;superoxide dismutase activity;zinc ion binding	activation of MAPK activity;aging;anterograde axonal transport;auditory receptor cell stereocilium organization;cell aging;cellular iron ion homeostasis;cellular response to ATP;cellular response to cadmium ion;cellular response to oxidative stress;cellular response to potassium ion;embryo implantation;glutathione metabolic process;heart contraction;hydrogen peroxide biosynthetic process;interleu…	axon cytoplasm;cytoplasm;cytoplasmic vesicle;cytosol;dendrite cytoplasm;dense core granule;extracellular exosome;extracellular matrix;extracellular region;extracellular space;lysosome;mitochondrial intermembrane space;mitochondrial matrix;mitochondrion;myelin sheath;neuron projection;neuronal cell body;nucleoplasm;nucleus;peroxisome;plasma membrane;protein-containing complex;secretory granule	Cellular responses to external stimuli;Cellular responses to stress;Cytokine Signaling in Immune system;Detoxification of Reactive Oxygen Species;Gene and protein expression by JAK-STAT signaling after Interleukin-12 stimulation;Hemostasis;Immune System;Interleukin-12 family signaling;Interleukin-12 signaling;Platelet activation, signaling and aggregation;Platelet degranulation;Response to elevat…	+		+			4	4	4	53.9	53.9	53.9	15.936	0	262.28	165700000	21	2	1.23602	-3.02781	0.568046	0.768826	0	2.724	+	P00441;H7BYH4	P00441;H7BYH4	Superoxide dismutase [Cu-Zn]	SOD1	961
23.4621	24.9402	23.2163	24.1148	21.5236	24.6055	21.0932	22.6412	20.9982	NaN	19.4653	23.8287	21.6334	21.3643	20.4174	catalytic activity;L-malate dehydrogenase activity;malate dehydrogenase (NADP+) activity;malate dehydrogenase activity;oxidoreductase activity;oxidoreductase activity, acting on the CH-OH group of donors, NAD or NADP as acceptor;protein self-association;RNA binding	aerobic respiration;carbohydrate metabolic process;carboxylic acid metabolic process;gluconeogenesis;internal protein amino acid acetylation;malate metabolic process;NADH metabolic process;oxaloacetate metabolic process;oxidation-reduction process;tricarboxylic acid cycle	extracellular exosome;membrane;mitochondrial matrix;mitochondrion;myelin sheath;nucleus	Citric acid cycle (TCA cycle);Gluconeogenesis;Glucose metabolism;Metabolism;Metabolism of carbohydrates;Pyruvate metabolism and Citric Acid (TCA) cycle;The citric acid (TCA) cycle and respiratory electron transport	+		+			6	6	6	24.6	24.6	24.6	35.503	0	56.418	176580000	36	2	1.61038	-3.06278	1.14322	-2.08806	0.187988	-1.41755		P40926;G3XAL0	P40926;G3XAL0	Malate dehydrogenase, mitochondrial;Malate dehydrogenase	MDH2	1335
23.6726	24.1238	23.0036	22.7625	24.672	24.2649	22.2175	21.7141	21.2009	20.5214	21.2325	20.5338	20.7805	20.4218	NaN	amino acid binding;aminoacyl-tRNA ligase activity;ATP adenylyltransferase activity;ATP binding;identical protein binding;ligase activity;lysine-tRNA ligase activity;nucleic acid binding;nucleotide binding;protein binding;protein homodimerization activity;transferase activity;tRNA binding	activation of MAPK activity;basophil activation involved in immune response;diadenosine tetraphosphate biosynthetic process;ERK1 and ERK2 cascade;lysyl-tRNA aminoacylation;negative regulation of cell proliferation;positive regulation of cytokine production involved in inflammatory response;positive regulation of cytokine secretion involved in immune response;positive regulation of ERK1 and ERK2 c…	aminoacyl-tRNA synthetase multienzyme complex;cytoplasm;cytosol;extracellular region;extracellular space;membrane;mitochondrial matrix;mitochondrion;nucleus;plasma membrane	Cytosolic tRNA aminoacylation;Metabolism;Metabolism of amino acids and derivatives;Metabolism of proteins;Mitochondrial tRNA aminoacylation;Selenoamino acid metabolism;SeMet incorporation into proteins;Translation;tRNA Aminoacylation	+		+		+	15	15	15	26.3	26.3	26.3	68.047	0	165.24	317210000	31	5	2.12183	-3.297	1.24263	-1.17216	2.78482	-3.70587		Q15046;H3BVA8;H3BRC9;J3KRL2;H3BPV7	Q15046	Lysine--tRNA ligase	KARS	1708
NaN	23.1858	20.7381	NaN	21.6207	21.7885	NaN	NaN	NaN	20.6447	20.6467	20.5614	20.2938	18.9201	20.0704	oxidoreductase activity;oxidoreductase activity, acting on the aldehyde or oxo group of donors, disulfide as acceptor;protein binding;pyruvate dehydrogenase (acetyl-transferring) activity;pyruvate dehydrogenase (NAD+) activity;pyruvate dehydrogenase activity	acetyl-CoA biosynthetic process from pyruvate;carbohydrate metabolic process;cellular nitrogen compound metabolic process;glucose metabolic process;metabolic process;mitochondrial acetyl-CoA biosynthetic process from pyruvate;oxidation-reduction process;pyruvate metabolic process;regulation of acetyl-CoA biosynthetic process from pyruvate;tricarboxylic acid cycle	intracellular membrane-bounded organelle;mitochondrial matrix;mitochondrion;myelin sheath;nucleolus;nucleus;pyruvate dehydrogenase complex	Glyoxylate metabolism and glycine degradation;Metabolism;Metabolism of amino acids and derivatives;Pyruvate metabolism;Pyruvate metabolism and Citric Acid (TCA) cycle;Regulation of pyruvate dehydrogenase (PDH) complex;Signal Transduction;Signaling by Nuclear Receptors;Signaling by Retinoic Acid;The citric acid (TCA) cycle and respiratory electron transport	+				+	5	5	5	13.6	13.6	13.6	43.295	0	32.767	61375000	11	7	0	-3.42441	0	NaN	3.19457	-1.08699	+	P08559;Q5JPU3;Q5JPU0;Q5JPT9;Q5JPU1;P29803;Q5JPU2	P08559	Pyruvate dehydrogenase E1 component subunit alpha, somatic form, mitochondrial	PDHA1	1049
NaN	24.3731	20.3761	NaN	19.0349	22.1089	NaN	NaN	NaN	NaN	NaN	19.7401	NaN	20.366	NaN	amino acid binding;catalytic activity;chromatin binding;glycine hydroxymethyltransferase activity;identical protein binding;L-allo-threonine aldolase activity;protein binding;pyridoxal phosphate binding;transferase activity	folic acid metabolic process;glycine biosynthetic process;glycine biosynthetic process from serine;glycine metabolic process;L-serine biosynthetic process;L-serine metabolic process;one-carbon metabolic process;positive regulation of cell proliferation;protein homotetramerization;protein K63-linked deubiquitination;protein tetramerization;regulation of aerobic respiration;regulation of mitochondr…	BRISC complex;cytoplasm;extracellular exosome;membrane;microtubule cytoskeleton;mitochondrial inner membrane;mitochondrial intermembrane space;mitochondrial matrix;mitochondrial nucleoid;mitochondrion;nucleus	Metabolism;Metabolism of folate and pterines;Metabolism of vitamins and cofactors;Metabolism of water-soluble vitamins and cofactors	+					6	6	6	17.3	17.3	17.3	55.992	0	90.612	49789000	9	12	0	-4.0071	0	NaN	0	-0.831777	+	P34897;H0YIZ0;G3V5L0;G3V241;G3V3Y8;G3V4T0;G3V4X0;G3V2W0;G3V2E4;G3V540;G3V2Y4;G3V4W5	P34897;H0YIZ0;G3V5L0	Serine hydroxymethyltransferase, mitochondrial;Serine hydroxymethyltransferase	SHMT2	1293
NaN	NaN	NaN	19.8646	20.4095	20.2995	20.9993	NaN	NaN	19.7693	19.2561	19.3481	NaN	19.5156	19.2893	actin binding;ATP binding;calcium-dependent protein serine/threonine kinase activity;calcium-dependent protein serine/threonine phosphatase activity;calmodulin binding;calmodulin-dependent protein kinase activity;glutamate receptor binding;identical protein binding;ion channel binding;kinase activity;metal ion binding;nucleotide binding;protein binding;protein homodimerization activity;protein ki…	angiotensin-activated signaling pathway;calcium ion transport;cardiac muscle cell contraction;cell differentiation;cell growth involved in cardiac muscle cell development;cellular potassium ion homeostasis;cellular response to calcium ion;dendrite morphogenesis;endoplasmic reticulum calcium ion homeostasis;G1/S transition of mitotic cell cycle;insulin secretion;interferon-gamma-mediated signaling…	calcium channel complex;cell junction;cytoplasm;cytoskeleton;cytosol;endocytic vesicle membrane;endoplasmic reticulum;membrane;microtubule organizing center;mitochondrion;neuron projection;nucleoplasm;nucleus;perinuclear region of cytoplasm;plasma membrane;postsynaptic density;presynaptic membrane;protein-containing complex;sarcolemma;sarcoplasmic reticulum;sarcoplasmic reticulum membrane;synapse	Activation of NMDA receptor and postsynaptic events;Beta-catenin independent WNT signaling;Ca2+ pathway;Cardiac conduction;Cellular response to heat stress;Cellular responses to external stimuli;Cellular responses to stress;CREB phosphorylation through the activation of CaMKII;CREB phosphorylation through the activation of Ras;Cytokine Signaling in Immune system;Glutamate binding, activation of A…					+	3	3	3	8.4	8.4	8.4	56.298	0	35.455	24557000	5	16	0	NaN	0	1.1347	1.63854	-0.896647	+	D6R938;E9PBG7;E9PF82;Q13557;H0Y9J2;D6RHX9;E9PBE8;E7EQE4;H7BXS4;Q8WU40;Q5SWX3;A0A0A0MS52;A0A0A0MT11;Q9UQM7;Q13555;Q13554	D6R938;E9PBG7;E9PF82;Q13557;H0Y9J2	Calcium/calmodulin-dependent protein kinase type II subunit delta	CAMK2D	454
19.7082	NaN	19.1574	19.457	20.9783	18.9953	NaN	NaN	NaN	NaN	NaN	NaN	NaN	NaN	NaN	mRNA binding;protein binding;RNA 7-methylguanosine cap binding;RNA binding;RNA cap binding	7-methylguanosine mRNA capping;fibroblast growth factor receptor signaling pathway;gene silencing by RNA;histone mRNA metabolic process;mRNA 3'-end processing;mRNA cis splicing, via spliceosome;mRNA export from nucleus;mRNA processing;mRNA splicing, via spliceosome;mRNA transport;nuclear export;nuclear-transcribed mRNA catabolic process, nonsense-mediated decay;positive regulation of cell growth;…	cytoplasm;cytosol;mitochondrion;mRNA cap binding complex;nuclear cap binding complex;nucleoplasm;nucleus;ribonucleoprotein complex;RNA cap binding complex	Abortive elongation of HIV-1 transcript in the absence of Tat;Axon guidance;Cleavage of Growing Transcript in the Termination Region;Developmental Biology;Disease;Diseases of signal transduction;FGFR2 alternative splicing;FGFR2 mutant receptor activation;Formation of HIV elongation complex in the absence of HIV Tat;Formation of HIV-1 elongation complex containing HIV-1 Tat;Formation of RNA Pol II…						2	2	2	2.9	2.9	2.9	91.838	0.00064062	14.505	24004000	4	1	0	NaN	0	NaN	0	NaN	+	Q09161	Q09161	Nuclear cap-binding protein subunit 1	NCBP1	1620
NaN	22.0233	NaN	NaN	NaN	NaN	NaN	NaN	NaN	NaN	NaN	22.1776	NaN	NaN	NaN	alpha-tubulin binding;beta-tubulin binding;calcium ion binding;copper ion binding;cuprous ion binding;cysteine-type endopeptidase inhibitor activity involved in apoptotic process;dynein complex binding;fatty acid binding;ferrous iron binding;histone binding;Hsp70 protein binding;identical protein binding;kinesin binding;magnesium ion binding;metal ion binding;microtubule binding;oxidoreductase ac…	activation of cysteine-type endopeptidase activity involved in apoptotic process;adult locomotory behavior;aging;apoptotic process;behavioral response to cocaine;calcium ion homeostasis;cellular protein metabolic process;cellular response to copper ion;cellular response to epinephrine stimulus;cellular response to fibroblast growth factor stimulus;cellular response to oxidative stress;chemical sy…	actin cytoskeleton;axon;axon terminus;cell cortex;cell junction;cytoplasm;cytoplasmic vesicle membrane;cytoskeleton;cytosol;extracellular region;extracellular space;Golgi apparatus;growth cone;inclusion body;intracellular membrane-bounded organelle;lysosome;membrane;mitochondrial inner membrane;mitochondrial intermembrane space;mitochondrial matrix;mitochondrial outer membrane;mitochondrial respi…	Amyloid fiber formation;Metabolism of proteins						2	2	2	36.7	36.7	36.7	10.02	0	70.111	11183000	3	3	0	NaN	-4.34294e-08	0	0	NaN	+	H6UYS7;E7EPV7;P37840	H6UYS7;E7EPV7;P37840	Alpha-synuclein	SNCA	491
NaN	19.515	NaN	NaN	22.8439	22.3937	NaN	NaN	NaN	NaN	NaN	NaN	NaN	NaN	NaN	cAMP response element binding;DNA binding;DNA binding transcription factor activity;double-stranded DNA binding;enzyme binding;identical protein binding;protein binding;protein heterodimerization activity;protein-containing complex binding;RNA polymerase II activating transcription factor binding;RNA polymerase II distal enhancer sequence-specific DNA binding;RNA polymerase II proximal promoter s…	aging;axon guidance;axonogenesis;cell differentiation;cellular protein-containing complex assembly;cellular response to fatty acid;cellular response to growth factor stimulus;cellular response to hepatocyte growth factor stimulus;cellular response to insulin-like growth factor stimulus;cellular response to leukemia inhibitory factor;cellular response to nerve growth factor stimulus;cellular respo…	ATF1-ATF4 transcription factor complex;ATF4-CREB1 transcription factor complex;axon;chromatin;mitochondrial matrix;mitochondrion;nuclear chromatin;nuclear euchromatin;nucleoplasm;nucleus;transcription factor complex	Activation of NMDA receptor and postsynaptic events;AKT phosphorylates targets in the nucleus;Axon guidance;Ca-dependent events;Calmodulin induced events;CaM pathway;CaMK IV-mediated phosphorylation of CREB;Circadian Clock;Constitutive Signaling by AKT1 E17K in Cancer;CREB phosphorylation;CREB phosphorylation through the activation of Adenylate Cyclase;CREB phosphorylation through the activation …						1	1	1	9.5	9.5	9.5	10.918	0.0051177	7.2604	52668000	4	4	0	NaN	-4.34294e-08	0	0	NaN	+	E9PAR2;G5E998;P18846;P16220	E9PAR2;G5E998;P18846;P16220	Cyclic AMP-dependent transcription factor ATF-1;Cyclic AMP-responsive element-binding protein 1	CREM;ATF1;CREB1	521
21.6177	21.2228	NaN	NaN	22.3267	21.2561	NaN	NaN	NaN	NaN	NaN	NaN	NaN	NaN	NaN	cAMP response element binding;cAMP response element binding protein binding;chromatin binding;DNA binding;DNA binding transcription factor activity;enhancer sequence-specific DNA binding;enzyme binding;histone acetyltransferase activity;metal ion binding;mitogen-activated protein kinase binding;nucleic acid binding;protein binding;protein kinase binding;RNA polymerase II activating transcription …	adipose tissue development;amelogenesis;cellular response to DNA damage stimulus;fat cell differentiation;histone acetylation;intra-S DNA damage checkpoint;negative regulation of angiogenesis;negative regulation of epithelial cell proliferation;negative regulation of transcription by RNA polymerase II;outflow tract morphogenesis;positive regulation of cardiac muscle myoblast proliferation;positiv…	cytoplasm;membrane;mitochondrial outer membrane;mitochondrion;nuclear periphery;nucleoplasm;nucleus;site of double-strand break	Activation of the AP-1 family of transcription factors;Chromatin modifying enzymes;Chromatin organization;Circadian Clock;Cytokine Signaling in Immune system;ESR-mediated signaling;Estrogen-dependent gene expression;Gene expression (Transcription);Generic Transcription Pathway;HATs acetylate histones;Immune System;Innate Immune System;Interleukin-17 signaling;Intracellular signaling by second mes…						3	3	3	23.9	23.9	23.9	17.829	0	20.075	39164000	4	10	0	NaN	-4.34294e-08	0	0	NaN	+	K7ESA4;K7ELQ4;P17544;F8VWG7;K7EKZ7;E9PEK8;H7C2N6;B8ZZU6;E9PBF9;P15336	K7ESA4;K7ELQ4;P17544	Cyclic AMP-dependent transcription factor ATF-7	ATF7	776
21.6932	NaN	NaN	NaN	22.206	21.4284	NaN	NaN	NaN	NaN	NaN	NaN	NaN	NaN	NaN	adenylate cyclase activator activity;adenylate cyclase binding;ATP binding;calcium ion binding;enzyme binding;identical protein binding;kinase activity;MAP kinase kinase kinase activity;metal ion binding;mitogen-activated protein kinase kinase binding;nucleotide binding;protein binding;protein kinase activity;protein serine/threonine kinase activity;signal transducer activity, downstream of recep…	activation of adenylate cyclase activity;activation of MAPKK activity;animal organ morphogenesis;apoptotic process;cell differentiation;cell proliferation;cellular glucose homeostasis;cellular protein modification process;cellular response to calcium ion;death-inducing signaling complex assembly;establishment of protein localization to membrane;face development;heart development;immortalization o…	cellular_component;cytoplasm;cytosol;Golgi apparatus;intracellular;intracellular membrane-bounded organelle;membrane;mitochondrial outer membrane;mitochondrion;nuclear speck;nucleus;plasma membrane;pseudopodium	Activation of NMDA receptor and postsynaptic events;Adaptive Immune System;ARMS-mediated activation;CD209 (DC-SIGN) signaling;CREB phosphorylation through the activation of Ras;C-type lectin receptors (CLRs);Disease;Diseases of signal transduction;Frs2-mediated activation;GP1b-IX-V activation signalling;Hemostasis;Immune System;Innate Immune System;Ion channel transport;MAP2K and MAPK activation;…						5	5	5	9.5	9.5	9.5	67.925	0	31.044	47761000	5	6	0	NaN	-4.34294e-08	0	0	NaN	+	Q96II5;P10398;H7C155;P04049;H7C560;P15056	Q96II5;P10398	Serine/threonine-protein kinase A-Raf	ARAF	1077
NaN	NaN	NaN	NaN	21.077	21.1571	NaN	NaN	NaN	NaN	NaN	NaN	20.3739	NaN	NaN	ATP binding;kinase activity;MAP kinase kinase activity;metal ion binding;nucleotide binding;PDZ domain binding;protein binding;protein C-terminus binding;protein kinase activity;protein N-terminus binding;protein serine/threonine kinase activator activity;protein serine/threonine kinase activity;protein serine/threonine/tyrosine kinase activity;protein tyrosine kinase activity;scaffold protein bi…	activation of MAPK activity;Bergmann glial cell differentiation;cell cycle arrest;cell motility;cellular senescence;cerebellar cortex formation;chemotaxis;epithelial cell proliferation involved in lung morphogenesis;ERK1 and ERK2 cascade;face development;heart development;keratinocyte differentiation;labyrinthine layer development;lung morphogenesis;MAPK cascade;negative regulation of cell prolif…	cell-cell junction;cytoplasm;cytoplasmic side of plasma membrane;cytoskeleton;cytosol;early endosome;endoplasmic reticulum;extracellular region;focal adhesion;Golgi apparatus;late endosome;membrane;microtubule;microtubule organizing center;mitochondrion;nucleus;perinuclear region of cytoplasm;peroxisomal membrane;plasma membrane	Axon guidance;Cytokine Signaling in Immune system;Developmental Biology;Disease;Diseases of signal transduction;Immune System;Infectious disease;Innate Immune System;Interleukin-1 family signaling;Interleukin-1 signaling;Interleukin-17 signaling;L1CAM interactions;MAP kinase activation;MAP2K and MAPK activation;MAP3K8 (TPL2)-dependent MAPK1/3 activation;MAPK family signaling cascades;MAPK1 (ERK2)…						3	3	3	8.8	8.8	8.8	44.424	0	19.213	27902000	4	5	0	NaN	-4.34294e-08	0	0	NaN	+	P36507;G5E9C7;M0R1B6;A0A1B0GUL7;Q02750	P36507;G5E9C7	Dual specificity mitogen-activated protein kinase kinase 2	MAP2K2	1314
NaN	NaN	NaN	NaN	20.0646	NaN	22.0797	22.3528	20.8106	24.7693	23.8919	22.6754	22.7321	23.0437	22.1632	ATP binding;DNA binding;DNA ligase (ATP) activity;DNA ligase activity;ligase activity;metal ion binding;nucleotide binding;protein binding;zinc ion binding	base-excision repair, DNA ligation;cell cycle;cell division;cellular response to DNA damage stimulus;DNA biosynthetic process;DNA ligation;DNA ligation involved in DNA repair;DNA recombination;DNA repair;DNA replication;double-strand break repair;double-strand break repair via alternative nonhomologous end joining;double-strand break repair via homologous recombination;lagging strand elongation;m…	DNA ligase III-XRCC1 complex;mitochondrion;nucleoplasm;nucleus	APEX1-Independent Resolution of AP Sites via the Single Nucleotide Replacement Pathway;Base Excision Repair;DNA Double-Strand Break Repair;DNA Repair;Gap-filling DNA repair synthesis and ligation in GG-NER;Gap-filling DNA repair synthesis and ligation in TC-NER;Global Genome Nucleotide Excision Repair (GG-NER);HDR through MMEJ (alt-NHEJ);Homology Directed Repair;Nucleotide Excision Repair;Resolut…						11	11	11	11.1	11.1	11.1	112.91	0	102.02	178030000	18	4	0	NaN	0	NaN	0	3.71425	+	P49916;K7ERZ5;K7EQB6;K7ENR9	P49916;K7ERZ5	DNA ligase 3	LIG3	1399
NaN	NaN	20.1568	NaN	21.431	21.6232	20.8495	20.9886	21.3569	22.1257	21.4072	22.8862	21.8019	21.8506	21.3635	GABA receptor binding;hydrolase activity;metal ion binding;phosphoprotein phosphatase activity;protein binding;protein C-terminus binding;protein heterodimerization activity;protein serine/threonine phosphatase activity	apoptotic mitochondrial changes;apoptotic process;ceramide metabolic process;inactivation of MAPK activity;meiotic cell cycle;mesoderm development;mitotic nuclear envelope reassembly;negative regulation of cell growth;negative regulation of epithelial to mesenchymal transition;negative regulation of Ras protein signal transduction;negative regulation of tyrosine phosphorylation of STAT protein;nu…	chromosome;chromosome, centromeric region;cytoplasm;cytoskeleton;cytosol;extracellular exosome;membrane;microtubule cytoskeleton;mitochondrion;nucleus;plasma membrane;protein phosphatase type 2A complex;spindle pole	Adaptive Immune System;AMER1 mutants destabilize the destruction complex;Amplification of signal from unattached kinetochores via a MAD2 inhibitory signal;Amplification of signal from the kinetochores;APC truncation mutants have impaired AXIN binding;AXIN missense mutants destabilize the destruction complex;AXIN mutants destabilize the destruction complex, activating WNT signaling;Beta-catenin ph…						3	3	2	11	11	8.4	35.594	0	57.628	57799000	6	7	0	NaN	0	0.908134	0.454787	0.612604	+	P67775;P62714;H0YBN9;E5RFI3;E5RHP4;E7ESG8;E5RHC1	P67775;P62714	Serine/threonine-protein phosphatase 2A catalytic subunit alpha isoform;Serine/threonine-protein phosphatase 2A catalytic subunit beta isoform	PPP2CA;PPP2CB	1549
NaN	20.332	NaN	NaN	NaN	NaN	20.3259	NaN	NaN	NaN	NaN	NaN	NaN	NaN	NaN	ATP binding;ATP-dependent polydeoxyribonucleotide 5'-hydroxyl-kinase activity;catalytic activity;damaged DNA binding;double-stranded DNA binding;endonuclease activity;hydrolase activity;kinase activity;nucleotide binding;nucleotide kinase activity;polynucleotide 3'-phosphatase activity;protein binding;purine nucleotide binding;transferase activity	cellular response to DNA damage stimulus;dephosphorylation;DNA 3' dephosphorylation involved in DNA repair;DNA damage response, detection of DNA damage;DNA repair;DNA-dependent DNA replication;metabolic process;negative regulation of protein ADP-ribosylation;nucleic acid phosphodiester bond hydrolysis;nucleotide phosphorylation;nucleotide-excision repair, DNA damage removal;phosphorylation;polynu…	membrane;mitochondrion;nucleolus;nucleoplasm;nucleus	APEX1-Independent Resolution of AP Sites via the Single Nucleotide Replacement Pathway;Base Excision Repair;DNA Repair;Resolution of Abasic Sites (AP sites)						2	2	2	5.2	5.2	5.2	53.119	0.0017637	12.198	5098100	2	4	0	NaN	0	NaN	-4.34294e-08	0	+	A0A0D9SFL2;M0QYH2;Q96T60;M0R3C8	A0A0D9SFL2;M0QYH2;Q96T60;M0R3C8	Bifunctional polynucleotide phosphatase/kinase;Polynucleotide 3-phosphatase;Polynucleotide 5-hydroxyl-kinase	PNKP	173
NaN	21.2638	NaN	NaN	NaN	NaN	NaN	NaN	NaN	NaN	NaN	NaN	NaN	NaN	NaN	cofactor binding;drug binding;folic acid binding;methyltransferase activity;mRNA binding;nucleotide binding;protein homodimerization activity;sequence-specific mRNA binding;thymidylate synthase activity;transferase activity;translation repressor activity, mRNA regulatory element binding	aging;cartilage development;circadian rhythm;developmental growth;DNA biosynthetic process;dTMP biosynthetic process;dTTP biosynthetic process;dUMP metabolic process;immortalization of host cell by virus;intestinal epithelial cell maturation;liver regeneration;methylation;negative regulation of translation;nucleobase-containing small molecule interconversion;nucleotide biosynthetic process;pyrimi…	cytoplasm;cytosol;membrane;mitochondrial inner membrane;mitochondrial matrix;mitochondrion;nucleolus;nucleus	Activation of E2F1 target genes at G1/S;Cell Cycle;Cell Cycle, Mitotic;G1/S Transition;G1/S-Specific Transcription;Interconversion of nucleotide di- and triphosphates;Metabolism;Metabolism of nucleotides;Mitotic G1-G1/S phases						1	1	1	7	7	7	35.716	0	29.235	3649700	1	1	0	NaN	-4.34294e-08	0	-4.34294e-08	0	+	P04818	P04818	Thymidylate synthase	TYMS	1000
NaN	19.9947	NaN	NaN	NaN	NaN	NaN	NaN	NaN	NaN	NaN	NaN	NaN	NaN	NaN	dCTP diphosphatase activity;hydrolase activity;identical protein binding;magnesium ion binding;metal ion binding;nucleoside-triphosphate diphosphatase activity;nucleotide binding;protein binding;pyrimidine deoxyribonucleotide binding;pyrophosphatase activity	dCTP catabolic process;DNA protection;dTTP catabolic process;nucleoside triphosphate catabolic process;protein homotetramerization	cytoplasm;cytosol;mitochondrion;nucleus	Interconversion of nucleotide di- and triphosphates;Metabolism;Metabolism of nucleotides						1	1	1	8.2	8.2	8.2	18.681	0.0054835	6.949	1514300	1	1	0	NaN	-4.34294e-08	0	-4.34294e-08	0	+	Q9H773	Q9H773	dCTP pyrophosphatase 1	DCTPP1	2052
NaN	23.4981	NaN	NaN	NaN	NaN	NaN	NaN	NaN	NaN	NaN	NaN	NaN	NaN	NaN	protein binding;protein binding involved in protein folding;unfolded protein binding	positive regulation of cytoskeleton organization;protein folding	cytoplasm;cytosol;mitochondrion;nucleus;prefoldin complex	Chaperonin-mediated protein folding;Cooperation of Prefoldin and TriC/CCT in actin and tubulin folding;Metabolism of proteins;Prefoldin mediated transfer of substrate to CCT/TriC;Protein folding						1	1	1	12.3	12.3	12.3	16.648	0	25.719	17174000	1	1	0	NaN	-4.34294e-08	0	-4.34294e-08	0	+	Q9UHV9	Q9UHV9	Prefoldin subunit 2	PFDN2	2162
NaN	NaN	NaN	20.8885	19.4767	19.849	NaN	NaN	NaN	NaN	19.5371	NaN	19.3958	19.6433	NaN	core promoter binding;DNA binding;DNA binding transcription factor activity;glucocorticoid receptor activity;glucocorticoid-activated RNA polymerase II transcription factor binding transcription factor activity;Hsp90 protein binding;lipid binding;metal ion binding;protein binding;protein kinase binding;RNA binding;RNA polymerase II proximal promoter sequence-specific DNA binding;RNA polymerase II…	apoptotic process;cell cycle;cell division;cellular response to dexamethasone stimulus;cellular response to glucocorticoid stimulus;cellular response to steroid hormone stimulus;cellular response to transforming growth factor beta stimulus;chromatin organization;chromosome segregation;glucocorticoid mediated signaling pathway;glucocorticoid receptor signaling pathway;negative regulation of transc…	cytoplasm;cytoskeleton;cytosol;microtubule organizing center;mitochondrial matrix;mitochondrion;nuclear speck;nucleoplasm;nucleus;protein-containing complex;spindle	Cellular responses to external stimuli;Cellular responses to stress;Circadian Clock;Gene expression (Transcription);Generic Transcription Pathway;HSP90 chaperone cycle for steroid hormone receptors (SHR);PTK6 Expression;Regulation of RUNX2 expression and activity;RNA Polymerase II Transcription;Signal Transduction;Signaling by Non-Receptor Tyrosine Kinases;Signaling by PTK6;Transcriptional regula…						2	2	2	4	4	4	85.658	0	18.909	17591000	3	3	0	NaN	0	NaN	0	-0.12579	+	P04150;D6RDA9;Q3MSN4	P04150;D6RDA9;Q3MSN4	Glucocorticoid receptor	NR3C1	990
21.7929	22.1515	21.7668	22.4404	22.1653	22.4242	NaN	NaN	NaN	NaN	NaN	21.4746	NaN	NaN	NaN	carboxylic acid binding;catalytic activity;L-aspartate:2-oxoglutarate aminotransferase activity;L-cysteine:2-oxoglutarate aminotransferase activity;phosphatidylserine decarboxylase activity;pyridoxal phosphate binding;transaminase activity;transferase activity	2-oxoglutarate metabolic process;aspartate biosynthetic process;aspartate catabolic process;aspartate metabolic process;biosynthetic process;cellular amino acid biosynthetic process;cellular amino acid metabolic process;cellular response to insulin stimulus;cellular response to mechanical stimulus;dicarboxylic acid metabolic process;fatty acid homeostasis;gluconeogenesis;glutamate catabolic proce…	axon terminus;cytoplasm;cytosol;extracellular exosome;lysosome;mitochondrion;nucleoplasm;nucleus	Amino acid synthesis and interconversion (transamination);Gluconeogenesis;Glucose metabolism;Metabolism;Metabolism of amino acids and derivatives;Metabolism of carbohydrates;Metabolism of polyamines;Methionine salvage pathway;Sulfur amino acid metabolism						2	2	2	7	7	7	46.247	0.00064433	14.854	38732000	10	1	0	NaN	0	NaN	0	-0.820169	+	P17174	P17174	Aspartate aminotransferase, cytoplasmic	GOT1	1148
24.0584	25.9238	25.968	26.3767	26.0525	26.2662	25.9438	25.7884	23.1013	26.684	26.7274	26.7199	26.3447	26.7837	25.9839	acetylcholine receptor activator activity;ATP binding;chromatin binding;cyclin binding;cyclin-dependent protein kinase activity;cyclin-dependent protein serine/threonine kinase activity;cytoskeletal protein binding;ephrin receptor binding;ErbB-2 class receptor binding;ErbB-3 class receptor binding;FBXO family protein binding;histone kinase activity;Hsp70 protein binding;Hsp90 protein binding;kina…	activation of MAPK activity;alternative mRNA splicing, via spliceosome;anaphase-promoting complex-dependent catabolic process;animal organ regeneration;apoptotic process;associative learning;astrocyte development;axon extension;axonogenesis;behavioral response to cocaine;calcium ion import;cell aging;cell cycle;cell cycle arrest;cell dedifferentiation;cell differentiation;cell division;cell migra…	axon;Cajal body;cell junction;cell projection;cellular_component;centrosome;chromosome;chromosome, telomeric region;condensed chromosome;cyclin A1-CDK2 complex;cyclin A2-CDK2 complex;cyclin B1-CDK1 complex;cyclin E1-CDK2 complex;cyclin E2-CDK2 complex;cyclin K-CDK12 complex;cyclin K-CDK13 complex;cyclin/CDK positive transcription elongation factor complex;cyclin-dependent protein kinase 5 holoenz…	Activated NTRK2 signals through CDK5;Activation of APC/C and APC/C:Cdc20 mediated degradation of mitotic proteins;Activation of ATR in response to replication stress;Activation of E2F1 target genes at G1/S;Activation of NIMA Kinases NEK9, NEK6, NEK7;Activation of the pre-replicative complex;Anchoring of the basal body to the plasma membrane;APC/C:Cdc20 mediated degradation of Cyclin B;APC/C:Cdc20…					+	18	18	17	59.6	59.6	56.9	34.095	0	255.69	1677200000	100	31	0.780542	1.37963	0.418146	-1.22784	2.17992	0.551048	+	P06493;A0A024QZP7;A0A087WZZ9;E5RIU6;K7ELV5;E7ESI2;G3V5T9;P24941;Q00526;G3V317;F8VXD2;F8VZZ0;F8VZ51;K7EJ83;H0YAZ9;Q9BVE2;E7EUK8;E5RGN0;A0A087X209;A0A087WZU2;F5H6Z0;J3QSD7;Q00535;Q00534;Q96Q40;O94921;Q07002;Q00536;Q00537;Q9NYV4;Q14004	P06493;A0A024QZP7;A0A087WZZ9;E5RIU6	Cyclin-dependent kinase 1	CDK1;CDC2	1024
20.7366	NaN	NaN	NaN	NaN	20.631	20.4041	NaN	NaN	21.1174	22.3391	19.7067	21.3205	22.4418	22.321	alkylbase DNA N-glycosylase activity;catalytic activity;damaged DNA binding;DNA binding;DNA N-glycosylase activity;DNA-3-methyladenine glycosylase activity;DNA-3-methylguanine glycosylase activity;DNA-7-methyladenine glycosylase activity;DNA-7-methylguanine glycosylase activity;hydrolase activity;protein binding	base-excision repair;cellular response to DNA damage stimulus;depurination;DNA dealkylation involved in DNA repair;DNA repair	cytoplasm;integral component of membrane;membrane;mitochondrial nucleoid;mitochondrion;nucleoplasm;nucleus	Base Excision Repair;Base-Excision Repair, AP Site Formation;Cleavage of the damaged purine;Depurination;Displacement of DNA glycosylase by APEX1;DNA Repair;Recognition and association of DNA glycosylase with site containing an affected purine;Resolution of Abasic Sites (AP sites)						2	2	2	13.1	13.1	13.1	27.295	0	19.329	33931000	5	2	0	1.29117	0	NaN	0	0.423342	+	A2IDA3;P29372	A2IDA3;P29372	DNA-3-methyladenine glycosylase	MPG	226
23.5642	25.0337	24.8852	24.731	24.5678	24.0392	24.7314	22.2478	23.9286	26.1277	25.8277	24.3599	25.1253	25.6275	25.3598	DNA binding;DNA ligase (ATP) activity;enzyme binding;identical protein binding;metal ion binding;NAD binding;NAD+ ADP-ribosyltransferase activity;protein ADP-ribosylase activity;protein binding;protein kinase binding;protein N-terminus binding;RNA binding;RNA polymerase II regulatory region sequence-specific DNA binding;R-SMAD binding;transcription factor binding;transcriptional activator activit…	apoptotic process;ATP generation from poly-ADP-D-ribose;cellular response to amyloid-beta;cellular response to DNA damage stimulus;cellular response to insulin stimulus;cellular response to oxidative stress;cellular response to transforming growth factor beta stimulus;cellular response to UV;cellular response to zinc ion;DNA damage response, detection of DNA damage;DNA ligation involved in DNA re…	membrane;mitochondrion;nuclear chromosome, telomeric region;nuclear envelope;nucleolus;nucleoplasm;nucleus;protein-containing complex;protein-DNA complex;transcription factor complex	Base Excision Repair;DNA Damage Recognition in GG-NER;DNA Double-Strand Break Repair;DNA Repair;Downregulation of SMAD2/3:SMAD4 transcriptional activity;Dual Incision in GG-NER;Formation of Incision Complex in GG-NER;Gene expression (Transcription);Generic Transcription Pathway;Global Genome Nucleotide Excision Repair (GG-NER);HDR through MMEJ (alt-NHEJ);Homology Directed Repair;Metabolism of pro…						25	25	25	27.6	27.6	27.6	113.08	0	267.2	1059700000	110	3	0.792885	1.07192	0.517722	-1.17218	0.659806	1.13493	+	P09874;Q5VX84;Q5VX85	P09874	Poly [ADP-ribose] polymerase 1	PARP1	1066
20.3355	NaN	NaN	NaN	NaN	NaN	NaN	NaN	NaN	20.7869	20.7782	NaN	21.5161	21.0137	NaN	DNA binding;double-stranded RNA binding;protein binding;RNA binding;single-stranded RNA binding	cell differentiation;defense response to virus;mechanosensory behavior;multicellular organism development;negative regulation of transcription, DNA-templated;negative regulation of translation;negative regulation of viral genome replication;positive regulation of transcription, DNA-templated;protein phosphorylation;regulation of transcription, DNA-templated;spermatid development;spermatogenesis;t…	cytoplasm;extracellular region;membrane;microtubule cytoskeleton;mitochondrion;nucleolus;nucleoplasm;nucleus;ribonucleoprotein complex							6	6	6	11.1	11.1	11.1	95.337	0	83.905	41403000	9	9	0	0.929363	-4.34294e-08	0	0	NaN	+	Q12906;K7EQR9;K7EKJ9;K7ERM6;K7ENK6;K7EM82;K7EJ09;K7ER69;Q96SI9	Q12906	Interleukin enhancer-binding factor 3	ILF3	1630
28.6399	29.4143	29.2798	29.551	29.6608	29.2192	29.9573	30.0313	30.1974	29.3884	29.9369	29.567	29.7942	29.6099	29.7094	ATP binding;ATPase activity;cadherin binding;calcium ion binding;chaperone binding;enzyme binding;hydrolase activity;misfolded protein binding;nucleotide binding;protein binding;protein domain specific binding;ribosome binding;ubiquitin protein ligase binding;unfolded protein binding	activation of signaling protein activity involved in unfolded protein response;ATF6-mediated unfolded protein response;cellular response to antibiotic;cellular response to calcium ion;cellular response to cAMP;cellular response to drug;cellular response to gamma radiation;cellular response to glucose starvation;cellular response to interleukin-4;cellular response to manganese ion;cellular respons…	cell surface;COP9 signalosome;cytoplasm;endoplasmic reticulum;endoplasmic reticulum chaperone complex;endoplasmic reticulum lumen;endoplasmic reticulum membrane;endoplasmic reticulum-Golgi intermediate compartment;extracellular exosome;focal adhesion;integral component of endoplasmic reticulum membrane;melanosome;membrane;midbody;mitochondrion;myelin sheath;nucleus;plasma membrane;protein-contain…	Adaptive Immune System;Antigen Presentation: Folding, assembly and peptide loading of class I MHC;ATF6 (ATF6-alpha) activates chaperone genes;ATF6 (ATF6-alpha) activates chaperones;Cellular response to heat stress;Cellular responses to external stimuli;Cellular responses to stress;Class I MHC mediated antigen processing & presentation;Hemostasis;Immune System;IRE1alpha activates chaperones;Metabo…						46	44	44	58.1	58.1	58.1	72.332	0	323.31	24221000000	692	1	0.972137	0.677419	1.74913	0.646592	0.280223	0.190777		P11021	P11021	78 kDa glucose-regulated protein	HSPA5	1085
27.99	28.9637	28.0434	27.5968	28.2104	28.3659	27.95	28.8793	28.7612	28.9867	29.0953	29.324	28.8483	28.7994	29.2294	ADP binding;ATP binding;cadherin binding;catalytic activity;identical protein binding;kinase activity;magnesium ion binding;metal ion binding;MHC class II protein complex binding;nucleotide binding;potassium ion binding;protein binding;pyruvate kinase activity;RNA binding;thyroid hormone binding;transferase activity	animal organ regeneration;ATP biosynthetic process;canonical glycolysis;cellular response to insulin stimulus;glucose metabolic process;glycolytic process;liver development;metabolic process;neutrophil degranulation;phosphorylation;programmed cell death;protein homotetramerization;pyruvate biosynthetic process;response to gravity;response to hypoxia;response to insulin;response to muscle inactivi…	cilium;cytoplasm;cytosol;extracellular exosome;extracellular matrix;extracellular region;extracellular vesicle;ficolin-1-rich granule lumen;mitochondrion;myelin sheath;nucleus;pyruvate kinase complex;secretory granule lumen;vesicle	Immune System;Innate Immune System;Neutrophil degranulation					+	40	40	5	76.5	76.5	9.4	57.936	0	323.31	11633000000	489	9	0.498244	0.482196	0.736605	0.71008	2.03643	0.847186		P14618;B4DNK4;H3BQ34;H3BUW1;H3BTJ2;H3BT25;H3BU13;H3BN34;H3BQZ3	P14618;B4DNK4;H3BQ34	Pyruvate kinase PKM;Pyruvate kinase	PKM	1126
19.7386	19.6083	21.1492	20.865	23.5274	22.1683	NaN	NaN	NaN	19.3687	19.5424	20.7446	20.1426	19.8844	NaN	DNA binding;enzyme activator activity;histone acetyltransferase activity;protein binding;transferase activity;transferase activity, transferring acyl groups	5S class rRNA transcription by RNA polymerase III;histone acetylation;positive regulation of catalytic activity;transcription by RNA polymerase III;transcription initiation from RNA polymerase III promoter;transcription, DNA-templated;tRNA transcription by RNA polymerase III	mitochondrion;nucleoplasm;nucleus;transcription factor TFIIIC complex	Gene expression (Transcription);RNA Polymerase III Abortive And Retractive Initiation;RNA Polymerase III Transcription;RNA Polymerase III Transcription Initiation;RNA Polymerase III Transcription Initiation From Type 1 Promoter;RNA Polymerase III Transcription Initiation From Type 2 Promoter					+	6	6	6	6.4	6.4	6.4	91.981	0	35.918	99964000	10	1	0.844502	0.340003	0	NaN	1.5325	-2.96263	+	Q9UKN8	Q9UKN8	General transcription factor 3C polypeptide 4	GTF3C4	2170
27.5478	27.6163	27.5587	27.6072	27.9213	27.7652	27.8062	27.3109	27.4187	27.8231	28.0195	28.2007	27.7321	27.9416	27.9554	ATP binding;ATPase activity;ATP-dependent DNA helicase activity;ATP-dependent RNA helicase activity;cadherin binding;CTPase activity;DNA binding;eukaryotic initiation factor 4E binding;GTPase activity;helicase activity;hydrolase activity;mRNA 5'-UTR binding;nucleic acid binding;nucleoside-triphosphatase activity;nucleotide binding;poly(A) binding;protein binding;protein serine/threonine kinase ac…	apoptotic process;cell differentiation;cellular response to arsenic-containing substance;cellular response to osmotic stress;chromosome segregation;DNA duplex unwinding;DNA methylation involved in gamete generation;extrinsic apoptotic signaling pathway via death domain receptors;flagellated sperm motility;gene silencing by RNA;immune system process;innate immune response;intracellular signal tran…	cytoplasm;cytoplasmic ribonucleoprotein granule;cytoplasmic stress granule;cytosol;cytosolic small ribosomal subunit;eukaryotic translation initiation factor 3 complex;extracellular exosome;extracellular region;ficolin-1-rich granule lumen;membrane;mitochondrial outer membrane;mitochondrion;nuclear speck;nucleolus;nucleus;P granule;perinuclear region of cytoplasm;pi-body;piP-body;secretory granul…	Gene expression (Transcription);Gene Silencing by RNA;Immune System;Innate Immune System;Neutrophil degranulation;PIWI-interacting RNA (piRNA) biogenesis						35	35	34	48.8	48.8	48.8	70.839	0	323.31	7300600000	378	15	1.25437	0.294292	0.13079	-0.0709801	0.464882	0.171211		A0A0D9SFB3;A0A0D9SG12;A0A0D9SF53;O00571;O15523;A0A0J9YYH6;A0A0J9YVQ7;B4DLA0;C9J081;C9J8G5;A0A087WVZ1;A0A087WX09;D6RCM4;Q9NQI0;H0Y960	A0A0D9SFB3;A0A0D9SG12;A0A0D9SF53;O00571;O15523	ATP-dependent RNA helicase DDX3X;ATP-dependent RNA helicase DDX3Y	DDX3X;DDX3Y	169
22.4729	22.9931	22.704	22.1617	23.4072	23.9731	23.7693	22.1292	NaN	23.5153	24.0092	23.949	23.239	22.3539	22.6572	electron transfer activity;electron transporter, transferring electrons from CoQH2-cytochrome c reductase complex and cytochrome c oxidase complex activity;electron transporter, transferring electrons within CoQH2-cytochrome c reductase complex activity;heme binding;metal ion binding	mitochondrial ATP synthesis coupled proton transport;mitochondrial electron transport, ubiquinol to cytochrome c;oxidation-reduction process;response to glucagon	integral component of membrane;membrane;mitochondrial inner membrane;mitochondrial respiratory chain complex III;mitochondrion;nucleus;respiratory chain	Metabolism;Metabolism of proteins;Mitochondrial protein import;Respiratory electron transport;Respiratory electron transport, ATP synthesis by chemiosmotic coupling, and heat production by uncoupling proteins.;The citric acid (TCA) cycle and respiratory electron transport						5	5	5	18.5	18.5	18.5	35.422	0	48.456	292570000	20	1	0.0142435	0.0170062	0.214222	0.516369	0.170129	0.134384		P08574	P08574	Cytochrome c1, heme protein, mitochondrial	CYC1	1050
NaN	NaN	NaN	NaN	22.9804	20.9152	19.9897	NaN	NaN	NaN	NaN	NaN	NaN	NaN	NaN	protein binding;RNA binding	rRNA processing;tRNA export from nucleus	chromosome;condensed nuclear chromosome;CURI complex;mitochondrion;nucleolus;nucleoplasm;nucleus;small-subunit processome;UTP-C complex	Major pathway of rRNA processing in the nucleolus and cytosol;Metabolism of RNA;rRNA modification in the nucleus and cytosol;rRNA processing;rRNA processing in the nucleus and cytosol						5	5	5	6.2	6.2	6.2	112.16	0	47.837	59493000	6	2	-4.34294e-08	0	0	NaN	0	NaN	+	A0A0A0MRW6;Q9H6R4	A0A0A0MRW6;Q9H6R4	Nucleolar protein 6	NOL6	107
NaN	NaN	19.5394	NaN	19.4308	20.7564	NaN	NaN	NaN	NaN	NaN	NaN	NaN	NaN	NaN	actin filament binding;ATP binding;cadherin binding;calmodulin binding;chromatin binding;double-stranded DNA binding;enzyme binding;epidermal growth factor binding;epidermal growth factor receptor binding;epidermal growth factor-activated receptor activity;ErbB-3 class receptor binding;growth factor binding;identical protein binding;kinase activity;MAP kinase kinase kinase activity;nitric-oxide s…	activation of MAPKK activity;activation of phospholipase A2 activity by calcium-mediated signaling;activation of phospholipase C activity;apoptotic process;astrocyte activation;cardiac muscle tissue regeneration;cell fate commitment;cell migration;cell morphogenesis;cell proliferation;cell surface receptor signaling pathway;cell-cell adhesion;cellular response to amino acid stimulus;cellular resp…	AP-2 adaptor complex;apical plasma membrane;basolateral plasma membrane;cell surface;clathrin-coated vesicle membrane;cytoplasm;cytoplasmic vesicle;cytosol;early endosome membrane;endocytic vesicle;endoplasmic reticulum;endoplasmic reticulum membrane;endosome;endosome membrane;extracellular region;extracellular space;focal adhesion;Golgi apparatus;Golgi membrane;integral component of membrane;int…	Axon guidance;Cargo recognition for clathrin-mediated endocytosis;Clathrin-mediated endocytosis;Constitutive Signaling by Aberrant PI3K in Cancer;Constitutive Signaling by EGFRvIII;Constitutive Signaling by Ligand-Responsive EGFR Cancer Variants;Developmental Biology;Disease;Diseases of signal transduction;Downregulation of ERBB2 signaling;Downregulation of ERBB2:ERBB3 signaling;EGFR downregulati…						1	1	1	4.8	4.8	4.8	27.669	0.0084826	6.4981	9075700	1	10	-4.34294e-08	0	0	NaN	0	NaN	+	J3KTI5;H3BLT0;B4DTR1;J3QLU9;Q504U8;E9PFD7;A0A0A0MSE1;P00533;P04626;Q15303	J3KTI5;H3BLT0;B4DTR1;J3QLU9;Q504U8;E9PFD7;A0A0A0MSE1;P00533;P04626;Q15303	Receptor protein-tyrosine kinase;Epidermal growth factor receptor;Receptor tyrosine-protein kinase erbB-2;Receptor tyrosine-protein kinase erbB-4;ERBB4 intracellular domain	ERBB2;ERBB4;EGFR	113
NaN	NaN	NaN	NaN	20.2505	NaN	NaN	NaN	NaN	NaN	NaN	NaN	NaN	NaN	NaN	amyloid-beta binding;ATPase activity;chaperone binding;low-density lipoprotein particle receptor binding;misfolded protein binding;protein binding;protein heterodimerization activity;protein-containing complex binding;tau protein binding;ubiquitin protein ligase binding	antimicrobial humoral response;apoptotic process;cell morphogenesis;central nervous system myelin maintenance;chaperone-mediated protein complex assembly;chaperone-mediated protein folding;chaperone-mediated protein transport involved in chaperone-mediated autophagy;complement activation;complement activation, classical pathway;immune system process;innate immune response;intrinsic apoptotic sign…	amyloid-beta complex;apical dendrite;blood microparticle;cell periphery;cell surface;chromaffin granule;cytoplasm;cytoplasmic vesicle;cytoskeleton;cytosol;endoplasmic reticulum;extracellular exosome;extracellular matrix;extracellular region;extracellular space;Golgi apparatus;intracellular;intracellular membrane-bounded organelle;membrane;mitochondrial membrane;mitochondrion;neurofibrillary tangl…	Antimicrobial peptides;Complement cascade;Hemostasis;Immune System;Innate Immune System;Platelet activation, signaling and aggregation;Platelet degranulation;Regulation of Complement cascade;Response to elevated platelet cytosolic Ca2+;Terminal pathway of complement						2	2	2	5.3	5.3	5.3	52.494	0.0038419	11.048	4349500	2	4	-4.34294e-08	0	-4.34294e-08	0	0	NaN	+	P10909;H0YAS8;H0YC35;H0YLK8	P10909;H0YAS8;H0YC35;H0YLK8	Clusterin;Clusterin beta chain;Clusterin alpha chain;Clusterin	CLU	1083
NaN	NaN	NaN	NaN	20.7273	NaN	NaN	NaN	NaN	NaN	NaN	NaN	NaN	NaN	NaN	ATP binding;ATP-dependent RNA helicase activity;cadherin binding;helicase activity;hydrolase activity;nucleic acid binding;nucleotide binding;protein binding;protein domain specific binding;RNA binding;RNA helicase activity	cytoplasmic mRNA processing body assembly;exonucleolytic nuclear-transcribed mRNA catabolic process involved in deadenylation-dependent decay;negative regulation of neuron differentiation;regulation of translation;RNA secondary structure unwinding;spermatogenesis;stem cell population maintenance;viral RNA genome packaging	cytoplasm;cytoplasmic ribonucleoprotein granule;cytoplasmic stress granule;cytosol;heterochromatin;membrane;mitochondrion;nucleolus;nucleus;outer dense fiber;P granule;P-body;RISC complex;sperm annulus	Deadenylation-dependent mRNA decay;Metabolism of RNA;mRNA decay by 5' to 3' exoribonuclease						2	2	2	3.9	3.9	3.9	54.416	0.0038504	11.109	6945400	2	2	-4.34294e-08	0	-4.34294e-08	0	0	NaN	+	P26196;Q8IV96	P26196;Q8IV96	Probable ATP-dependent RNA helicase DDX6	DDX6	1217
NaN	NaN	NaN	NaN	22.4735	NaN	NaN	NaN	NaN	NaN	NaN	NaN	NaN	NaN	NaN	identical protein binding;protein binding;RNA binding;rRNA binding;rRNA primary transcript binding	DNA-templated transcription, termination;positive regulation of cell motility;regulation of transcription, DNA-templated;rRNA transcription;termination of RNA polymerase I transcription;transcription initiation from RNA polymerase I promoter;transcription, DNA-templated	caveola;cytoplasm;cytosol;endoplasmic reticulum;intracellular membrane-bounded organelle;membrane;membrane raft;mitochondrion;nucleoplasm;nucleus;plasma membrane;protein-containing complex	Gene expression (Transcription);RNA Polymerase I Transcription;RNA Polymerase I Transcription Termination						3	3	3	8.2	8.2	8.2	43.476	0	19.159	23301000	3	1	-4.34294e-08	0	-4.34294e-08	0	0	NaN	+	Q6NZI2	Q6NZI2	Polymerase I and transcript release factor	PTRF	1806
NaN	NaN	NaN	NaN	NaN	17.9108	NaN	NaN	NaN	NaN	NaN	NaN	NaN	NaN	NaN	GTP binding;GTPase activity;hydrolase activity;nucleotide binding;protein binding		cytoplasm;cytosol;mitochondrion;nucleoplasm;nucleus							1	1	1	2.9	2.9	2.9	41.74	0.0054375	6.8611	1738100	0	1	-4.34294e-08	0	-4.34294e-08	0	0	NaN	+	Q9HCN4	Q9HCN4	GPN-loop GTPase 1	GPN1	2071
NaN	NaN	NaN	NaN	20.7284	NaN	NaN	NaN	NaN	NaN	NaN	NaN	NaN	NaN	NaN	protein binding;RNA binding	mRNA processing;mRNA splicing, via spliceosome;RNA splicing	catalytic step 2 spliceosome;mitochondrion;nuclear speck;nucleoplasm;nucleus;spliceosomal complex;U2-type catalytic step 2 spliceosome	Metabolism of RNA;mRNA Splicing;mRNA Splicing - Major Pathway;Processing of Capped Intron-Containing Pre-mRNA						1	1	1	5.2	5.2	5.2	26.624	0.0051493	7.3562	6598400	1	1	-4.34294e-08	0	-4.34294e-08	0	0	NaN	+	Q9P013	Q9P013	Spliceosome-associated protein CWC15 homolog	CWC15	2126
NaN	NaN	NaN	NaN	NaN	NaN	20.0554	20.0918	NaN	NaN	NaN	NaN	NaN	NaN	NaN	cadherin binding;protein binding;structural constituent of cytoskeleton	cornification;cytoskeleton organization;keratinization;response to mechanical stimulus	cell junction;cornified envelope;cytoplasm;cytoskeleton;cytosol;desmosome;extracellular exosome;membrane;mitochondrion;nucleus;plasma membrane	Adaptive Immune System;Butyrophilin (BTN) family interactions;Developmental Biology;Formation of the cornified envelope;Immune System;Keratinization						1	1	1	1	1	1	131.37	0.0071633	6.5903	3214500	2	3	-4.34294e-08	0	0	NaN	-4.34294e-08	0	+	K7EQ71;K7EKI8;O60437	K7EQ71;K7EKI8;O60437	Periplakin	PPL	772
NaN	NaN	NaN	NaN	NaN	NaN	20.71	NaN	NaN	NaN	NaN	NaN	NaN	NaN	NaN	ATP-dependent microtubule motor activity, plus-end-directed;cytoskeletal protein binding;dynein intermediate chain binding;dynein light intermediate chain binding;motor activity;nitric-oxide synthase regulator activity;protein binding;protein heterodimerization activity;protein homodimerization activity	antigen processing and presentation of exogenous peptide antigen via MHC class II;apoptotic process;ciliary basal body-plasma membrane docking;cilium assembly;ER to Golgi vesicle-mediated transport;G2/M transition of mitotic cell cycle;intraciliary transport involved in cilium assembly;macroautophagy;microtubule-based process;negative regulation of phosphorylation;neutrophil degranulation;positiv…	axon cytoplasm;centrosome;ciliary tip;cilium;COP9 signalosome;cytoplasm;cytoplasmic dynein complex;cytoskeleton;cytosol;dynein complex;ficolin-1-rich granule membrane;kinetochore;membrane;microtubule;microtubule associated complex;mitochondrion;mitotic spindle;myosin complex;myosin V complex;nucleus;plasma membrane;secretory granule;tertiary granule membrane	Activation of BH3-only proteins;Activation of BIM and translocation to mitochondria;Activation of BMF and translocation to mitochondria;Adaptive Immune System;Amplification of signal from unattached kinetochores via a MAD2 inhibitory signal;Amplification of signal from the kinetochores;Anchoring of the basal body to the plasma membrane;Apoptosis;Asparagine N-linked glycosylation;AURKA Activation …						3	3	3	40.4	40.4	40.4	10.366	0	25.396	3555500	4	4	-4.34294e-08	0	0	NaN	-4.34294e-08	0	+	P63167;Q96FJ2;F8VXL2;F8VRV5	P63167;Q96FJ2	Dynein light chain 1, cytoplasmic;Dynein light chain 2, cytoplasmic	DYNLL1;DYNLL2	1541
NaN	20.0269	19.8533	20.4275	19.67	19.6372	NaN	19.3654	NaN	19.4199	20.5512	19.9248	19.4862	19.7058	20.2105	calcium ion binding;calcium-dependent protein serine/threonine phosphatase activity;calmodulin binding;calmodulin-dependent protein phosphatase activity;cyclosporin A binding;drug binding;enzyme binding;hydrolase activity;metal ion binding;phosphoprotein phosphatase activity;protein binding;protein dimerization activity;protein heterodimerization activity;protein phosphatase 2B binding;protein se…	axon extension;brain development;calcineurin-NFAT signaling cascade;calcium ion regulated exocytosis;calcium ion transport;calcium-mediated signaling;cardiac muscle hypertrophy in response to stress;cellular response to drug;cellular response to glucose stimulus;dephosphorylation;excitatory postsynaptic potential;Fc-epsilon receptor signaling pathway;G1/S transition of mitotic cell cycle;heart de…	calcineurin complex;cytoplasm;cytoplasmic side of plasma membrane;cytosol;dendritic spine;membrane;mitochondrion;nucleoplasm;nucleus;plasma membrane;sarcolemma;T-tubule;Z disc	Activation of BAD and translocation to mitochondria;Activation of BH3-only proteins;Adaptive Immune System;Apoptosis;Axon guidance;Beta-catenin independent WNT signaling;Ca2+ pathway;Calcineurin activates NFAT;CLEC7A (Dectin-1) induces NFAT activation;CLEC7A (Dectin-1) signaling;C-type lectin receptors (CLRs);DARPP-32 events;Developmental Biology;Downstream signaling events of B Cell Receptor (BC…						3	3	3	8.5	8.5	8.5	47.815	0	22.995	24633000	6	7	0	-0.226041	0	-0.774941	0.288802	0.311666		E7ETC2;Q08209;Q5F2F8;P16298;Q5F2G0;H0YC26;P48454	E7ETC2;Q08209;Q5F2F8;P16298	Serine/threonine-protein phosphatase;Serine/threonine-protein phosphatase 2B catalytic subunit alpha isoform;Serine/threonine-protein phosphatase 2B catalytic subunit beta isoform	PPP3CA;PPP3CB	505
25.6576	26.2409	24.7569	24.1899	26.7629	26.4768	25.7075	25.9909	NaN	25.5212	26.0915	26.2449	25.8314	25.8488	25.2985	cadherin binding;cyclin binding;cysteine-type endopeptidase activator activity involved in apoptotic process;enzyme binding;ion channel inhibitor activity;protein binding;protein homodimerization activity;protein kinase C binding;protein phosphatase binding;protein tyrosine kinase inhibitor activity;protein-containing complex scaffold activity;receptor tyrosine kinase binding;ribosome binding;RNA…	activation of cysteine-type endopeptidase activity involved in apoptotic process;apoptotic process;cell cycle;cellular response to glucose stimulus;cellular response to growth factor stimulus;gastrulation;multicellular organism development;negative regulation of cell growth;negative regulation of endoplasmic reticulum unfolded protein response;negative regulation of gene expression;negative regul…	cell body;cell projection;cytoplasm;cytosol;dendrite;extracellular exosome;IRE1-RACK1-PP2A complex;membrane;midbody;mitochondrion;neuron projection;neuronal cell body;nucleoplasm;nucleus;perikaryon;perinuclear region of cytoplasm;phagocytic cup;plasma membrane;ribosome;small ribosomal subunit	Death Receptor Signalling;Regulation of TNFR1 signaling;Signal Transduction;TNF signaling;TNFR1-induced NFkappaB signaling pathway;TNFR1-mediated ceramide production						16	16	16	65.9	65.9	65.9	35.076	0	323.31	1457800000	94	21	0.366092	-0.289719	1.30805	1.37578	0.937962	-0.66735	+	P63244;J3KPE3;D6RAC2;H0YAF8;H0Y8W2;D6RHH4;D6R9Z1;H0YAM7;D6R9L0;D6REE5;D6RFX4;D6RF23;H0Y8R5;D6RAU2;E9PD14;D6RBD0;D6RFZ9;D6RGK8;H0Y9P0;D6R909;D6RHJ5	P63244;J3KPE3;D6RAC2;H0YAF8;H0Y8W2;D6RHH4;D6R9Z1;H0YAM7;D6R9L0;D6REE5;D6RFX4	Guanine nucleotide-binding protein subunit beta-2-like 1;Guanine nucleotide-binding protein subunit beta-2-like 1, N-terminally processed	GNB2L1	1545
29.6033	29.4059	29.8222	29.6437	30.15	29.9864	29.7561	29.8103	29.778	29.137	29.2966	29.4752	29.0346	29.1109	29.2835	ATP binding;ATP-dependent protein binding;cadherin binding;CTP binding;dATP binding;disordered domain specific binding;DNA polymerase binding;double-stranded RNA binding;drug binding;GTP binding;heat shock protein binding;histone deacetylase binding;histone methyltransferase binding;identical protein binding;kinase binding;MHC class II protein complex binding;molecular_function;nitric-oxide synth…	axon extension;biological_process;cellular response to drug;cellular response to interleukin-4;cellular response to organic cyclic compound;central nervous system neuron axonogenesis;chaperone-mediated protein complex assembly;establishment of cell polarity;Fc-gamma receptor signaling pathway involved in phagocytosis;negative regulation of apoptotic process;negative regulation of cell cycle arres…	apical plasma membrane;aryl hydrocarbon receptor complex;axonal growth cone;basolateral plasma membrane;brush border membrane;cell surface;COP9 signalosome;cytoplasm;cytosol;dendritic growth cone;extracellular exosome;extracellular region;ficolin-1-rich granule lumen;inclusion body;intracellular;lysosomal membrane;melanosome;membrane;mitochondrion;neuronal cell body;nucleoplasm;nucleus;ooplasm;pe…	Aryl hydrocarbon receptor signalling;Attenuation phase;Axon guidance;Biological oxidations;Cell Cycle;Cell Cycle, Mitotic;Cellular response to heat stress;Cellular responses to external stimuli;Cellular responses to stress;Developmental Biology;Disease;ESR-mediated signaling;Estrogen-dependent gene expression;Fcgamma receptor (FCGR) dependent phagocytosis;G2/M Transition;HSF1 activation;HSF1-depe…					+	56	56	28	56.1	56.1	34.1	83.263	0	323.31	23529000000	669	2	1.24199	-0.361602	0.271138	0.0485083	1.91911	-0.76531		P08238;Q58FF7	P08238	Heat shock protein HSP 90-beta	HSP90AB1	1046
21.2676	22.0362	22.4155	20.836	24.3726	24.4363	20.0297	21.2051	NaN	20.6858	21.4978	20.6793	20.6584	21.3855	21.6317	5'-3' exonuclease activity;5'-flap endonuclease activity;catalytic activity;damaged DNA binding;DNA binding;double-stranded DNA binding;double-stranded DNA exodeoxyribonuclease activity;endonuclease activity;exonuclease activity;flap endonuclease activity;hydrolase activity;hydrolase activity, acting on ester bonds;metal ion binding;nuclease activity;protein binding;RNA-DNA hybrid ribonuclease ac…	cellular response to DNA damage stimulus;DNA repair;DNA replication;DNA replication, removal of RNA primer;double-strand break repair;double-strand break repair via homologous recombination;memory;nucleic acid phosphodiester bond hydrolysis;positive regulation of sister chromatid cohesion;RNA phosphodiester bond hydrolysis, endonucleolytic;telomere maintenance via semi-conservative replication;UV…	membrane;mitochondrion;nuclear chromosome, telomeric region;nucleolus;nucleoplasm;nucleus;protein-containing complex	Base Excision Repair;Cell Cycle;Cell Cycle, Mitotic;Chromosome Maintenance;Disease;DNA Double-Strand Break Repair;DNA Repair;DNA Replication;DNA strand elongation;Early Phase of HIV Life Cycle;Extension of Telomeres;HDR through MMEJ (alt-NHEJ);HIV Infection;HIV Life Cycle;Homology Directed Repair;Infectious disease;Lagging Strand Synthesis;PCNA-Dependent Long Patch Base Excision Repair;POLB-Depen…					+	11	11	10	28.4	28.4	28.4	42.592	0	111.09	174360000	15	3	0.36244	-0.426679	0.383623	-1.00836	2.64763	-3.45016		P39748;I3L3E9;F5H1Y3	P39748;I3L3E9	Flap endonuclease 1	FEN1	1328
19.8931	20.0003	NaN	NaN	20.7331	20.49	NaN	NaN	NaN	18.7873	20.3589	19.5582	19.9549	18.9238	19.4493	ATP binding;DNA binding;identical protein binding;kinase activity;MAP kinase activity;MAP kinase kinase activity;nucleotide binding;phosphatase binding;phosphotyrosine residue binding;protein binding;protein heterodimerization activity;protein homodimerization activity;protein kinase activity;protein kinase binding;protein serine/threonine kinase activity;RNA polymerase II carboxy-terminal domain…	activation of MAPK activity;animal organ morphogenesis;apoptotic process;arachidonic acid metabolic process;axon guidance;B cell receptor signaling pathway;Bergmann glial cell differentiation;BMP signaling pathway;cardiac neural crest cell development involved in heart development;cartilage development;caveolin-mediated endocytosis;cell cycle;cellular response to amino acid starvation;cellular re…	axon;azurophil granule lumen;caveola;cytoplasm;cytoskeleton;cytosol;dendrite cytoplasm;early endosome;extracellular region;ficolin-1-rich granule lumen;focal adhesion;Golgi apparatus;intracellular;late endosome;membrane;microtubule organizing center;mitochondrion;mitotic spindle;nuclear envelope;nucleoplasm;nucleus;perikaryon;plasma membrane;protein-containing complex;pseudopodium;septin cytoskel…	Activation of NMDA receptor and postsynaptic events;Activation of the AP-1 family of transcription factors;Advanced glycosylation endproduct receptor signaling;Antiviral mechanism by IFN-stimulated genes;Axon guidance;Ca-dependent events;Cell Cycle;Cell Cycle, Mitotic;Cellular response to heat stress;Cellular responses to external stimuli;Cellular responses to stress;Cellular Senescence;CREB phos…						3	3	3	9.2	9.2	9.2	41.389	0	18.21	21682000	6	11	0.548071	-0.504062	-4.34294e-08	0	0.753176	-1.04347		P28482;B3KR49;E9PJF0;E9PQW4;P27361;H0YDH9;K7ELV1;K7EN18;E9PBK7;P31152;Q16659	P28482;B3KR49;E9PJF0;E9PQW4;P27361	Mitogen-activated protein kinase 1;Mitogen-activated protein kinase;Mitogen-activated protein kinase 3	MAPK1;MAPK3	1241
NaN	19.8586	21.7545	22.4843	20.7011	20.3382	19.367	21.8828	19.541	NaN	NaN	NaN	19.3137	NaN	NaN	ATP binding;catalytic activity;glutamate binding;glutamate decarboxylase activity;glutamate-ammonia ligase activity;identical protein binding;ligase activity;lyase activity;magnesium ion binding;manganese ion binding;nucleotide binding;protein binding	ammonia assimilation cycle;cell proliferation;cellular amino acid biosynthetic process;cellular response to starvation;glutamate catabolic process;glutamate metabolic process;glutamine biosynthetic process;neurotransmitter uptake;nitrogen compound metabolic process;positive regulation of epithelial cell proliferation;positive regulation of insulin secretion;positive regulation of synaptic transmi…	axon terminus;cell body;cell projection;cytoplasm;cytosol;extracellular exosome;glial cell projection;intracellular membrane-bounded organelle;mitochondrion;myelin sheath;neuron projection;nucleus;perikaryon;protein-containing complex;rough endoplasmic reticulum	Amino acid synthesis and interconversion (transamination);Astrocytic Glutamate-Glutamine Uptake And Metabolism;Metabolism;Metabolism of amino acids and derivatives;Neuronal System;Neurotransmitter uptake and metabolism In glial cells;Transmission across Chemical Synapses						3	3	3	5.6	5.6	5.6	42.064	0	18.109	33101000	6	1	0	-0.544952	0.733286	-1.85579	0	NaN	+	P15104	P15104	Glutamine synthetase	GLUL	1132
25.6882	26.0073	25.6493	26.1782	25.945	25.7716	24.285	24.4532	20.2536	24.9416	24.556	24.9789	25.1186	25.1683	25.1464	ATP binding;ATPase activity;hydrolase activity;nucleotide binding;proteasome-activating ATPase activity;protein binding;signaling receptor binding;TBP-class protein binding;thyrotropin-releasing hormone receptor binding;transcription factor binding	anaphase-promoting complex-dependent catabolic process;antigen processing and presentation of exogenous peptide antigen via MHC class I, TAP-dependent;brain development;cell differentiation;Fc-epsilon receptor signaling pathway;interleukin-1-mediated signaling pathway;MAPK cascade;modulation of chemical synaptic transmission;multicellular organism development;negative regulation of canonical Wnt …	blood microparticle;cytoplasm;cytoplasmic vesicle;cytosol;cytosolic proteasome complex;extracellular exosome;inclusion body;membrane;mitochondrion;nuclear proteasome complex;nucleoplasm;nucleus;postsynapse;proteasome accessory complex;proteasome complex;proteasome regulatory particle;proteasome regulatory particle, base subcomplex	ABC transporter disorders;ABC-family proteins mediated transport;Activation of APC/C and APC/C:Cdc20 mediated degradation of mitotic proteins;Activation of NF-kappaB in B cells;Adaptive Immune System;Antigen processing: Ubiquitination & Proteasome degradation;Antigen processing-Cross presentation;APC/C:Cdc20 mediated degradation of mitotic proteins;APC/C:Cdc20 mediated degradation of Securin;APC/…			+		+	18	18	18	46.8	46.8	46.8	45.626	0	313.31	1276100000	100	9	2.00057	-0.70338	0.698033	-2.91647	1.93791	-1.03276		P62195;J3QQM1;J3KRP2;J3QSA9;J3QLH6;J3QRW1;J3QSE0;J3QRR3;Q8NB90	P62195;J3QQM1;J3KRP2;J3QSA9	26S protease regulatory subunit 8	PSMC5	1499
26.0779	26.2519	26.5932	26.6927	25.9387	25.8025	26.7106	26.5335	25.6043	25.014	24.5231	24.563	24.973	25.1327	26.1921	cysteine-type endopeptidase activity;cysteine-type endopeptidase activity involved in execution phase of apoptosis;cysteine-type peptidase activity;endopeptidase activity;hydrolase activity;peptidase activity;protein binding	cell differentiation;cornification;epidermis development;execution phase of apoptosis;keratinization;proteolysis	cytoplasm;cytosol;keratin filament;mitochondrion;nucleus	Developmental Biology;Formation of the cornified envelope;Keratinization					+	13	13	13	36	36	36	27.679	0	129.56	1233600000	185	1	0.623701	-0.732305	0.321461	-0.360176	1.94651	-1.17061		P31944	P31944	Caspase-14;Caspase-14 subunit p17, mature form;Caspase-14 subunit p10, mature form;Caspase-14 subunit p20, intermediate form;Caspase-14 subunit p8, intermediate form	CASP14	1277
26.0165	25.784	26.7652	26.7604	26.0556	26.2764	25.9536	25.3423	25.9931	25.9481	25.3434	24.7162	25.2253	25.4629	24.6403	adenosine receptor binding;catalytic activity;cysteine-type endopeptidase activity;cysteine-type peptidase activity;hydrolase activity;identical protein binding;metal ion binding;peptidase activity;protein binding;SMAD binding;thiol-dependent ubiquitin-specific protease activity;thiol-dependent ubiquitinyl hydrolase activity;transforming growth factor beta receptor binding;ubiquitin modification-…	BMP signaling pathway;histone H2B conserved C-terminal lysine deubiquitination;monoubiquitinated protein deubiquitination;negative regulation of protein ubiquitination;pathway-restricted SMAD protein phosphorylation;protein deubiquitination;protein localization to cell surface;proteolysis;regulation of protein stability;spliceosomal tri-snRNP complex assembly;transforming growth factor beta recep…	chromosome;cytoplasm;cytosol;lysosome;mitochondrion;nucleoplasm;nucleus;plasma membrane	Association of TriC/CCT with target proteins during biosynthesis;Chaperonin-mediated protein folding;Death Receptor Signalling;Deubiquitination;Downregulation of TGF-beta receptor signaling;Metabolism of proteins;Post-translational protein modification;Protein folding;Regulation of TNFR1 signaling;Signal Transduction;Signaling by TGF-beta family members;Signaling by TGF-beta Receptor Complex;TGF-…						30	30	30	30.1	30.1	30.1	112.42	0	323.31	1972900000	149	10	1.02468	-0.790757	1.45781	-0.999819	0.761509	-0.830113		Q9Y4E8;H0YI31;F8VZG8;F8W0H4;F8VVY7;Q13107;H0YHM4;H7C189;G5E9A6;P51784	Q9Y4E8	Ubiquitin carboxyl-terminal hydrolase 15	USP15	2227
24.0725	24.2902	24.2066	24.6914	24.5079	23.8761	23.0452	21.9939	22.9137	23.859	22.8774	NaN	23.2104	23.4363	22.4134	acetylglucosaminyltransferase activity;histone acetyltransferase activity (H4-K16 specific);histone acetyltransferase activity (H4-K5 specific);histone acetyltransferase activity (H4-K8 specific);lipid binding;phosphatidylinositol-3,4,5-trisphosphate binding;protein binding;protein N-acetylglucosaminyltransferase activity;protein O-GlcNAc transferase activity;transferase activity;transferase acti…	apoptotic process;chromatin organization;circadian regulation of gene expression;histone H3-K4 trimethylation;histone H4-K16 acetylation;histone H4-K5 acetylation;histone H4-K8 acetylation;negative regulation of proteasomal ubiquitin-dependent protein catabolic process;negative regulation of protein ubiquitination;phosphatidylinositol-mediated signaling;positive regulation of histone H3-K27 methy…	cytoplasm;cytosol;histone acetyltransferase complex;membrane;mitochondrion;nucleoplasm;nucleus;plasma membrane;protein-containing complex	Chromatin modifying enzymes;Chromatin organization;Deubiquitination;HATs acetylate histones;Metabolism of proteins;Post-translational protein modification;UCH proteinases				+		16	16	16	18.4	18.4	18.4	116.92	0	224.3	485620000	60	2	1.18343	-1.16132	1.5178	-1.79804	0.532228	-0.823785		O15294;C9JZL3	O15294	UDP-N-acetylglucosamine--peptide N-acetylglucosaminyltransferase 110 kDa subunit	OGT	852
22.5734	NaN	23.1068	21.8549	22.9958	23.5612	NaN	NaN	NaN	NaN	NaN	NaN	21.3843	NaN	NaN	protein binding;transcription coactivator activity	regulation of transcription, DNA-templated;spermatogenesis;transcription, DNA-templated	cytoplasm;mitochondrion;nucleus							3	3	3	30	30	30	12.755	0	18.255	52189000	6	3	0	-1.18905	0	NaN	0	NaN	+	A0A087WV05;Q99417;A0A0D9SEI7	A0A087WV05;Q99417	C-Myc-binding protein	MYCBP	43
20.1977	NaN	NaN	NaN	21.8825	21.5912	18.6345	NaN	NaN	19.0139	19.0257	NaN	18.7922	19.181	NaN	DEAD/H-box RNA helicase binding;DNA binding;double-stranded DNA binding;histone deacetylase binding;metal ion binding;NF-kappaB binding;protein binding;protein kinase A regulatory subunit binding;RNA binding;zinc ion binding	cell cycle G2/M phase transition;cellular response to lipopolysaccharide;cellular response to prostaglandin E stimulus;immune system process;innate immune response;mitotic cell cycle;mitotic chromosome condensation;negative regulation of tumor necrosis factor production;positive regulation of histone deacetylation;protein transport;regulation of histone phosphorylation;regulation of transcription…	condensed chromosome;cytoplasm;female pronucleus;Golgi apparatus;membrane;mitochondrion;nuclear matrix;nucleolus;nucleoplasm;nucleus						+	3	3	3	4.9	4.9	4.9	76.107	0	32.56	39580000	5	2	0	-1.21113	0	NaN	2.54272	-2.71705	+	O43823;M0QYL4	O43823	A-kinase anchor protein 8	AKAP8	872
26.2768	27.049	25.7411	24.9616	27.2164	26.9654	24.462	24.9869	21.5885	25.4118	24.8536	25.2407	25.4068	25.3294	25.1097	ATP binding;ATPase activator activity;C3HC4-type RING finger domain binding;chaperone binding;G-protein coupled receptor binding;heat shock protein binding;Hsp70 protein binding;low-density lipoprotein particle receptor binding;metal ion binding;protein binding;Tat protein binding;ubiquitin protein ligase binding;unfolded protein binding	androgen receptor signaling pathway;DNA damage response, detection of DNA damage;flagellated sperm motility;negative regulation of apoptotic process;negative regulation of establishment of protein localization to mitochondrion;negative regulation of JUN kinase activity;negative regulation of nitrosative stress-induced intrinsic apoptotic signaling pathway;negative regulation of protein ubiquitina…	cytoplasm;cytoplasmic side of endoplasmic reticulum membrane;cytosol;endoplasmic reticulum;extracellular exosome;intracellular membrane-bounded organelle;membrane;microtubule cytoskeleton;mitochondrion;nucleus;perinuclear region of cytoplasm;ubiquitin ligase complex	Cellular responses to external stimuli;Cellular responses to stress;HSP90 chaperone cycle for steroid hormone receptors (SHR)			+		+	18	18	18	37	37	37	44.868	0	271.12	2096800000	98	1	1.67718	-1.3809	0.49967	-1.67221	2.42954	-1.92219		P31689	P31689	DnaJ homolog subfamily A member 1	DNAJA1	1272
22.1578	21.9988	22.0575	21.7304	23.7823	22.6664	21.6909	21.1113	NaN	NaN	19.9177	NaN	20.2867	20.654	21.0174	DNA binding;histone binding;identical protein binding;protein binding	cell cycle;CENP-A containing nucleosome assembly;chromosome segregation;regulation of DNA binding;regulation of protein complex assembly	chromosome;chromosome, centromeric region;condensed chromosome kinetochore;cytosol;mitochondrion;nucleolus;nucleoplasm;nucleus	Cell Cycle;Chromosome Maintenance;Deposition of new CENPA-containing nucleosomes at the centromere;Nucleosome assembly			+			7	7	7	11.8	11.8	11.8	83.538	0	49.463	106510000	9	4	1.83986	-1.42557	0.557961	-0.492884	0	-3.30661		Q8NCD3;C9JWC4;H7C3V8;H7C0I6	Q8NCD3;C9JWC4	Holliday junction recognition protein	HJURP	1876
NaN	22.7432	19.9089	NaN	21.4723	NaN	20.08	NaN	NaN	21.3636	20.5132	19.6824	20.9561	21.1314	21.3592	cadherin binding;chloride channel activity;glutathione transferase activity;protein binding;voltage-gated ion channel activity	chloride transmembrane transport;chloride transport;glutathione metabolic process;ion transmembrane transport;ion transport;platelet aggregation;positive regulation of osteoblast differentiation;regulation of cell cycle;regulation of ion transmembrane transport;regulation of mitochondrial membrane potential;signal transduction	blood microparticle;brush border;chloride channel complex;cytoplasm;extracellular exosome;extracellular space;integral component of membrane;membrane;mitochondrion;nuclear envelope;nuclear membrane;nucleus;perinuclear region of cytoplasm;plasma membrane;vesicle							6	6	6	32.4	32.4	32.4	26.922	0	49.127	42614000	10	1	0	-1.5943	0	0.171133	0	-0.952602		O00299	O00299	Chloride intracellular channel protein 1	CLIC1	814
20.5196	22.3959	23.5796	24.7553	20.7787	26.8158	NaN	NaN	NaN	NaN	NaN	NaN	NaN	18.8861	NaN	amino acid binding;argininosuccinate synthase activity;ATP binding;identical protein binding;ligase activity;nucleotide binding;protein binding;RNA binding;toxic substance binding	acute-phase response;aging;arginine biosynthetic process;argininosuccinate metabolic process;aspartate metabolic process;cellular amino acid biosynthetic process;cellular response to amine stimulus;cellular response to amino acid stimulus;cellular response to ammonium ion;cellular response to cAMP;cellular response to dexamethasone stimulus;cellular response to glucagon stimulus;cellular response…	cell body fiber;cytoplasm;cytosol;endoplasmic reticulum;extracellular exosome;lysosome;mitochondrial outer membrane;mitochondrion;myelin sheath;neuron projection;neuronal cell body;nucleus;perikaryon	Metabolism;Metabolism of amino acids and derivatives;Metabolism of polyamines;Urea cycle						7	7	7	12.6	12.6	12.6	46.53	0	40.213	294320000	17	3	0	-2.57161	0	NaN	0	NaN	+	P00966;Q5T6L5;Q5T6L6	P00966;Q5T6L5;Q5T6L6	Argininosuccinate synthase	ASS1	969
23.2946	NaN	NaN	NaN	NaN	18.7098	NaN	NaN	NaN	20.07	19.201	NaN	21.1992	NaN	19.6616	protease binding;protein binding;RNA binding;structural constituent of ribosome	activation of MAPK activity;anaphase-promoting complex-dependent catabolic process;cellular iron ion homeostasis;cellular protein metabolic process;cellular protein modification process;cytokine-mediated signaling pathway;DNA damage response, detection of DNA damage;DNA damage response, signal transduction by p53 class mediator resulting in cell cycle arrest;endoplasmic reticulum mannose trimming…	cytoplasm;cytosol;cytosolic large ribosomal subunit;endocytic vesicle membrane;endoplasmic reticulum;endoplasmic reticulum membrane;endoplasmic reticulum quality control compartment;endosome membrane;extracellular exosome;extracellular space;host cell;lysosomal membrane;mitochondrial outer membrane;mitochondrion;myelin sheath;neuron projection;neuronal cell body;nucleoplasm;nucleus;plasma membran…	ABC transporter disorders;ABC-family proteins mediated transport;Activated NOTCH1 Transmits Signal to the Nucleus;activated TAK1 mediates p38 MAPK activation;Activation of APC/C and APC/C:Cdc20 mediated degradation of mitotic proteins;Activation of IRF3/IRF7 mediated by TBK1/IKK epsilon;Activation of NF-kappaB in B cells;Adaptive Immune System;Amyloid fiber formation;Antigen processing: Ubiquitin…						7	2	2	51.6	14.8	14.8	14.728	0.0012262	13.033	10597000	4	22	0	-2.86419	-4.34294e-08	0	0	0.925665		P62987;M0R2S1;J3QS39;J3QTR3;M0R1M6;F5H6Q2;F5GYU3;F5H2Z3;F5H265;B4DV12;F5H388;F5H747;F5GXK7;J3QKN0;Q5PY61;Q96C32;P0CG47;P0CG48;M0R1V7;Q49A90;J3QSA3;F5GZ39	P62987;M0R2S1;J3QS39;J3QTR3;M0R1M6;F5H6Q2;F5GYU3;F5H2Z3;F5H265;B4DV12;F5H388;F5H747;F5GXK7;J3QKN0;Q5PY61;Q96C32;P0CG47;P0CG48	Ubiquitin-60S ribosomal protein L40;Ubiquitin;60S ribosomal protein L40;Polyubiquitin-B;Ubiquitin;Polyubiquitin-C;Ubiquitin	UBA52;UBB;RPS27A;UBC	1536
NaN	23.9873	NaN	20.8535	22.5455	22.9254	21.2179	21.8594	NaN	20.9852	20.2545	22.1945	20.768	20.83	NaN	3'-5' exonuclease activity;chromatin DNA binding;class I DNA-(apurinic or apyrimidinic site) endonuclease activity;damaged DNA binding;DNA binding;DNA-(apurinic or apyrimidinic site) endonuclease activity;double-stranded DNA 3'-5' exodeoxyribonuclease activity;double-stranded DNA exodeoxyribonuclease activity;double-stranded telomeric DNA binding;endodeoxyribonuclease activity;endonuclease activi…	aging;base-excision repair;base-excision repair, base-free sugar-phosphate removal;cell redox homeostasis;cellular response to cAMP;cellular response to DNA damage stimulus;cellular response to hydrogen peroxide;cellular response to organonitrogen compound;cellular response to peptide hormone stimulus;DNA demethylation;DNA recombination;DNA repair;negative regulation of nucleic acid-templated tra…	centrosome;cytoplasm;endoplasmic reticulum;intracellular;mitochondrion;nuclear chromosome, telomeric region;nuclear speck;nucleolus;nucleoplasm;nucleus;perinuclear region of cytoplasm;ribosome;transcription factor complex	Abasic sugar-phosphate removal via the single-nucleotide replacement pathway;Base Excision Repair;Displacement of DNA glycosylase by APEX1;DNA Repair;PCNA-Dependent Long Patch Base Excision Repair;POLB-Dependent Long Patch Base Excision Repair;Resolution of Abasic Sites (AP sites);Resolution of AP sites via the multiple-nucleotide patch replacement pathway;Resolution of AP sites via the single-nu…						7	7	7	31.2	31.2	31.2	29.19	0	151.9	80555000	14	9	0	-3.18827	0	0.685173	0.913492	-1.59071		G3V3M6;P27695;G3V5Q1;H7C4A8;G3V3C7;G3V5D9;A0A0C4DGK8;G3V5M0;G3V359	G3V3M6;P27695;G3V5Q1	DNA-(apurinic or apyrimidinic site) lyase;DNA-(apurinic or apyrimidinic site) lyase, mitochondrial	APEX1	630
20.0794	26.3082	21.5207	22.1671	23.2504	21.9346	NaN	NaN	NaN	19.114	20.7029	21.8985	21.025	19.1452	19.4652	ATP binding;FK506 binding;glucocorticoid receptor binding;GTP binding;heat shock protein binding;isomerase activity;peptidyl-prolyl cis-trans isomerase activity;phosphoprotein binding;protein binding;protein binding, bridging;RNA binding;tau protein binding	androgen receptor signaling pathway;chaperone-mediated protein folding;copper ion transport;embryo implantation;male sex differentiation;negative regulation of microtubule polymerization;negative regulation of microtubule polymerization or depolymerization;negative regulation of neuron projection development;prostate gland development;protein folding;protein peptidyl-prolyl isomerization;protein-…	axon;axonal growth cone;cell projection;cytoplasm;cytoskeleton;cytosol;extracellular exosome;microtubule;mitochondrion;neuron projection;neuronal cell body;nucleoplasm;nucleus;perinuclear region of cytoplasm;protein-containing complex	Attenuation phase;Cellular response to heat stress;Cellular responses to external stimuli;Cellular responses to stress;ESR-mediated signaling;Estrogen-dependent gene expression;HSF1-dependent transactivation;HSP90 chaperone cycle for steroid hormone receptors (SHR);Signal Transduction;Signaling by Nuclear Receptors						12	12	12	36.8	36.8	36.8	51.804	0	220.74	182830000	15	3	0.573058	-3.31536	0	NaN	0.751087	-2.02069	+	Q02790;F5H1U3;H0YFG2	Q02790	Peptidyl-prolyl cis-trans isomerase FKBP4;Peptidyl-prolyl cis-trans isomerase FKBP4, N-terminally processed	FKBP4	1594
23.5289	27.4342	22.4169	23.2728	23.9	23.3277	22.8318	22.4563	22.725	22.164	NaN	23.3468	21.9317	22.409	20.5282	ATP binding;ligase activity;nucleotide binding;protein binding;RNA binding;ubiquitin activating enzyme activity;ubiquitin-like modifier activating enzyme activity	cellular protein modification process;cellular response to DNA damage stimulus;protein ubiquitination;ubiquitin-dependent protein catabolic process	cytoplasm;cytosol;desmosome;endosome membrane;extracellular exosome;heterochromatin;lysosomal membrane;mitochondrion;nucleoplasm;nucleus;rough endoplasmic reticulum membrane	Adaptive Immune System;Antigen processing: Ubiquitination & Proteasome degradation;Class I MHC mediated antigen processing & presentation;Immune System;Metabolism of proteins;Post-translational protein modification;Protein ubiquitination;Synthesis of active ubiquitin: roles of E1 and E2 enzymes						16	16	16	23.3	23.3	23.3	117.85	0	323.31	417730000	30	7	1.00678	-3.85854	0.184681	-0.173826	0.493008	-0.858462		P22314;Q5JRR6;Q5JRS1;Q5JRS3;Q5JRS2;Q5JRR9;Q5JRS0	P22314	Ubiquitin-like modifier-activating enzyme 1	UBA1	1188
24.3449	27.2768	20.3076	NaN	24.4855	24.1426	24.241	25.4859	25.331	NaN	NaN	24.8325	18.7607	21.7829	NaN	dinitrosyl-iron complex binding;drug binding;glutathione binding;glutathione peroxidase activity;glutathione transferase activity;JUN kinase binding;kinase regulator activity;nitric oxide binding;protein binding;S-nitrosoglutathione binding;transferase activity	animal organ regeneration;cellular oxidant detoxification;cellular response to cell-matrix adhesion;cellular response to epidermal growth factor stimulus;cellular response to glucocorticoid stimulus;cellular response to insulin stimulus;cellular response to lipopolysaccharide;cellular response to oxidative stress;central nervous system development;common myeloid progenitor cell proliferation;glut…	cytoplasm;cytosol;extracellular exosome;extracellular region;extracellular space;ficolin-1-rich granule lumen;intracellular;mitochondrion;nucleus;plasma membrane;secretory granule lumen;TRAF2-GSTP1 complex;vesicle	Biological oxidations;Cellular responses to external stimuli;Cellular responses to stress;Detoxification of Reactive Oxygen Species;Glutathione conjugation;Immune System;Innate Immune System;Metabolism;Neutrophil degranulation;Phase II - Conjugation of compounds						9	9	9	48.1	48.1	48.1	23.356	0	323.31	493420000	29	4	0.923776	-5.53905	0	4.71167	0	0.518453	+	P09211;A8MX94;A0A087X2E9;A0A087X243	P09211;A8MX94;A0A087X2E9	Glutathione S-transferase P	GSTP1	1059
33.9286	33.9069	33.0539	32.6837	35.2841	34.6632	19.4049	15.5575	17.3538	14.8667	NaN	NaN	18.3977	NaN	14.4554	bHLH transcription factor binding;core promoter sequence-specific DNA binding;deacetylase activity;enzyme binding;histone binding;histone deacetylase activity;HLH domain binding;hydrolase activity;identical protein binding;keratin filament binding;metal ion binding;mitogen-activated protein kinase binding;NAD+ ADP-ribosyltransferase activity;NAD+ binding;NAD-dependent histone deacetylase activity…	angiogenesis;apoptotic process;behavioral response to starvation;cell aging;cell differentiation;cellular glucose homeostasis;cellular response to DNA damage stimulus;cellular response to hydrogen peroxide;cellular response to hypoxia;cellular response to ionizing radiation;cellular response to leukemia inhibitory factor;cellular response to starvation;cellular response to tumor necrosis factor;c…	chromatin;chromatin silencing complex;cytoplasm;cytosol;ESC/E(Z) complex;mitochondrion;nuclear chromatin;nuclear envelope;nuclear euchromatin;nuclear heterochromatin;nuclear inner membrane;nucleolus;nucleoplasm;nucleus;PML body;rDNA heterochromatin	Cellular response to heat stress;Cellular responses to external stimuli;Cellular responses to stress;Circadian Clock;Epigenetic regulation of gene expression;Gene expression (Transcription);Negative epigenetic regulation of rRNA expression;Regulation of HSF1-mediated heat shock response;SIRT1 negatively regulates rRNA expression			+	+		59	59	59	68.4	68.4	68.4	81.68	0	323.31	336220000000	1007	3	1.90437	-17.4912	2.75865	-15.4301	0	-20.107		Q96EB6;E9PC49;B0QZ35	Q96EB6;E9PC49;B0QZ35	NAD-dependent protein deacetylase sirtuin-1;SirtT1 75 kDa fragment	SIRT1	1950
NaN	NaN	NaN	NaN	NaN	NaN	20.5892	21.2267	NaN	20.8425	20.8229	21.0665	20.3739	21.0818	20.589	protein binding	protein folding in endoplasmic reticulum	cytoplasm;endoplasmic reticulum;ER membrane protein complex;nucleus		+					1	1	1	8.9	8.9	8.9	15.931	0.0042965	9.1528	16199000	8	2	0	NaN	0	NaN	0	NaN	+	H0YAS9;Q15006	H0YAS9;Q15006	ER membrane protein complex subunit 2	EMC2	662
21.7655	26.2335	NaN	NaN	NaN	NaN	NaN	NaN	NaN	NaN	NaN	22.5104	NaN	NaN	NaN	catalytic activity;hydrolase activity;nucleotide binding;protein kinase C binding	apoptotic process;intrinsic apoptotic signaling pathway by p53 class mediator;positive regulation of calcium-mediated signaling;purine ribonucleotide catabolic process;regulation of transcription, DNA-templated;signal transduction;transcription, DNA-templated	cytoplasm;cytoskeleton;cytosol;extracellular exosome;histone deacetylase complex;nucleus;plasma membrane		+					5	5	5	61.1	61.1	61.1	13.802	0	316.82	108750000	11	4	0	NaN	-4.34294e-08	0	0	NaN	+	P49773;D6REP8;D6RE99;D6RD60	P49773	Histidine triad nucleotide-binding protein 1	HINT1	1396
21.5912	24.2329	NaN	NaN	19.1002	NaN	NaN	NaN	NaN	NaN	NaN	22.3774	NaN	NaN	NaN	8-oxo-dGDP phosphatase activity;ADP-ribose diphosphatase activity;ADP-sugar diphosphatase activity;hydrolase activity;m7G(5')pppN diphosphatase activity;magnesium ion binding;metal ion binding;nucleoside-diphosphatase activity;nucleotidyltransferase activity;protein binding;protein homodimerization activity;RNA binding;snoRNA binding;transferase activity	ATP generation from poly-ADP-D-ribose;chromatin remodeling;D-ribose catabolic process;nucleobase-containing compound metabolic process;nucleobase-containing small molecule catabolic process;nucleotide metabolic process;ribonucleoside diphosphate catabolic process	cytosol;extracellular exosome;intracellular;nucleus	Metabolism;Metabolism of nucleotides;Nucleobase catabolism;Phosphate bond hydrolysis by NUDT proteins;Purine catabolism	+					3	3	3	16.8	16.8	16.8	25.895	0	31.257	33206000	7	5	0	NaN	-4.34294e-08	0	0	3.27722	+	A6NFX8;Q9UKK9;H0YEY4;A6NCQ0;A6NJU6	A6NFX8;Q9UKK9	ADP-sugar pyrophosphatase	NUDT5	232
NaN	NaN	NaN	NaN	NaN	17.8878	NaN	NaN	NaN	20.4671	20.1388	20.0708	20.1299	19.7016	19.5512	endonuclease activity;hydrolase activity;magnesium ion binding;metal ion binding;nuclease activity;nucleic acid binding;ribonuclease activity;RNA binding;RNA-DNA hybrid ribonuclease activity	DNA replication, removal of RNA primer;nucleic acid phosphodiester bond hydrolysis;RNA catabolic process;RNA phosphodiester bond hydrolysis;RNA phosphodiester bond hydrolysis, endonucleolytic	cytoplasm;nucleus		+					1	1	1	3.5	3.5	3.5	32.064	0.0053502	6.716	9796300	4	1	0	NaN	-4.34294e-08	0	0	2.33777	+	O60930	O60930	Ribonuclease H1	RNASEH1	893
NaN	23.237	NaN	NaN	NaN	NaN	NaN	NaN	NaN	NaN	NaN	NaN	NaN	NaN	NaN	deacetylase activity;hydrolase activity;hydrolase activity, acting on glycosyl bonds;protein binding	cellular response to DNA damage stimulus;protein de-ADP-ribosylation;purine nucleoside metabolic process	nucleoplasm;nucleus		+					1	1	1	9.5	9.5	9.5	35.505	0	90.366	14331000	1	1	0	NaN	-4.34294e-08	0	-4.34294e-08	0	+	Q9BQ69	Q9BQ69	O-acetyl-ADP-ribose deacetylase MACROD1	MACROD1	1996
19.5385	NaN	NaN	NaN	NaN	20.386	18.5657	20.6873	NaN	NaN	NaN	NaN	17.7304	23.7685	18.7578	aminopeptidase activity;hydrolase activity;manganese ion binding;metal ion binding;metalloexopeptidase activity;peptidase activity	protein metabolic process;proteolysis	cytoplasm;cytosol;extracellular exosome;focal adhesion;intracellular;midbody;nucleoplasm;nucleus;trans-Golgi network		+					5	5	5	12.3	12.3	12.3	56.166	0	47.179	38619000	8	2	0	0.547029	0	NaN	0	NaN	+	P28838;H0Y9Q1	P28838;H0Y9Q1	Cytosol aminopeptidase	LAP3	1242
NaN	19.9193	20.0898	NaN	23.1504	22.1415	NaN	NaN	19.2302	NaN	NaN	NaN	20.0513	20.1734	19.7577	delta24(24-1) sterol reductase activity;delta24-sterol reductase activity;enzyme binding;flavin adenine dinucleotide binding;oxidoreductase activity;oxidoreductase activity, acting on CH-OH group of donors;oxidoreductase activity, acting on the CH-CH group of donors, NAD or NADP as acceptor;peptide antigen binding	amyloid precursor protein catabolic process;apoptotic process;cell cycle arrest;cholesterol biosynthetic process;cholesterol biosynthetic process via desmosterol;cholesterol biosynthetic process via lathosterol;cholesterol metabolic process;lipid metabolic process;male genitalia development;membrane organization;negative regulation of apoptotic process;negative regulation of cell proliferation;ne…	cytoplasm;cytoskeleton;cytosol;endoplasmic reticulum;endoplasmic reticulum membrane;Golgi apparatus;Golgi membrane;integral component of membrane;membrane;nucleus	Cholesterol biosynthesis;Cholesterol biosynthesis via desmosterol;Cholesterol biosynthesis via lathosterol;Metabolism;Metabolism of lipids;Metabolism of steroids	+					3	3	3	7.5	7.5	7.5	49.436	0	69.501	49948000	5	3	0	0.0748634	0	-0.85955	0	NaN	+	Q3LIE7;Q15392;H7C4B7	Q3LIE7;Q15392;H7C4B7	Delta(24)-sterol reductase	Nbla03646;DHCR24	1722
NaN	21.3841	21.6623	NaN	22.3519	22.2357	19.7123	NaN	NaN	21.5549	21.757	21.9836	21.6966	21.1126	21.4846	G-protein coupled receptor activity;GTP binding;GTPase activity;nucleotide binding;protein binding;structural constituent of cytoskeleton	axon guidance;cytoskeleton organization;G-protein coupled receptor signaling pathway;microtubule-based process;mitotic cell cycle;neuron differentiation	axon;cell periphery;cytoplasm;cytoskeleton;dendrite;extracellular exosome;integral component of membrane;intracellular;membrane;microtubule;microtubule cytoskeleton;neuronal cell body;nucleus	Adaptive Immune System;Asparagine N-linked glycosylation;Axon guidance;Carboxyterminal post-translational modifications of tubulin;Cell Cycle;Cell Cycle, Mitotic;Cellular responses to external stimuli;Cellular responses to stress;Chaperonin-mediated protein folding;Cilium Assembly;Cooperation of Prefoldin and TriC/CCT in actin and tubulin folding;COPI-dependent Golgi-to-ER retrograde traffic;COPI…	+					18	2	2	19.3	3.5	3.5	88.381	0	19.254	92909000	12	6	0	0.0472183	0	-1.94997	1.30411	-0.528613		A0A0B4J269;Q13509;G3V5W4;G3V2R8;G3V3R4;G3V2N6	A0A0B4J269;Q13509	Tubulin beta-3 chain	TUBB3	142
NaN	NaN	NaN	NaN	20.7708	20.4118	NaN	NaN	NaN	NaN	NaN	NaN	NaN	NaN	NaN	ATP binding;ATPase activity;chromatin binding;guanine/thymine mispair binding;mismatched DNA binding;MutSalpha complex binding;nucleotide binding;protein binding;single-stranded DNA binding	cell cycle;cellular response to DNA damage stimulus;DNA repair;double-strand break repair via nonhomologous end joining;female meiosis chromosome segregation;homologous chromosome segregation;intrinsic apoptotic signaling pathway in response to DNA damage;isotype switching;male meiosis chromosome segregation;male meiotic nuclear division;meiotic cell cycle;meiotic chromosome segregation;meiotic m…	chiasma;chromosome;condensed chromosome;condensed nuclear chromosome;late recombination nodule;male germ cell nucleus;membrane;mismatch repair complex;MutLalpha complex;nucleoplasm;nucleus;synaptonemal complex	Cell Cycle;Defective Mismatch Repair Associated With MLH1;Defective Mismatch Repair Associated With PMS2;Disease;Diseases of Mismatch Repair (MMR);DNA Repair;Gene expression (Transcription);Generic Transcription Pathway;Meiosis;Meiotic recombination;Mismatch Repair;Mismatch repair (MMR) directed by MSH2:MSH3 (MutSbeta);Mismatch repair (MMR) directed by MSH2:MSH6 (MutSalpha);Reproduction;RNA Polym…	+					2	2	2	3.1	3.1	3.1	75.747	0.0038781	11.225	16458000	3	3	-4.34294e-08	0	-4.34294e-08	0	0	NaN	+	H0Y818;P40692;H0Y5L7	H0Y818;P40692;H0Y5L7	DNA mismatch repair protein Mlh1	MLH1	658
NaN	NaN	NaN	NaN	NaN	NaN	NaN	NaN	21.6026	NaN	NaN	NaN	NaN	NaN	NaN	amino acid binding;catalytic activity;glycine hydroxymethyltransferase activity;identical protein binding;L-allo-threonine aldolase activity;mRNA 5'-UTR binding;protein binding;protein homodimerization activity;pyridoxal phosphate binding;serine binding;thiol-dependent ubiquitin-specific protease activity;transferase activity;translation repressor activity, mRNA regulatory element binding	carnitine biosynthetic process;cellular response to leukemia inhibitory factor;cellular response to tetrahydrofolate;dTMP biosynthetic process;folic acid metabolic process;glycine biosynthetic process;glycine biosynthetic process from serine;glycine metabolic process;L-serine catabolic process;L-serine metabolic process;negative regulation of translation;one-carbon metabolic process;protein deubi…	cytoplasm;cytosol;extracellular exosome;nucleus	Branched-chain amino acid catabolism;Carnitine synthesis;Metabolism;Metabolism of amino acids and derivatives;Metabolism of folate and pterines;Metabolism of vitamins and cofactors;Metabolism of water-soluble vitamins and cofactors	+					2	2	2	4.3	4.3	4.3	53.082	0.0038803	11.243	1813400	2	3	-4.34294e-08	0	0	NaN	-4.34294e-08	0	+	P34896;J3KRK5;J3KRZ5	P34896;J3KRK5;J3KRZ5	Serine hydroxymethyltransferase, cytosolic	SHMT1	1292
26.7549	27.6106	27.2904	26.8357	26.7304	27.3319	26.3138	27.2279	28.0683	26.7856	27.1685	27.5359	26.441	26.8986	27.0435	antioxidant activity;cadherin binding;calcium-independent phospholipase A2 activity;catalytic activity;glutathione peroxidase activity;hydrolase activity;oxidoreductase activity;peroxidase activity;peroxiredoxin activity;phospholipase A2 activity;phospholipase A2 activity (consuming 1,2-dipalmitoylphosphatidylcholine);phospholipase A2 activity consuming 1,2-dioleoylphosphatidylethanolamine);prote…	cell redox homeostasis;cellular oxidant detoxification;cellular response to oxidative stress;glycerophospholipid catabolic process;hydrogen peroxide catabolic process;lipid catabolic process;lipid metabolic process;metabolic process;neutrophil degranulation;oxidation-reduction process;positive regulation of mRNA splicing, via spliceosome;response to oxidative stress	azurophil granule lumen;cytoplasm;cytosol;extracellular exosome;extracellular region;extracellular space;lysosome;membrane;nucleus;perinuclear region of cytoplasm	Cellular responses to external stimuli;Cellular responses to stress;Detoxification of Reactive Oxygen Species;Immune System;Innate Immune System;Neutrophil degranulation	+					17	17	17	65.2	65.2	65.2	25.035	0	323.31	3034100000	118	1	0.39925	-0.388401	0.0711886	0.140287	0.132661	0.132181		P30041	P30041	Peroxiredoxin-6	PRDX6	1250
25.484	25.4907	24.3036	24.1535	26.254	25.8269	23.4077	22.5949	22.1101	24.5979	24.4202	23.9798	24.6678	24.6593	24.4356	aminoacyl-tRNA ligase activity;arginine binding;arginine-tRNA ligase activity;ATP binding;cadherin binding;ligase activity;nucleotide binding;protein binding;tRNA binding	arginyl-tRNA aminoacylation;translation;tRNA aminoacylation for protein translation	aminoacyl-tRNA synthetase multienzyme complex;cytoplasm;cytosol;extracellular exosome;membrane;nucleoplasm;nucleus	Cytosolic tRNA aminoacylation;Metabolism;Metabolism of amino acids and derivatives;Metabolism of proteins;Selenoamino acid metabolism;SeMet incorporation into proteins;Translation;tRNA Aminoacylation	+		+		+	25	25	25	38.8	38.8	38.8	75.378	0	266.63	1249000000	89	3	2.56109	-0.899811	1.27293	-1.52434	2.02856	-1.70785		P54136;E5RJM9;E5RH09	P54136	Arginine--tRNA ligase, cytoplasmic	RARS	1444
23.5159	24.8788	19.7278	18.8437	25.8703	25.9672	20.5281	20.7647	20.4127	20.5889	20.6588	23.4765	23.6043	22.1035	21.5837	protein binding;RNA binding;structural constituent of ribosome	cytoplasmic translation;maturation of LSU-rRNA;nuclear-transcribed mRNA catabolic process, nonsense-mediated decay;response to ethanol;rRNA processing;SRP-dependent cotranslational protein targeting to membrane;translation;translational initiation;viral transcription	cytosol;cytosolic large ribosomal subunit;extracellular exosome;focal adhesion;large ribosomal subunit;membrane;nucleus;polysomal ribosome;ribosome	Axon guidance;Cap-dependent Translation Initiation;Developmental Biology;Disease;Eukaryotic Translation Elongation;Eukaryotic Translation Initiation;Eukaryotic Translation Termination;Formation of a pool of free 40S subunits;GTP hydrolysis and joining of the 60S ribosomal subunit;Infectious disease;Influenza Infection;Influenza Life Cycle;Influenza Viral RNA Transcription and Replication;L13a-med…	+				+	10	10	10	46.1	46.1	46.1	24.831	0	107.09	478800000	24	1	0.811239	-1.76683	1.4369	1.28278	1.41493	-4.34397	+	P62906	P62906	60S ribosomal protein L10a	RPL10A	1532
23.6558	23.5093	24.1568	22.4046	21.141	22.6805	22.0417	22.524	23.172	NaN	NaN	22.4689	21.6742	NaN	21.903	antioxidant activity;oxidoreductase activity;peroxidase activity;peroxiredoxin activity;protein binding;protein homodimerization activity;thioredoxin peroxidase activity	4-hydroxyproline metabolic process;cell redox homeostasis;cellular oxidant detoxification;extracellular matrix organization;I-kappaB phosphorylation;male gonad development;negative regulation of male germ cell proliferation;neutrophil degranulation;oxidation-reduction process;protein maturation by protein folding;reactive oxygen species metabolic process;spermatogenesis	cell;cytoplasm;cytosol;endoplasmic reticulum;extracellular exosome;extracellular region;extracellular space;ficolin-1-rich granule lumen;nucleus;secretory granule lumen;smooth endoplasmic reticulum	Immune System;Innate Immune System;Neutrophil degranulation	+		+			7	3	3	24.4	13.7	13.7	30.54	0	26.581	127760000	14	3	2.24542	-1.79394	0.36286	-0.701491	0	0.558198		Q13162;H7C3T4;A6NG45	Q13162;H7C3T4	Peroxiredoxin-4	PRDX4	1641
29.6142	30.5222	28.9655	29.1715	30.0385	29.5719	29.6396	30.6216	28.9872	28.1671	27.938	29.0585	27.9854	28.3909	28.2945	aspartic-type endopeptidase inhibitor activity;disordered domain specific binding;glyceraldehyde-3-phosphate dehydrogenase (NAD+) (phosphorylating) activity;identical protein binding;microtubule binding;NAD binding;NADP binding;oxidoreductase activity;oxidoreductase activity, acting on the aldehyde or oxo group of donors, NAD or NADP as acceptor;peptidyl-cysteine S-nitrosylase activity;protein bi…	antimicrobial humoral immune response mediated by antimicrobial peptide;apoptotic process;canonical glycolysis;cellular response to interferon-gamma;gluconeogenesis;glucose metabolic process;glycolytic process;microtubule cytoskeleton organization;negative regulation of endopeptidase activity;negative regulation of translation;neuron apoptotic process;oxidation-reduction process;peptidyl-cysteine…	cytoplasm;cytoskeleton;cytosol;extracellular exosome;GAIT complex;intracellular membrane-bounded organelle;lipid droplet;membrane;microtubule cytoskeleton;nuclear membrane;nucleus;perinuclear region of cytoplasm;plasma membrane;ribonucleoprotein complex;vesicle	Gluconeogenesis;Glucose metabolism;Glycolysis;Metabolism;Metabolism of carbohydrates	+		+		+	25	25	24	75.8	75.8	73.7	36.053	0	323.31	13642000000	579	2	1.79826	-1.84464	0.454665	0.680906	1.23506	-1.41732		P04406;E7EUT5	P04406;E7EUT5	Glyceraldehyde-3-phosphate dehydrogenase	GAPDH	996
20.5508	NaN	20.4142	NaN	NaN	NaN	NaN	NaN	NaN	19.0325	NaN	NaN	18.5254	18.883	18.4803	acyl-CoA dehydrogenase activity;acyl-CoA oxidase activity;FAD binding;flavin adenine dinucleotide binding;oxidoreductase activity;oxidoreductase activity, acting on the CH-CH group of donors;palmitoyl-CoA oxidase activity;PDZ domain binding;protein N-terminus binding;signaling receptor binding	alpha-linolenic acid metabolic process;cholesterol homeostasis;fatty acid beta-oxidation;fatty acid beta-oxidation using acyl-CoA dehydrogenase;fatty acid beta-oxidation using acyl-CoA oxidase;fatty acid metabolic process;fatty acid oxidation;generation of precursor metabolites and energy;lipid homeostasis;lipid metabolic process;oxidation-reduction process;peroxisome fission;prostaglandin metabo…	cytoplasm;intracellular membrane-bounded organelle;membrane;nucleolus;nucleoplasm;nucleus;peroxisomal matrix;peroxisomal membrane;peroxisome;plasma membrane	Metabolism of proteins;Peroxisomal protein import;TYSND1 cleaves peroxisomal proteins	+					1	1	1	1.5	1.5	1.5	74.423	0.0050429	7.1071	9822500	4	1	0	-1.92127	0	NaN	0	NaN	+	Q15067	Q15067	Peroxisomal acyl-coenzyme A oxidase 1	ACOX1	1712
26.4008	26.3194	27.2843	26.3176	25.3036	24.5369	25.0014	24.6813	25.3708	24.9294	24.2404	25.6282	22.8282	24.6945	24.3987	endopeptidase activity;hydrolase activity;NF-kappaB binding;peptidase activity;protein binding;purine ribonucleoside triphosphate binding;RNA binding;threonine-type endopeptidase activity	anaphase-promoting complex-dependent catabolic process;antigen processing and presentation of exogenous peptide antigen via MHC class I, TAP-dependent;Fc-epsilon receptor signaling pathway;interleukin-1-mediated signaling pathway;MAPK cascade;negative regulation of canonical Wnt signaling pathway;negative regulation of G2/M transition of mitotic cell cycle;NIK/NF-kappaB signaling;positive regulat…	cytoplasm;cytosol;extracellular exosome;myofibril;nuclear matrix;nucleoplasm;nucleus;P-body;polysome;proteasome complex;proteasome core complex;proteasome core complex, alpha-subunit complex;sarcomere	ABC transporter disorders;ABC-family proteins mediated transport;Activation of APC/C and APC/C:Cdc20 mediated degradation of mitotic proteins;Activation of NF-kappaB in B cells;Adaptive Immune System;Antigen processing: Ubiquitination & Proteasome degradation;Antigen processing-Cross presentation;APC/C:Cdc20 mediated degradation of mitotic proteins;APC/C:Cdc20 mediated degradation of Securin;APC/…	+		+	+		7	7	7	30.2	30.2	30.2	28.147	0	103.99	770670000	72	8	1.30324	-2.38628	1.56074	-1.78313	0.00673739	0.0123752		G3V5Z7;P60900;G3V295;G3V3U4;G3V3I1;G3V4S5;G3V2S7;H0YJC4	G3V5Z7;P60900;G3V295;G3V3U4;G3V3I1	Proteasome subunit alpha type;Proteasome subunit alpha type-6	PSMA6	633
27.3796	30.2741	27.6977	27.4867	26.502	27.6451	28.5032	28.2728	27.995	26.0128	25.4103	27.4549	25.861	26.7121	26.5829	catalytic activity;isomerase activity;protein binding;triose-phosphate isomerase activity;ubiquitin protein ligase binding	canonical glycolysis;gluconeogenesis;glucose metabolic process;glyceraldehyde-3-phosphate biosynthetic process;glyceraldehyde-3-phosphate metabolic process;glycerol catabolic process;glycolytic process;metabolic process;multicellular organism development;pentose-phosphate shunt	cytosol;extracellular exosome;extracellular space;nucleus	Gluconeogenesis;Glucose metabolism;Glycolysis;Metabolism;Metabolism of carbohydrates	+					14	14	14	65	65	65	30.791	0	323.31	3901200000	116	4	0.921348	-2.44147	1.31932	0.664766	0.351109	-0.780878		P60174;U3KPZ0;U3KQF3;U3KPS5	P60174;U3KPZ0;U3KQF3	Triosephosphate isomerase	TPI1	1464
25.5395	26.544	21.3546	22.3158	25.9731	25.1708	21.3116	21.3723	21.1889	19.2703	18.871	19.2211	19.5337	19.6197	NaN	cadherin binding;nuclease activity;nucleic acid binding;protein binding;RNA binding;transcription cofactor activity	gene silencing by RNA;nucleic acid phosphodiester bond hydrolysis;osteoblast differentiation;regulation of transcription, DNA-templated;RNA catabolic process;transcription, DNA-templated;viral process	cytoplasm;cytosol;dense body;extracellular exosome;melanosome;membrane;nucleus;RISC complex	Disease;Diseases of signal transduction;Oncogenic MAPK signaling;Signaling by BRAF and RAF fusions	+		+		+	26	26	26	37.4	37.4	37.4	102	0	323.31	756320000	49	2	2.2201	-6.46501	0.633329	-0.54426	3.49459	-6.45112		Q7KZF4;H7C597	Q7KZF4	Staphylococcal nuclease domain-containing protein 1	SND1	1828
NaN	NaN	NaN	NaN	21.5042	21.3155	20.0173	NaN	NaN	20.5409	20.251	NaN	20.3438	20.4134	20.4318	chromatin binding;nucleic acid binding;protein binding;RNA binding	negative regulation of mRNA polyadenylation;negative regulation of transcription by RNA polymerase II;negative regulation of transcription elongation from RNA polymerase II promoter;positive regulation of ERK1 and ERK2 cascade;positive regulation of histone H3-K4 methylation;positive regulation of transcription by RNA polymerase II;positive regulation of viral transcription;regulation of transcri…	NELF complex;nuclear body;nucleoplasm;nucleus;plasma membrane	Abortive elongation of HIV-1 transcript in the absence of Tat;Disease;Formation of HIV elongation complex in the absence of HIV Tat;Formation of HIV-1 elongation complex containing HIV-1 Tat;Formation of RNA Pol II elongation complex;Formation of the Early Elongation Complex;Formation of the HIV-1 Early Elongation Complex;Gene expression (Transcription);Generic Transcription Pathway;HIV elongatio…					+	4	4	4	18.8	18.8	18.8	33.611	0	51.804	51485000	4	6	0	NaN	0	NaN	1.55447	-1.01389	+	A0A0A0MT02;P18615;A2ABK4;A0A0A0MSN9;A0A0G2JI50;E9PD43	A0A0A0MT02;P18615;A2ABK4;A0A0A0MSN9;A0A0G2JI50;E9PD43	Negative elongation factor E	NELFE	121
NaN	NaN	21.4276	21.7027	21.4712	20.7903	NaN	NaN	NaN	19.6156	19.9389	NaN	20.4561	19.9309	20.7518	cadherin binding involved in cell-cell adhesion;calcium ion binding;calcium-dependent protein binding;metal ion binding;protein binding;protein homodimerization activity;S100 protein binding	cell-cell adhesion;negative regulation of cell proliferation;negative regulation of DNA replication;neutrophil degranulation;regulation of cell proliferation;signal transduction	cell-cell adherens junction;cytoplasm;extracellular exosome;extracellular region;extracellular space;nucleus;ruffle;secretory granule lumen	Immune System;Innate Immune System;Neutrophil degranulation					+	3	3	3	33.3	33.3	33.3	11.74	0	81.263	42250000	15	1	0	NaN	0	NaN	1.1578	-1.35352	+	P31949	P31949	Protein S100-A11;Protein S100-A11, N-terminally processed	S100A11	1281
NaN	NaN	NaN	NaN	21.481	21.4638	NaN	NaN	NaN	19.6393	20.0025	19.9479	NaN	NaN	20.4289	protein binding	multicellular organism development;post-translational protein modification;protein ubiquitination	Cul4-RING E3 ubiquitin ligase complex;cytoplasm;cytosol;nuclear body;nuclear matrix;nucleoplasm;nucleus;protein-containing complex	Association of TriC/CCT with target proteins during biosynthesis;Chaperonin-mediated protein folding;Metabolism of proteins;Neddylation;Post-translational protein modification;Protein folding					+	3	3	3	11.4	11.4	11.4	38.926	0	16.949	30709000	6	2	0	NaN	-4.34294e-08	0	2.79511	-1.60918	+	P61962;A0A087WWI6	P61962	DDB1- and CUL4-associated factor 7	DCAF7	1491
NaN	NaN	21.2102	20.2782	23.7944	22.9905	19.4518	20.3195	20.575	19.8255	20.8174	21.5722	20.6531	21.5314	20.5536	chromatin binding;DNA binding;nucleosomal DNA binding;protein binding;RNA binding;thyroid hormone receptor binding	antimicrobial humoral immune response mediated by antimicrobial peptide;biological_process;chromatin organization;positive regulation of DNA binding transcription factor activity;positive regulation of transcription by RNA polymerase II;regulation of insulin secretion involved in cellular response to glucose stimulus;regulation of transcription by RNA polymerase II	chromatin;cytoplasm;cytosol;extracellular space;nucleoplasm;nucleus						+	4	4	4	45.6	45.6	45.6	9.3926	0	25.507	66413000	17	3	0	NaN	0.464712	-0.628804	1.46332	-2.65411	+	P05204;A0A087WZE9;Q15651	P05204;A0A087WZE9;Q15651	Non-histone chromosomal protein HMG-17;High mobility group nucleosome-binding domain-containing protein 3	HMGN2;HMGN3	1013
NaN	NaN	NaN	NaN	23.2386	22.3745	19.9273	18.7721	NaN	20.4967	19.4866	20.0907	20.4826	19.6883	18.2283	protein binding;structural constituent of ribosome	translation	cytoplasm;cytosol;cytosolic large ribosomal subunit;endoplasmic reticulum;intracellular;nucleus;plasma membrane;ribosome	Axon guidance;Cap-dependent Translation Initiation;Developmental Biology;Disease;Eukaryotic Translation Elongation;Eukaryotic Translation Initiation;Eukaryotic Translation Termination;Formation of a pool of free 40S subunits;GTP hydrolysis and joining of the 60S ribosomal subunit;Infectious disease;Influenza Infection;Influenza Life Cycle;Influenza Viral RNA Transcription and Replication;L13a-med…					+	6	2	2	41.5	9.4	9.4	12.469	0.0011827	12.313	34779000	9	1	0	NaN	0	NaN	1.94771	-2.78189	+	Q969Q0	Q969Q0	60S ribosomal protein L36a-like	RPL36AL	1932
21.6025	NaN	19.9699	NaN	22.9076	21.3429	19.5974	NaN	NaN	19.0629	NaN	19.3137	NaN	NaN	NaN	DNA binding;protein binding;RNA polymerase III type 1 promoter sequence-specific DNA binding;RNA polymerase III type 2 promoter sequence-specific DNA binding	5S class rRNA transcription by RNA polymerase III;skeletal muscle cell differentiation;transcription by RNA polymerase III;transcription, DNA-templated;tRNA transcription by RNA polymerase III	nucleoplasm;nucleus;transcription factor TFIIIC complex	Gene expression (Transcription);RNA Polymerase III Abortive And Retractive Initiation;RNA Polymerase III Transcription;RNA Polymerase III Transcription Initiation;RNA Polymerase III Transcription Initiation From Type 1 Promoter;RNA Polymerase III Transcription Initiation From Type 2 Promoter					+	4	4	4	7.3	7.3	7.3	59.57	0	24.435	59975000	8	5	0	NaN	0	-0.372429	1.18251	-2.93703	+	Q9Y5Q8;H7BY84;Q5T7U1;Q5T7U0;Q5T7U4	Q9Y5Q8;H7BY84;Q5T7U1;Q5T7U0;Q5T7U4	General transcription factor 3C polypeptide 5	GTF3C5	2236
NaN	NaN	19.0074	NaN	22.327	22.6749	NaN	NaN	NaN	19.7683	19.1674	18.8119	20.8385	20.543	NaN	DNA binding;lamin binding;protein binding		cytoplasm;integral component of membrane;membrane;nuclear envelope;nuclear inner membrane;nuclear membrane;nucleus						+	11	4	4	30.2	9	9	50.67	0	22.136	49651000	5	3	0	NaN	0	NaN	2.46482	-3.25177	+	P42167;G5E972;H0YJH7	P42167;G5E972	Lamina-associated polypeptide 2, isoforms beta/gamma;Thymopoietin;Thymopentin	TMPO	1343
NaN	NaN	NaN	NaN	21.6963	21.2087	NaN	NaN	NaN	17.7215	17.6668	NaN	17.6758	17.5801	NaN	GTP binding;GTPase activity;RNA binding;U3 snoRNA binding	endonucleolytic cleavage of tricistronic rRNA transcript (SSU-rRNA, 5.8S rRNA, LSU-rRNA);maturation of SSU-rRNA from tricistronic rRNA transcript (SSU-rRNA, 5.8S rRNA, LSU-rRNA);ribosome biogenesis;rRNA processing	cytosol;nucleolus;nucleoplasm;nucleus;preribosome, small subunit precursor	Major pathway of rRNA processing in the nucleolus and cytosol;Metabolism of RNA;rRNA processing;rRNA processing in the nucleus and cytosol					+	2	2	2	5.7	5.7	5.7	41.461	0.0012232	12.982	30470000	4	2	0	NaN	-4.34294e-08	0	2.37322	-3.75837	+	I3L1Q5;Q2NL82	I3L1Q5;Q2NL82	Pre-rRNA-processing protein TSR1 homolog	TSR1	723
17.6959	20.1466	NaN	NaN	24.4972	22.5981	NaN	NaN	NaN	17.318	18.2842	NaN	NaN	NaN	NaN	protein binding;RNA binding	cell differentiation;maturation of SSU-rRNA;meiotic cell cycle;multicellular organism development;ribosome biogenesis;rRNA processing;spermatogenesis	cytosol;nucleolus;nucleoplasm;nucleus;small-subunit processome	Major pathway of rRNA processing in the nucleolus and cytosol;Metabolism of RNA;rRNA modification in the nucleus and cytosol;rRNA processing;rRNA processing in the nucleus and cytosol					+	10	10	10	14.8	14.8	14.8	87.977	0	103.36	142580000	11	3	0	NaN	-4.34294e-08	0	1.48552	-5.74648	+	Q9BVJ6;X6RJY0;Q5TAP6	Q9BVJ6	U3 small nucleolar RNA-associated protein 14 homolog A	UTP14A	2014
NaN	NaN	20.7706	20.5857	NaN	20.4513	19.8283	19.201	19.6442	20.5416	20.6989	20.2453	20.1214	20.7317	20.4197	ATP binding;kinase activity;magnesium ion binding;MAP kinase kinase kinase activity;metal ion binding;nucleotide binding;protein binding;protein kinase activity;protein serine/threonine kinase activity;RNA binding;transferase activity	activation of JUN kinase activity;activation of MAPKK activity;cell cycle;cell cycle arrest;cell death;cell differentiation;cell proliferation;cellular response to gamma radiation;cytoskeleton organization;DNA damage checkpoint;embryonic digit morphogenesis;intracellular signal transduction;limb development;mitotic cell cycle checkpoint;phosphorylation;positive regulation of apoptotic process;pro…	cytoplasm;cytosol;nucleus					+		3	3	3	4	4	4	91.154	0	17.299	33813000	4	1	0	NaN	1.68364	-1.12037	0	0.0439459	+	Q9NYL2	Q9NYL2	Mitogen-activated protein kinase kinase kinase MLT	ZAK	2115
19.6946	NaN	NaN	NaN	20.3614	21.1174	20.7202	20.7755	NaN	NaN	NaN	NaN	NaN	NaN	NaN	Hsp70 protein binding;identical protein binding;misfolded protein binding;polyubiquitin modification-dependent protein binding;proteasome binding;protein binding;ribosome binding;signaling receptor binding;ubiquitin protein ligase binding;ubiquitin-specific protease binding	apoptotic process;brain development;cell differentiation;chromatin organization;embryo development;endoplasmic reticulum stress-induced pre-emptive quality control;ER-associated misfolded protein catabolic process;immune response-activating cell surface receptor signaling pathway;immune system process;internal peptidyl-lysine acetylation;intrinsic apoptotic signaling pathway in response to DNA da…	BAT3 complex;cytoplasm;cytosol;extracellular exosome;extracellular region;intracellular membrane-bounded organelle;membrane;nucleoplasm;nucleus							2	2	2	3.7	3.7	3.7	54.67	0.0017503	12.102	17728000	2	17	0	NaN	0	NaN	0	NaN	+	F6S6P2;X6REW1;A0A0G2JJM1;A0A0G2JL47;A0A024RCR6;A0A0G2JK23;P46379;F6TC96;F6UR09;F6U1F2;F6XTU0;A0A0G2JJR8;A0A1B0GX79;F6WML8;F6VEM6;F6X9W3;F6U341	F6S6P2;X6REW1;A0A0G2JJM1;A0A0G2JL47;A0A024RCR6;A0A0G2JK23;P46379;F6TC96;F6UR09;F6U1F2;F6XTU0;A0A0G2JJR8;A0A1B0GX79;F6WML8;F6VEM6;F6X9W3;F6U341	Large proline-rich protein BAG6	BAG6;BAT3	8
NaN	24.5052	NaN	NaN	NaN	NaN	20.2549	20.5307	NaN	19.4156	NaN	NaN	NaN	NaN	NaN	endopeptidase activity;hydrolase activity;peptidase activity;protein binding;threonine-type endopeptidase activity	anaphase-promoting complex-dependent catabolic process;antigen processing and presentation of exogenous peptide antigen via MHC class I, TAP-dependent;Fc-epsilon receptor signaling pathway;interleukin-1-mediated signaling pathway;MAPK cascade;negative regulation of canonical Wnt signaling pathway;negative regulation of G2/M transition of mitotic cell cycle;NIK/NF-kappaB signaling;positive regulat…	cytoplasm;cytosol;extracellular exosome;nucleoplasm;nucleus;proteasome complex;proteasome core complex;proteasome core complex, beta-subunit complex	ABC transporter disorders;ABC-family proteins mediated transport;Activation of APC/C and APC/C:Cdc20 mediated degradation of mitotic proteins;Activation of NF-kappaB in B cells;Adaptive Immune System;Antigen processing: Ubiquitination & Proteasome degradation;Antigen processing-Cross presentation;APC/C:Cdc20 mediated degradation of mitotic proteins;APC/C:Cdc20 mediated degradation of Securin;APC/…						5	5	5	46.9	46.9	46.9	16.161	0	94.917	40847000	8	4	0	NaN	0	NaN	0	NaN	+	A0A087WUL2;P49720;A0A087WXQ8;A0A087WY10	A0A087WUL2;P49720;A0A087WXQ8;A0A087WY10	Proteasome subunit beta type-3	PSMB3	36
NaN	NaN	NaN	NaN	NaN	NaN	24.1544	23.565	24.5345	22.5976	22.9875	22.8087	22.927	22.6322	NaN	adenylate kinase activity;ATP binding;kinase activity;nucleoside phosphate kinase activity;nucleotide binding;protein binding;transferase activity	nucleobase-containing small molecule interconversion;nucleoside monophosphate phosphorylation;nucleotide phosphorylation;phosphorylation	Cajal body;cytoplasm;cytosol;membrane;nucleolus;nucleoplasm;nucleus	Interconversion of nucleotide di- and triphosphates;Metabolism;Metabolism of nucleotides						3	3	3	25.7	25.7	25.7	12.545	0	20.075	169060000	29	4	0	NaN	0	NaN	0	NaN	+	A0A087WVD7;Q9Y3D8;D6RDH4;A0A087WY94	A0A087WVD7;Q9Y3D8;D6RDH4	Adenylate kinase isoenzyme 6	TAF9;AK6	44
22.2653	22.7722	NaN	NaN	NaN	NaN	NaN	21.7527	NaN	NaN	NaN	21.4981	NaN	NaN	NaN	DNA polymerase binding;Hsp90 protein binding;isomerase activity;prostaglandin-E synthase activity;protein binding;telomerase activity;unfolded protein binding	cell proliferation;chaperone cofactor-dependent protein refolding;chaperone-mediated protein complex assembly;cyclooxygenase pathway;fatty acid biosynthetic process;fatty acid metabolic process;glucocorticoid receptor signaling pathway;glycogen biosynthetic process;lipid metabolic process;lung saccule development;positive regulation of phosphorylation;positive regulation of telomerase activity;pr…	chaperone complex;chromosome, telomeric region;cytoplasm;cytosol;nucleoplasm;nucleus;protein-containing complex;telomerase holoenzyme complex	Arachidonic acid metabolism;Aryl hydrocarbon receptor signalling;Attenuation phase;Biological oxidations;Cellular response to heat stress;Cellular responses to external stimuli;Cellular responses to stress;ESR-mediated signaling;Estrogen-dependent gene expression;Fatty acid metabolism;HSF1 activation;HSF1-dependent transactivation;HSP90 chaperone cycle for steroid hormone receptors (SHR);Metaboli…						4	4	4	32.3	32.3	32.3	19.155	0	38.908	20801000	6	3	0	NaN	0	NaN	0	NaN	+	A0A087WYT3;Q15185;B4DDC6	A0A087WYT3;Q15185;B4DDC6	Prostaglandin E synthase 3	PTGES3	72
20.236	NaN	19.0617	19.2494	20.3115	21.6814	NaN	NaN	NaN	NaN	NaN	NaN	NaN	NaN	NaN	mRNA binding;protein binding		cytoplasm;intracellular membrane-bounded organelle;nucleoplasm;nucleus;plasma membrane							3	3	3	4.4	4.4	4.4	82.89	0	19.162	24756000	4	4	0	NaN	0	NaN	0	NaN	+	A0A087X0M4;Q9BWU0;H7C256;A0A087WWF4	A0A087X0M4;Q9BWU0	Kanadaptin	SLC4A1AP	79
NaN	NaN	NaN	NaN	NaN	NaN	19.3884	NaN	NaN	20.7388	20.8334	21.6457	20.3433	NaN	NaN	ATP binding;box C/D snoRNA binding;box H/ACA snoRNA binding;DNA binding;DNA binding transcription factor activity;GTP binding;nuclear localization sequence binding;nucleotide binding;protein binding;protein heterodimerization activity;RNA binding;RNA polymerase I core binding	box H/ACA snoRNA metabolic process;mitotic cell cycle;neural crest cell development;neural crest formation;nucleolus organization;positive regulation of cell proliferation;positive regulation of transcription, DNA-templated;regulation of protein import into nucleus;regulation of translation;response to osmotic stress;rRNA processing	box C/D snoRNP complex;box H/ACA RNP complex;box H/ACA snoRNP complex;Cajal body;cytoplasm;fibrillar center;nucleolus;nucleoplasm;nucleus							2	2	2	3	3	3	74.543	0.00064725	15.089	29093000	5	2	0	NaN	0	NaN	0	NaN	+	A0A0A0MRM9;Q14978	A0A0A0MRM9;Q14978	Nucleolar and coiled-body phosphoprotein 1	NOLC1	102
18.8276	NaN	NaN	19.0354	19.745	19.0294	NaN	NaN	NaN	NaN	NaN	NaN	NaN	NaN	NaN	ATP binding;ATP-dependent RNA helicase activity;helicase activity;hydrolase activity;nucleic acid binding;nucleotide binding;protein binding;RNA binding	mRNA splicing, via spliceosome;protein localization;regulation of apoptotic process;RNA secondary structure unwinding	Cajal body;cytoplasm;cytosol;membrane;nuclear speck;nucleolus;nucleoplasm;nucleus	Metabolism of RNA;mRNA Splicing;mRNA Splicing - Major Pathway;mRNA Splicing - Minor Pathway;Processing of Capped Intron-Containing Pre-mRNA						1	1	1	1.7	1.7	1.7	77.813	0.0051813	7.5275	8272600	2	2	0	NaN	0	NaN	0	NaN	+	A0A0A0MSJ0;Q86XP3	A0A0A0MSJ0;Q86XP3	ATP-dependent RNA helicase DDX42	DDX42	116
NaN	19.7522	19.3802	NaN	24.1419	22.1216	NaN	NaN	NaN	NaN	NaN	NaN	NaN	NaN	NaN	chromatin binding;protein binding	multicellular organism development;negative regulation of transcription elongation from RNA polymerase II promoter;positive regulation of histone H3-K4 methylation;positive regulation of transcription by RNA polymerase II;positive regulation of viral transcription;regulation of transcription, DNA-templated;transcription by RNA polymerase II;transcription elongation from RNA polymerase II promoter…	cytosol;NELF complex;nuclear body;nucleoplasm;nucleus	Abortive elongation of HIV-1 transcript in the absence of Tat;Disease;Formation of HIV elongation complex in the absence of HIV Tat;Formation of HIV-1 elongation complex containing HIV-1 Tat;Formation of RNA Pol II elongation complex;Formation of the Early Elongation Complex;Formation of the HIV-1 Early Elongation Complex;Gene expression (Transcription);Generic Transcription Pathway;HIV elongatio…						6	6	6	14.1	14.1	14.1	58.499	0	59.933	122090000	8	11	0	NaN	0	NaN	0	NaN	+	A0A0C4DFX9;Q9H3P2;H0Y3X6;C9JHL4;H7C0W2;C9JEM7;H7C2C7;H7C3C2;F8W954;F8WF98;H7C2M8	A0A0C4DFX9;Q9H3P2;H0Y3X6;C9JHL4	Negative elongation factor A	NELFA	148
NaN	NaN	NaN	NaN	NaN	NaN	23.0902	21.3333	22.3167	23.1101	23.1329	22.2031	24.3695	22.7383	23.4391	damaged DNA binding;DNA binding;enzyme binding;histone binding;molecular_function;protein binding;protein heterodimerization activity	biological_process;cell cycle;cellular response to DNA damage stimulus;cellular response to gamma radiation;cellular senescence;cerebral cortex development;chromatin organization;chromatin silencing;DNA damage checkpoint;DNA recombination;DNA repair;double-strand break repair;double-strand break repair via homologous recombination;double-strand break repair via nonhomologous end joining;meiotic c…	centrosome;chromatin;chromosome;chromosome, telomeric region;condensed nuclear chromosome;extracellular exosome;male germ cell nucleus;nuclear chromatin;nuclear chromosome, telomeric region;nuclear speck;nucleoplasm;nucleosome;nucleus;replication fork;site of double-strand break;XY body	Activated PKN1 stimulates transcription of AR (androgen receptor) regulated genes KLK2 and KLK3;Activation of anterior HOX genes in hindbrain development during early embryogenesis;Activation of HOX genes during differentiation;Amyloid fiber formation;B-WICH complex positively regulates rRNA expression;Cell Cycle;Cell Cycle Checkpoints;Cell Cycle, Mitotic;Cellular responses to external stimuli;Ce…						6	1	0	44.4	6.5	0	18.481	0.0012277	13.077	232630000	14	11	0	NaN	0	NaN	0	NaN	+	A0A0U1RR32;A0A0U1RRH7;Q99878;Q96KK5;Q9BTM1;P20671;P0C0S8;H0YFX9;P16104;Q96QV6;Q8IUE6	A0A0U1RR32;A0A0U1RRH7;Q99878;Q96KK5;Q9BTM1;P20671;P0C0S8;H0YFX9;P16104;Q96QV6	Histone H2A type 1-J;Histone H2A type 1-H;Histone H2A.J;Histone H2A type 1-D;Histone H2A type 1;Histone H2A;Histone H2AX;Histone H2A type 1-A	HIST1H2AJ;HIST1H2AH;H2AFJ;HIST1H2AD;HIST1H2AG;H2AFX;HIST1H2AA	192
NaN	NaN	NaN	NaN	NaN	NaN	NaN	28.1405	NaN	NaN	NaN	26.7257	NaN	NaN	26.4649	GTPase activator activity;metal ion binding;peptidyl-prolyl cis-trans isomerase activity;protein binding;Ran GTPase binding;RNA binding;SUMO transferase activity;transferase activity	centrosome localization;G1/S transition of mitotic cell cycle;intracellular transport;intracellular transport of virus;mitotic nuclear envelope disassembly;mRNA export from nucleus;mRNA transport;NLS-bearing protein import into nucleus;positive regulation of GTPase activity;positive regulation of mitotic centrosome separation;protein folding;protein import into nucleus;protein peptidyl-prolyl iso…	annulate lamellae;centrosome;cytoplasm;cytosol;host cell;intracellular;membrane;nuclear envelope;nuclear inclusion body;nuclear membrane;nuclear pore;nuclear pore cytoplasmic filaments;nuclear pore nuclear basket;nucleus	Amplification of signal from unattached kinetochores via a MAD2 inhibitory signal;Amplification of signal from the kinetochores;Antiviral mechanism by IFN-stimulated genes;Cell Cycle;Cell Cycle Checkpoints;Cell Cycle, Mitotic;Cellular response to heat stress;Cellular responses to external stimuli;Cellular responses to stress;Cytokine Signaling in Immune system;Disease;Export of Viral Ribonucleopr…						2	2	2	1.2	1.2	1.2	197.33	0.0033746	11.58	547440000	3	8	0	NaN	0	NaN	0	NaN	+	F8VYC4;A0A1W2PNU4;P0DJD0;P0DJD1;J3KNE0;Q7Z3J3;A6NKT7;P49792	F8VYC4;A0A1W2PNU4;P0DJD0;P0DJD1;J3KNE0;Q7Z3J3;A6NKT7;P49792	RANBP2-like and GRIP domain-containing protein 1;RANBP2-like and GRIP domain-containing protein 2;RanBP2-like and GRIP domain-containing protein 4;RanBP2-like and GRIP domain-containing protein 3;E3 SUMO-protein ligase RanBP2	RGPD1;RGPD2;RGPD3;RGPD4;RANBP2	211
NaN	20.8598	NaN	20.3971	20.474	19.8664	NaN	NaN	NaN	NaN	NaN	NaN	NaN	NaN	NaN	chromatin binding;DNA binding;ligand-dependent nuclear receptor binding;N-acetyltransferase activity;nucleosomal DNA binding;protein binding;protein N-terminus binding;RNA binding;RNA polymerase II distal enhancer sequence-specific DNA binding;RNA polymerase II proximal promoter sequence-specific DNA binding;transcription coactivator activity	ATP-dependent chromatin remodeling;chromatin organization;chromatin remodeling;negative regulation of transcription, DNA-templated;nervous system development;neurogenesis;nucleosome disassembly;regulation of transcription by RNA polymerase II	nBAF complex;npBAF complex;nuclear chromatin;nuclear chromosome;nucleoplasm;nucleus;protein-containing complex;SWI/SNF complex;transcriptional repressor complex	Chromatin modifying enzymes;Chromatin organization;Gene expression (Transcription);Generic Transcription Pathway;RMTs methylate histone arginines;RNA Polymerase II Transcription;RUNX1 interacts with co-factors whose precise effect on RUNX1 targets is not known;Transcriptional regulation by RUNX1						4	4	4	12.8	12.8	12.8	33.433	0	32.337	13217000	6	7	0	NaN	0	NaN	0	NaN	+	J3QKS7;B4DGM3;Q969G3;J3KT85;J3QR61;H7C048;K7EMQ8	J3QKS7;B4DGM3;Q969G3;J3KT85;J3QR61;H7C048;K7EMQ8	SWI/SNF-related matrix-associated actin-dependent regulator of chromatin subfamily E member 1	SMARCE1	272
23.1447	23.8092	22.3454	22.188	20.7152	22.6793	NaN	NaN	NaN	NaN	NaN	NaN	NaN	NaN	NaN	ATP binding;ATP-dependent RNA helicase activity;helicase activity;hydrolase activity;nucleic acid binding;nucleotide binding;protein binding;RNA binding	ribosome biogenesis;RNA secondary structure unwinding;rRNA processing	chromosome;cytoplasm;nucleolus;nucleus							2	2	2	3.3	3.3	3.3	86.604	0.00064309	14.636	88149000	4	2	0	NaN	0	NaN	0	NaN	+	B7Z6D5;Q96GQ7	B7Z6D5;Q96GQ7	Probable ATP-dependent RNA helicase DDX27	DDX27	293
22.3917	22.4274	22.3503	22.9511	22.6751	21.3508	NaN	NaN	NaN	NaN	NaN	NaN	NaN	NaN	NaN	activating transcription factor binding;histone binding;protein binding	histone exchange;transcription, DNA-templated	cytosol;nucleoplasm;nucleus							2	2	2	22.4	22.4	22.4	11.758	0.00065789	15.674	34835000	19	5	0	NaN	0	NaN	0	NaN	+	B8ZZQ6;P06454;B8ZZA1;B8ZZW7;H7C2N1	B8ZZQ6;P06454;B8ZZA1;B8ZZW7;H7C2N1	Prothymosin alpha;Prothymosin alpha, N-terminally processed;Thymosin alpha-1	PTMA	303
NaN	NaN	20.0366	NaN	22.9445	22.6108	NaN	NaN	NaN	NaN	NaN	NaN	17.6929	NaN	NaN	chromatin binding;DNA binding;DNA binding transcription factor activity;protein binding;RNA polymerase II regulatory region sequence-specific DNA binding;RNA polymerase II transcription factor activity, sequence-specific DNA binding;transcriptional activator activity, RNA polymerase II transcription regulatory region sequence-specific DNA binding	cell death;keratinocyte development;positive regulation of fibroblast proliferation;positive regulation of transcription by RNA polymerase II;positive regulation of transcription, DNA-templated;regulation of transcription by RNA polymerase II;regulation of transcription, DNA-templated;transcription by RNA polymerase II;transcription, DNA-templated	nucleoplasm;nucleus							3	3	3	20.8	20.8	20.8	22.254	0	47.289	56613000	5	2	0	NaN	0	NaN	0	NaN	+	C9JCN8;P15408	C9JCN8;P15408	Fos-related antigen 2	FOSL2	328
20.5638	NaN	NaN	NaN	22.9426	21.1179	NaN	20.0659	NaN	NaN	NaN	NaN	NaN	NaN	NaN	enzyme binding;RNA binding;snoRNA binding	endonucleolytic cleavage in 5'-ETS of tricistronic rRNA transcript (SSU-rRNA, 5.8S rRNA, LSU-rRNA);endonucleolytic cleavage in ITS1 to separate SSU-rRNA from 5.8S rRNA and LSU-rRNA from tricistronic rRNA transcript (SSU-rRNA, 5.8S rRNA, LSU-rRNA);endonucleolytic cleavage to generate mature 5'-end of SSU-rRNA from (SSU-rRNA, 5.8S rRNA, LSU-rRNA);maturation of SSU-rRNA;maturation of SSU-rRNA from t…	90S preribosome;membrane;Noc4p-Nop14p complex;nucleolus;nucleoplasm;nucleus;small-subunit processome	Major pathway of rRNA processing in the nucleolus and cytosol;Metabolism of RNA;rRNA modification in the nucleus and cytosol;rRNA processing;rRNA processing in the nucleus and cytosol						6	6	6	9	9	9	88.865	0	43.585	60057000	6	2	0	NaN	0	NaN	0	NaN	+	E9PFK5;P78316	E9PFK5;P78316	Nucleolar protein 14	NOP14	541
NaN	21.0288	NaN	NaN	NaN	19.8132	18.0284	NaN	NaN	NaN	NaN	NaN	NaN	NaN	NaN	bHLH transcription factor binding;protein binding;transcription coactivator activity	anaphase-promoting complex-dependent catabolic process;antigen processing and presentation of exogenous peptide antigen via MHC class I, TAP-dependent;Fc-epsilon receptor signaling pathway;interleukin-1-mediated signaling pathway;MAPK cascade;negative regulation of canonical Wnt signaling pathway;negative regulation of G2/M transition of mitotic cell cycle;negative regulation of insulin secretion…	cytoplasm;cytosol;nucleoplasm;nucleus;proteasome regulatory particle;proteasome regulatory particle, base subcomplex	ABC transporter disorders;ABC-family proteins mediated transport;Activation of APC/C and APC/C:Cdc20 mediated degradation of mitotic proteins;Activation of NF-kappaB in B cells;Adaptive Immune System;Antigen processing: Ubiquitination & Proteasome degradation;Antigen processing-Cross presentation;APC/C:Cdc20 mediated degradation of mitotic proteins;APC/C:Cdc20 mediated degradation of Securin;APC/…						1	1	1	8.6	8.6	8.6	14.317	0.0054267	6.8462	5956700	1	5	0	NaN	0	NaN	0	NaN	+	F5H169;F5H5V4;F5GX23;J3KN29;O00233	F5H169;F5H5V4;F5GX23;J3KN29;O00233	26S proteasome non-ATPase regulatory subunit 9	PSMD9	577
NaN	20.2485	22.1588	23.1001	22.1753	21.6087	NaN	NaN	NaN	NaN	NaN	NaN	NaN	NaN	NaN	amyloid-beta binding;apolipoprotein A-I receptor binding;apolipoprotein receptor binding;chemorepellent activity;cholesterol binding;cholesterol transporter activity;enzyme binding;heat shock protein binding;high-density lipoprotein particle binding;high-density lipoprotein particle receptor binding;identical protein binding;lipase inhibitor activity;lipid binding;lipid transporter activity;lipop…	adrenal gland development;animal organ regeneration;blood vessel endothelial cell migration;cellular protein metabolic process;cholesterol biosynthetic process;cholesterol efflux;cholesterol homeostasis;cholesterol import;cholesterol metabolic process;cholesterol transport;chylomicron assembly;chylomicron remodeling;endothelial cell proliferation;ERK1 and ERK2 cascade;glucocorticoid metabolic pro…	blood microparticle;cell surface;chylomicron;cytoplasmic vesicle;cytosol;discoidal high-density lipoprotein particle;early endosome;endocytic vesicle;endocytic vesicle lumen;endoplasmic reticulum lumen;extracellular exosome;extracellular matrix;extracellular region;extracellular space;extracellular vesicle;high-density lipoprotein particle;intermediate-density lipoprotein particle;low-density lip…	ABC transporters in lipid homeostasis;ABC-family proteins mediated transport;Amyloid fiber formation;Binding and Uptake of Ligands by Scavenger Receptors;Chylomicron assembly;Chylomicron remodeling;G alpha (i) signalling events;GPCR downstream signalling;HDL assembly;HDL clearance;HDL remodeling;Hemostasis;Metabolism;Metabolism of fat-soluble vitamins;Metabolism of lipids;Metabolism of proteins;M…						2	2	2	9	9	9	27.908	0.00063939	14.416	25424000	10	2	0	NaN	0	NaN	0	NaN	+	F8W696;P02647	F8W696;P02647	Apolipoprotein A-I;Proapolipoprotein A-I;Truncated apolipoprotein A-I	APOA1	613
NaN	NaN	NaN	NaN	NaN	NaN	20.4308	NaN	NaN	NaN	20.4285	20.6492	20.0085	NaN	NaN	protein binding;RNA binding;U2 snRNA binding	interleukin-12-mediated signaling pathway;mRNA processing;mRNA splicing, via spliceosome;RNA splicing;spermatogenesis	catalytic step 2 spliceosome;nuclear body;nuclear speck;nucleoplasm;nucleus;small nuclear ribonucleoprotein complex;spliceosomal complex;U2 snRNP;U2-type catalytic step 2 spliceosome;U2-type precatalytic spliceosome	Cytokine Signaling in Immune system;Gene and protein expression by JAK-STAT signaling after Interleukin-12 stimulation;Immune System;Interleukin-12 family signaling;Interleukin-12 signaling;Metabolism of RNA;mRNA Splicing;mRNA Splicing - Major Pathway;Processing of Capped Intron-Containing Pre-mRNA;Signaling by Interleukins						1	1	1	15.7	15.7	15.7	9.4775	0.005071	7.1619	9410400	1	3	0	NaN	0	NaN	0	NaN	+	H0YLR3;H0YMA0;P09661	H0YLR3;H0YMA0;P09661	U2 small nuclear ribonucleoprotein A	SNRPA1	674
20.9662	NaN	18.7089	NaN	23.2799	20.8768	NaN	NaN	NaN	NaN	NaN	NaN	NaN	NaN	NaN	DNA binding;DNA binding transcription factor activity;metal ion binding;nucleic acid binding;RNA polymerase II transcription factor activity, sequence-specific DNA binding	regulation of transcription by RNA polymerase II;regulation of transcription, DNA-templated;transcription, DNA-templated	intracellular;nucleus							7	7	5	17.7	17.7	12.3	56.029	0	45.057	57638000	9	3	0	NaN	0	NaN	0	NaN	+	J3KR51;J3KR62;Q8N782	J3KR51;J3KR62		ZNF525	744
19.4325	NaN	19.4304	NaN	NaN	20.6876	NaN	NaN	NaN	NaN	NaN	NaN	NaN	NaN	NaN	DNA binding;DNA binding transcription factor activity;heparin binding;metal ion binding;microtubule binding;nucleic acid binding;protein binding;RNA binding;zinc ion binding	attachment of spindle microtubules to kinetochore;cell cycle;cell division;chromosome segregation;microtubule bundle formation;microtubule polymerization;mitotic sister chromatid segregation;mitotic spindle assembly;mitotic spindle assembly checkpoint;protein stabilization;regulation of chromosome segregation;regulation of transcription, DNA-templated	chromosome;chromosome, centromeric region;condensed chromosome kinetochore;cytoplasm;cytoskeleton;kinetochore;microtubule;nucleolus;nucleoplasm;nucleus;spindle;spindle matrix							2	2	2	5.9	5.9	5.9	34.987	0	23.729	6767400	3	4	0	NaN	0	NaN	0	NaN	+	J3KS31;J3QRS9;X6R4W8;O43670	J3KS31;J3QRS9;X6R4W8;O43670	BUB3-interacting and GLEBS motif-containing protein ZNF207	ZNF207	746
NaN	20.9003	22.2842	21.8005	21.2673	20.3766	NaN	NaN	NaN	NaN	NaN	NaN	NaN	NaN	NaN	apolipoprotein A-I receptor binding;ATPase binding;cholesterol binding;DNA binding;DNA binding transcription factor activity;metal ion binding;nuclear receptor activity;protein binding;retinoid X receptor binding;RNA polymerase II proximal promoter sequence-specific DNA binding;RNA polymerase II transcription factor activity, sequence-specific DNA binding;sequence-specific DNA binding;steroid hor…	apoptotic cell clearance;cellular lipid metabolic process;cellular response to lipopolysaccharide;cholesterol homeostasis;intracellular receptor signaling pathway;lipid homeostasis;negative regulation of cholesterol storage;negative regulation of gene expression;negative regulation of inflammatory response;negative regulation of interferon-gamma-mediated signaling pathway;negative regulation of l…	cytoplasm;nuclear chromatin;nucleoplasm;nucleus;receptor complex;RNA polymerase II transcription factor complex	Activation of gene expression by SREBF (SREBP);Circadian Clock;Developmental Biology;Gene expression (Transcription);Generic Transcription Pathway;Metabolism;Metabolism of lipids;Metabolism of steroids;Nuclear Receptor transcription pathway;Plasma lipoprotein assembly, remodeling, and clearance;Plasma lipoprotein clearance;PPARA activates gene expression;Regulation of cholesterol biosynthesis by …						2	2	2	5.5	5.5	5.5	45.983	0.00065232	15.391	25753000	3	8	0	NaN	0	NaN	0	NaN	+	M0R2F9;M0R0K3;P55055;E9PID2;B5MBY7;B4DXU5;E9PLL4;Q13133	M0R2F9;M0R0K3;P55055;E9PID2;B5MBY7;B4DXU5;E9PLL4;Q13133	Oxysterols receptor LXR-beta;Oxysterols receptor LXR-alpha	NR1H2;NR1H3	798
19.344	18.9527	NaN	19.2855	20.516	20.1246	NaN	NaN	NaN	NaN	NaN	NaN	NaN	NaN	NaN	ATP binding;ATPase activity;microtubule binding;microtubule motor activity;motor activity;nucleotide binding;protein binding	antigen processing and presentation of exogenous peptide antigen via MHC class II;cell cycle;cell differentiation;cell division;microtubule cytoskeleton organization;microtubule depolymerization;microtubule-based movement;mitotic spindle assembly;mitotic spindle organization;multicellular organism development;nervous system development;regulation of cell migration;retrograde vesicle-mediated tran…	centriolar subdistal appendage;centriole;centrosome;cytoplasm;cytoskeleton;cytosol;kinesin complex;membrane;microtubule;microtubule organizing center;nuclear body;nucleolus;nucleus;sperm principal piece;spindle;spindle microtubule;spindle pole	Adaptive Immune System;Amplification of signal from unattached kinetochores via a MAD2 inhibitory signal;Amplification of signal from the kinetochores;Cell Cycle;Cell Cycle Checkpoints;Cell Cycle, Mitotic;COPI-dependent Golgi-to-ER retrograde traffic;Factors involved in megakaryocyte development and platelet production;Golgi-to-ER retrograde transport;Hemostasis;Immune System;Intra-Golgi and retr…						2	2	2	3.1	3.1	3.1	79.954	0.0012323	13.16	15398000	6	1	0	NaN	0	NaN	0	NaN	+	O00139	O00139	Kinesin-like protein KIF2A	KIF2A	806
19.7255	NaN	NaN	19.6654	20.9248	20.2848	NaN	NaN	NaN	NaN	NaN	NaN	NaN	NaN	NaN	ATP binding;kinase activity;metal ion binding;nucleotide binding;protein binding;protein kinase activity;protein serine/threonine kinase activity;transferase activity	cell cycle;cell cycle phase transition;cell division;DNA replication;DNA replication initiation;double-strand break repair via break-induced replication;G1/S transition of mitotic cell cycle;negative regulation of G0 to G1 transition;peptidyl-serine phosphorylation;phagocytosis;phosphorylation;positive regulation of cell proliferation;positive regulation of G2/M transition of mitotic cell cycle;p…	cytoplasm;intercellular bridge;mitotic spindle;nucleoplasm;nucleus	Activation of ATR in response to replication stress;Activation of the pre-replicative complex;Cell Cycle;Cell Cycle Checkpoints;Cell Cycle, Mitotic;DNA Replication;DNA Replication Pre-Initiation;G1/S Transition;G2/M Checkpoints;Gene expression (Transcription);Generic Transcription Pathway;M/G1 Transition;Mitotic G1-G1/S phases;RNA Polymerase II Transcription;Transcriptional Regulation by E2F6						2	2	2	4.5	4.5	4.5	63.887	0.0012369	13.195	19857000	2	1	0	NaN	0	NaN	0	NaN	+	O00311	O00311	Cell division cycle 7-related protein kinase	CDC7	816
NaN	NaN	18.9336	NaN	NaN	20.8687	NaN	NaN	NaN	NaN	NaN	NaN	18.5394	NaN	NaN	DNA binding;nucleosomal DNA binding;protein binding		chromatin;nucleus							2	2	2	33.3	33.3	33.3	9.5388	0.00064516	14.92	6692700	3	1	0	NaN	0	NaN	0	NaN	+	O00479	O00479	High mobility group nucleosome-binding domain-containing protein 4	HMGN4	820
19.222	NaN	NaN	18.7301	22.7728	20.23	NaN	NaN	NaN	NaN	NaN	NaN	NaN	NaN	NaN	DNA binding;metal ion binding;nucleic acid binding;protein binding;RNA polymerase II regulatory region sequence-specific DNA binding;RNA polymerase II transcription factor activity, sequence-specific DNA binding;transcriptional repressor activity, RNA polymerase II transcription regulatory region sequence-specific DNA binding	negative regulation of transcription by RNA polymerase II;regulation of transcription, DNA-templated;transcription, DNA-templated	nucleus							4	4	4	6.2	6.2	6.2	74.277	0	24.32	46619000	4	1	0	NaN	0	NaN	0	NaN	+	O15062	O15062	Zinc finger and BTB domain-containing protein 5	ZBTB5	845
NaN	20.4697	21.512	21.9894	22.63	22.4358	NaN	NaN	NaN	NaN	NaN	NaN	NaN	NaN	NaN	DNA binding;DNA-directed 5'-3' RNA polymerase activity;protein binding;protein dimerization activity;RNA polymerase I activity;RNA polymerase III activity	positive regulation of gene expression, epigenetic;positive regulation of type I interferon production;termination of RNA polymerase I transcription;transcription by RNA polymerase I;transcription by RNA polymerase III;transcription elongation from RNA polymerase I promoter;transcription initiation from RNA polymerase I promoter;transcription, DNA-templated	cytosol;DNA-directed RNA polymerase I complex;DNA-directed RNA polymerase III complex;nucleoplasm;nucleus	B-WICH complex positively regulates rRNA expression;Cytosolic sensors of pathogen-associated DNA;Epigenetic regulation of gene expression;Gene expression (Transcription);Immune System;Innate Immune System;Negative epigenetic regulation of rRNA expression;NoRC negatively regulates rRNA expression;Positive epigenetic regulation of rRNA expression;RNA Polymerase I Chain Elongation;RNA Polymerase I P…						3	3	3	11.8	11.8	11.8	39.249	0	86.991	61347000	6	4	0	NaN	0	NaN	0	NaN	+	O15160;D6RDJ3;E7EQB9;H0Y723	O15160;D6RDJ3;E7EQB9	DNA-directed RNA polymerases I and III subunit RPAC1	POLR1C	849
NaN	NaN	18.7719	19.2266	19.8598	19.7921	NaN	NaN	NaN	NaN	NaN	NaN	17.4993	NaN	NaN	chromatin binding;cyclin binding;enzyme binding;histone deacetylase activity;histone deacetylase binding;hydrolase activity;NAD-dependent histone deacetylase activity (H3-K14 specific);NF-kappaB binding;protein binding;protein deacetylase activity;transcription corepressor activity;transcription factor binding	cellular response to fluid shear stress;chromatin organization;circadian rhythm;histone deacetylation;histone H3 deacetylation;negative regulation of apoptotic process;negative regulation of JNK cascade;negative regulation of myotube differentiation;negative regulation of nucleic acid-templated transcription;negative regulation of transcription by RNA polymerase II;negative regulation of transcri…	cytoplasm;cytosol;Golgi apparatus;histone deacetylase complex;nucleoplasm;nucleus;plasma membrane;spindle microtubule;transcriptional repressor complex	Activation of anterior HOX genes in hindbrain development during early embryogenesis;Activation of HOX genes during differentiation;Association of TriC/CCT with target proteins during biosynthesis;Chaperonin-mediated protein folding;Chromatin modifying enzymes;Chromatin organization;Circadian Clock;Constitutive Signaling by NOTCH1 HD+PEST Domain Mutants;Constitutive Signaling by NOTCH1 PEST Domai…						2	1	1	4.4	2.6	2.6	48.847	0.0097538	6.3231	7629400	2	1	0	NaN	0	NaN	0	NaN	+	O15379	O15379	Histone deacetylase 3	HDAC3	854
NaN	NaN	NaN	NaN	NaN	NaN	25.8809	25.6173	26.0596	25.4355	25.8369	25.6162	25.6996	25.5956	25.0441	chromatin binding;protein binding;protein-containing complex binding;transcriptional activator activity, RNA polymerase II transcription regulatory region sequence-specific DNA binding	apoptotic process;cell cycle;cell division;cellular response to DNA damage stimulus;chromosome segregation;DNA recombination;DNA repair;double-strand break repair;negative regulation of G2/M transition of mitotic cell cycle;negative regulation of mitotic metaphase/anaphase transition;positive regulation of sister chromatid cohesion;positive regulation of transcription by RNA polymerase II;protein…	chromatin;chromosome;chromosome, centromeric region;cohesin complex;condensed nuclear chromosome;cytosol;membrane;nuclear chromosome;nuclear cohesin complex;nuclear matrix;nucleoplasm;nucleus	Cell Cycle;Cell Cycle, Mitotic;Cohesin Loading onto Chromatin;ESR-mediated signaling;Establishment of Sister Chromatid Cohesion;Estrogen-dependent gene expression;M Phase;Meiosis;Meiotic synapsis;Metabolism of proteins;Mitotic Anaphase;Mitotic Metaphase and Anaphase;Mitotic Prometaphase;Mitotic Telophase/Cytokinesis;Post-translational protein modification;Reproduction;Resolution of Sister Chromat…						2	2	2	4.6	4.6	4.6	71.689	0.0022689	11.693	827940000	16	1	0	NaN	0	NaN	0	NaN	+	O60216	O60216	Double-strand-break repair protein rad21 homolog	RAD21	876
21.9681	19.4253	21.9198	21.2204	21.741	21.5265	NaN	NaN	NaN	NaN	NaN	NaN	NaN	NaN	NaN	androgen receptor binding;chromatin binding;demethylase activity;DNA binding;enzyme binding;flavin adenine dinucleotide binding;histone deacetylase activity;histone demethylase activity;histone demethylase activity (H3-dimethyl-K4 specific);histone demethylase activity (H3-K4 specific);histone demethylase activity (H3-K9 specific);ligand-dependent nuclear receptor transcription coactivator activi…	alternative mRNA splicing, via spliceosome;blood coagulation;cellular response to cAMP;cellular response to gamma radiation;cellular response to UV;cerebral cortex development;chromatin organization;guanine metabolic process;histone deacetylation;histone H3-K4 demethylation;histone H3-K9 demethylation;multicellular organism development;muscle cell development;negative regulation of DNA binding;ne…	DNA repair complex;nuclear chromatin;nuclear chromosome, telomeric region;nucleoplasm;nucleus;protein-containing complex;transcription factor complex	Activated PKN1 stimulates transcription of AR (androgen receptor) regulated genes KLK2 and KLK3;Chromatin modifying enzymes;Chromatin organization;ESR-mediated signaling;Estrogen-dependent gene expression;Factors involved in megakaryocyte development and platelet production;HDACs deacetylate histones;HDMs demethylate histones;Hemostasis;Intracellular signaling by second messengers;PIP3 activates …						3	3	3	4.6	4.6	4.6	92.902	0	30.058	58297000	9	2	0	NaN	0	NaN	0	NaN	+	O60341;R4GMP9	O60341	Lysine-specific histone demethylase 1A	KDM1A	879
NaN	NaN	NaN	NaN	NaN	NaN	NaN	NaN	20.9682	21.0266	21.1879	NaN	21.0912	20.8963	20.8401	calmodulin binding;DNA binding;DNA binding transcription factor activity;histone acetyltransferase activity;methyltransferase activity;protein binding;RNA binding;sequence-specific DNA binding;transcription coactivator activity	cell differentiation;endothelial cell differentiation;multicellular organism development;positive regulation of DNA binding;positive regulation of transcription, DNA-templated;regulation of lipid metabolic process;regulation of transcription, DNA-templated;transcription, DNA-templated	cytoplasm;cytosol;intracellular;nucleolus;nucleus;transcription factor TFIID complex							4	4	4	25	25	25	16.368	0	28.908	49555000	8	1	0	NaN	0	NaN	0	NaN	+	O60869	O60869	Endothelial differentiation-related factor 1	EDF1	890
NaN	21.5865	20.0395	20.4386	22.8758	21.5738	NaN	NaN	NaN	NaN	NaN	NaN	NaN	NaN	NaN	ATP binding;ATPase activity;hydrolase activity;identical protein binding;microtubule binding;microtubule-severing ATPase activity;nucleotide binding;protein binding;protein heterodimerization activity	cell cycle;cell division;microtubule severing	cytoplasm;cytoskeleton;microtubule;microtubule organizing center;midbody;mitotic spindle pole;nucleus;spindle;spindle pole							4	4	4	8.4	8.4	8.4	55.964	0	25.578	44479000	6	4	0	NaN	0	NaN	0	NaN	+	O75449;B7ZBC8;Q9BW62;B7ZBC9	O75449;B7ZBC8;Q9BW62	Katanin p60 ATPase-containing subunit A1;Katanin p60 ATPase-containing subunit A-like 1	KATNA1;KATNAL1	907
NaN	21.1161	20.6341	21.0832	NaN	19.0722	NaN	NaN	NaN	NaN	NaN	NaN	NaN	NaN	NaN	cAMP response element binding;chromatin binding;DNA binding;DNA binding transcription factor activity;double-stranded DNA binding;enzyme binding;GTPase activator activity;HMG box domain binding;identical protein binding;protein binding;protein heterodimerization activity;protein homodimerization activity;RNA binding;RNA polymerase II activating transcription factor binding;RNA polymerase II dista…	aging;angiogenesis;axon regeneration;cellular process;cellular response to cadmium ion;cellular response to calcium ion;cellular response to hormone stimulus;cellular response to potassium ion starvation;cellular response to reactive oxygen species;circadian rhythm;eyelid development in camera-type eye;Fc-epsilon receptor signaling pathway;leading edge cell differentiation;learning;liver developm…	cytosol;nuclear chromatin;nuclear chromosome;nuclear euchromatin;nucleoplasm;nucleus;transcription factor AP-1 complex;transcription factor complex;transcriptional repressor complex	Activation of anterior HOX genes in hindbrain development during early embryogenesis;Activation of HOX genes during differentiation;Activation of the AP-1 family of transcription factors;Cellular responses to external stimuli;Cellular responses to stress;Cellular Senescence;Cytokine Signaling in Immune system;Deregulated CDK5 triggers multiple neurodegenerative pathways in Alzheimer's disease mod…						1	1	1	4.2	4.2	4.2	35.675	0.0050251	7.0692	5699200	2	1	0	NaN	0	NaN	0	NaN	+	P05412	P05412	Transcription factor AP-1	JUN	1017
NaN	NaN	NaN	NaN	NaN	NaN	NaN	NaN	20.4994	20.4533	20.8519	NaN	NaN	20.0877	20.2437	DNA binding;lipopolysaccharide binding;molecular_function;protein binding;protein heterodimerization activity	antimicrobial humoral immune response mediated by antimicrobial peptide;defense response to bacterium;innate immune response in mucosa;negative regulation of tumor necrosis factor-mediated signaling pathway;nucleosome assembly;protein ubiquitination	chromosome;cytosol;extracellular exosome;extracellular space;nuclear chromosome, telomeric region;nucleoplasm;nucleosome;nucleus;plasma membrane	Activated PKN1 stimulates transcription of AR (androgen receptor) regulated genes KLK2 and KLK3;Activation of anterior HOX genes in hindbrain development during early embryogenesis;Activation of HOX genes during differentiation;Amyloid fiber formation;B-WICH complex positively regulates rRNA expression;Cell Cycle;Cell Cycle Checkpoints;Cell Cycle, Mitotic;Cellular responses to external stimuli;Ce…						5	2	2	35.7	7.9	7.9	13.908	0.0012188	12.908	89348000	6	7	0	NaN	0	NaN	0	NaN	+	Q8N257;Q16778;P33778;P23527;P06899;Q6DRA6;Q6DN03	Q8N257;Q16778;P33778;P23527;P06899	Histone H2B type 3-B;Histone H2B type 2-E;Histone H2B type 1-B;Histone H2B type 1-O;Histone H2B type 1-J	HIST3H2BB;HIST2H2BE;HIST1H2BB;HIST1H2BO;HIST1H2BJ	1032
NaN	NaN	NaN	NaN	NaN	NaN	22.5991	23.0879	NaN	24.1204	23.1913	23.8282	22.9214	23.1653	23.1824	damaged DNA binding;DNA binding;enzyme binding;G-rich strand telomeric DNA binding;protein binding;protein N-terminus binding;protein phosphatase binding;single-stranded DNA binding;ubiquitin protein ligase binding	base-excision repair;cellular response to DNA damage stimulus;DNA damage response, detection of DNA damage;DNA recombination;DNA repair;DNA replication;double-strand break repair via homologous recombination;error-free translesion synthesis;error-prone translesion synthesis;G1/S transition of mitotic cell cycle;interstrand cross-link repair;mismatch repair;mitotic G1 DNA damage checkpoint;nucleot…	chromatin;chromosome, telomeric region;DNA replication factor A complex;nuclear body;nuclear chromosome, telomeric region;nucleoplasm;nucleus;PML body;site of double-strand break	Activation of ATR in response to replication stress;Activation of the pre-replicative complex;Base Excision Repair;Cell Cycle;Cell Cycle Checkpoints;Cell Cycle, Mitotic;Cellular response to heat stress;Cellular responses to external stimuli;Cellular responses to stress;Chromosome Maintenance;DNA Damage Bypass;DNA Double-Strand Break Repair;DNA Repair;DNA Replication;DNA Replication Pre-Initiation…						4	4	4	13.4	13.4	13.4	19.433	0	27.441	104150000	6	2	0	NaN	0	NaN	0	NaN	+	Q5TEJ7;P15927	Q5TEJ7;P15927	Replication protein A 32 kDa subunit	RPA2	1140
NaN	NaN	NaN	NaN	NaN	NaN	20.7819	NaN	NaN	19.2608	NaN	18.1186	19.8478	19.4096	NaN	methyltransferase activity;protein binding;RNA binding;rRNA (cytosine-C5-)-methyltransferase activity;S-adenosylmethionine-dependent methyltransferase activity;transferase activity	maturation of LSU-rRNA;methylation;positive regulation of cell proliferation;regulation of signal transduction by p53 class mediator;regulation of transcription by RNA polymerase II;ribosomal large subunit assembly;ribosome biogenesis;rRNA base methylation;rRNA processing	nucleolus;nucleoplasm;nucleus	Gene expression (Transcription);Generic Transcription Pathway;Metabolism of RNA;RNA Polymerase II Transcription;rRNA modification in the nucleus and cytosol;rRNA processing;rRNA processing in the nucleus and cytosol;TFAP2A acts as a transcriptional repressor during retinoic acid induced cell differentiation;Transcriptional regulation by the AP-2 (TFAP2) family of transcription factors						2	2	2	3.7	3.7	3.7	89.301	0.0012136	12.851	7087000	2	1	0	NaN	0	NaN	0	NaN	+	P46087	P46087	Probable 28S rRNA (cytosine(4447)-C(5))-methyltransferase	NOP2	1359
NaN	NaN	NaN	NaN	NaN	NaN	23.075	21.518	NaN	23.3279	22.5808	23.5201	23.9537	21.8444	22.5184	protein binding;RNA binding;U1 snRNP binding	import into nucleus;mRNA processing;mRNA splicing, via spliceosome;RNA processing;RNA splicing;spliceosomal complex assembly;spliceosomal snRNP assembly	catalytic step 2 spliceosome;commitment complex;cytoplasm;cytosol;methylosome;nucleoplasm;nucleus;pICln-Sm protein complex;precatalytic spliceosome;prespliceosome;small nuclear ribonucleoprotein complex;SMN-Sm protein complex;spliceosomal complex;spliceosomal tri-snRNP complex;U1 snRNP;U12-type spliceosomal complex;U2 snRNP;U2-type catalytic step 2 spliceosome;U4 snRNP;U5 snRNP	Metabolism of non-coding RNA;Metabolism of RNA;mRNA Splicing;mRNA Splicing - Major Pathway;mRNA Splicing - Minor Pathway;Processing of Capped Intron-Containing Pre-mRNA;snRNP Assembly						4	4	4	37.8	37.8	37.8	13.281	0	87.043	212250000	15	3	0	NaN	0	NaN	0	NaN	+	P62314;J3QLI9;J3QLR7	P62314;J3QLI9	Small nuclear ribonucleoprotein Sm D1	SNRPD1	1511
20.966	19.5512	NaN	19.5673	22.8352	20.3892	NaN	NaN	NaN	NaN	NaN	NaN	NaN	NaN	NaN	3'-5' exonuclease activity;3'-5'-exoribonuclease activity;catalytic activity;exonuclease activity;exoribonuclease activity;hydrolase activity;nuclease activity;nucleic acid binding;nucleotide binding;protein binding;RNA binding;telomerase RNA binding	cellular metabolic process;CUT catabolic process;dosage compensation by inactivation of X chromosome;histone mRNA catabolic process;maturation of 5.8S rRNA;negative regulation of telomere maintenance via telomerase;nuclear mRNA surveillance;nuclear polyadenylation-dependent rRNA catabolic process;nuclear retention of unspliced pre-mRNA at the site of transcription;nuclear-transcribed mRNA catabol…	cytoplasm;cytosol;exosome (RNase complex);intracellular;membrane;nuclear exosome (RNase complex);nucleolus;nucleoplasm;nucleus;transcriptionally active chromatin	Major pathway of rRNA processing in the nucleolus and cytosol;Metabolism of RNA;rRNA processing;rRNA processing in the nucleus and cytosol						5	5	5	5.6	5.6	5.6	100.83	0	29.678	49713000	7	2	0	NaN	0	NaN	0	NaN	+	Q01780;K7EJ37	Q01780	Exosome component 10	EXOSC10	1589
NaN	NaN	NaN	NaN	NaN	NaN	22.153	21.9423	21.971	22.2011	21.7862	22.5101	21.9122	21.8759	22.1592	metal ion binding;nucleic acid binding;protein binding;RNA binding;zinc ion binding	mRNA 3'-splice site recognition;mRNA processing;mRNA splicing, via spliceosome;RNA splicing;RNA splicing, via transesterification reactions	catalytic step 2 spliceosome;nuclear speck;nucleoplasm;nucleus;spliceosomal complex	Metabolism of RNA;mRNA Splicing;mRNA Splicing - Major Pathway;Processing of Capped Intron-Containing Pre-mRNA						7	7	7	21	21	21	58.848	0	323.31	98136000	11	1	0	NaN	0	NaN	0	NaN	+	Q12874	Q12874	Splicing factor 3A subunit 3	SF3A3	1628
20.9943	20.6819	19.0013	NaN	21.8594	20.1535	NaN	NaN	NaN	NaN	NaN	NaN	NaN	NaN	NaN	protein binding;ribonucleoprotein complex binding;RNA binding	cell proliferation;cleavage in ITS2 between 5.8S rRNA and LSU-rRNA of tricistronic rRNA transcript (SSU-rRNA, 5.8S rRNA, LSU-rRNA);maturation of LSU-rRNA from tricistronic rRNA transcript (SSU-rRNA, 5.8S rRNA, LSU-rRNA);regulation of cell cycle;regulation of signal transduction by p53 class mediator;ribosomal large subunit assembly;ribosomal large subunit biogenesis;ribosome biogenesis;rRNA proce…	nucleolus;nucleoplasm;nucleus;PeBoW complex;preribosome, large subunit precursor	Major pathway of rRNA processing in the nucleolus and cytosol;Metabolism of RNA;rRNA processing;rRNA processing in the nucleus and cytosol						3	3	3	5	5	5	83.629	0	18.413	31450000	5	2	0	NaN	0	NaN	0	NaN	+	Q14137;A0A075B729	Q14137;A0A075B729	Ribosome biogenesis protein BOP1	BOP1	1673
23.3863	23.0394	24.5655	23.5087	20.8375	24.2377	NaN	NaN	NaN	NaN	NaN	NaN	NaN	NaN	NaN	calcium ion binding;enzyme regulator activity;gluconolactonase activity;hydrolase activity;metal ion binding;zinc ion binding	aging;cellular calcium ion homeostasis;kidney development;L-ascorbic acid biosynthetic process;liver development;liver regeneration;negative regulation of apoptotic process;negative regulation of bone development;negative regulation of calcium-dependent ATPase activity;negative regulation of cyclic-nucleotide phosphodiesterase activity;negative regulation of DNA biosynthetic process;negative regu…	cytoplasm;cytosol;extracellular region;nucleus							2	2	2	9.4	9.4	9.4	33.252	0	64.652	124980000	17	1	0	NaN	0	NaN	0	NaN	+	Q15493	Q15493	Regucalcin	RGN	1726
NaN	24.7887	NaN	NaN	NaN	NaN	22.7026	21.9847	22.3276	NaN	NaN	26.9711	NaN	NaN	NaN	DNA binding;molecular_function;protein heterodimerization activity	biological_process;chromatin silencing	chromosome;extracellular exosome;nuclear chromatin;nucleosome;nucleus	Activated PKN1 stimulates transcription of AR (androgen receptor) regulated genes KLK2 and KLK3;Activation of anterior HOX genes in hindbrain development during early embryogenesis;Activation of HOX genes during differentiation;Amyloid fiber formation;B-WICH complex positively regulates rRNA expression;Cell Cycle;Cell Cycle, Mitotic;Cellular responses to external stimuli;Cellular responses to str…						6	1	1	58.1	22.5	22.5	13.988	0	223.95	154020000	7	2	0	NaN	0	NaN	0	NaN	+	Q16777;Q6FI13	Q16777;Q6FI13	Histone H2A type 2-C;Histone H2A type 2-A	HIST2H2AC;HIST2H2AA3	1745
18.9919	NaN	NaN	19.8766	NaN	21.7053	NaN	NaN	NaN	NaN	NaN	NaN	NaN	NaN	NaN	ATP binding;catalytic activity;FAD-AMP lyase (cyclizing) activity;glycerone kinase activity;kinase activity;lyase activity;metal ion binding;nucleotide binding;protein binding;transferase activity;triokinase activity	carbohydrate phosphorylation;cellular carbohydrate metabolic process;fructose catabolic process to hydroxyacetone phosphate and glyceraldehyde-3-phosphate;glycerol metabolic process;innate immune response;metabolic process;negative regulation of MDA-5 signaling pathway;phosphorylation;regulation of innate immune response	cytosol;extracellular exosome;nucleus	DDX58/IFIH1-mediated induction of interferon-alpha/beta;Fructose catabolism;Fructose metabolism;Immune System;Innate Immune System;Metabolism;Metabolism of carbohydrates						2	2	2	5.7	5.7	5.7	58.946	0	25.105	9363300	2	3	0	NaN	0	NaN	0	NaN	+	Q3LXA3;E9PJG8;H0YCY6	Q3LXA3;E9PJG8;H0YCY6	Bifunctional ATP-dependent dihydroxyacetone kinase/FAD-AMP lyase (cyclizing);ATP-dependent dihydroxyacetone kinase;FAD-AMP lyase (cyclizing)	DAK;TKFC	1755
NaN	24.2464	NaN	NaN	NaN	NaN	23.4699	23.5411	23.7123	NaN	NaN	23.7993	NaN	NaN	NaN	GTP binding;GTPase activity;molecular_function;nucleotide binding;protein binding;protein domain specific binding;structural constituent of cytoskeleton;structural molecule activity	biological_process;cell division;ciliary basal body-plasma membrane docking;cytoskeleton organization;cytoskeleton-dependent intracellular transport;G2/M transition of mitotic cell cycle;microtubule-based process;regulation of G2/M transition of mitotic cell cycle	cytoplasm;cytoplasmic microtubule;cytoplasmic ribonucleoprotein granule;cytoskeleton;cytosol;extracellular exosome;integral component of membrane;membrane;membrane raft;microtubule;microtubule cytoskeleton;myelin sheath;nucleus;recycling endosome	Adaptive Immune System;Anchoring of the basal body to the plasma membrane;Asparagine N-linked glycosylation;AURKA Activation by TPX2;Axon guidance;Carboxyterminal post-translational modifications of tubulin;Cell Cycle;Cell Cycle, Mitotic;Cellular responses to external stimuli;Cellular responses to stress;Centrosome maturation;Chaperonin-mediated protein folding;Cilium Assembly;Cooperation of Pref…						30	1	1	72.3	3.1	3.1	50.135	0.0042918	9.1069	68390000	1	5	0	NaN	0	NaN	0	NaN	+	Q71U36;Q13748;Q6PEY2;F8VQQ4;V9GZ17	Q71U36;Q13748;Q6PEY2	Tubulin alpha-1A chain;Tubulin alpha-3C/D chain;Tubulin alpha-3E chain	TUBA1A;TUBA3C;TUBA3E	1827
20.0525	NaN	19.8965	NaN	20.0463	21.3611	NaN	NaN	NaN	NaN	NaN	NaN	NaN	NaN	NaN	antioxidant activity;chromatin DNA binding;dioxygenase activity;histone demethylase activity;histone demethylase activity (H3-K9 specific);metal ion binding;oxidoreductase activity;transcription regulatory region sequence-specific DNA binding	cellular oxidant detoxification;chromatin organization;histone H3-K9 demethylation;oxidation-reduction process;regulation of transcription, DNA-templated;response to cisplatin;transcription, DNA-templated	chromatin;nucleoplasm;nucleus	Chromatin modifying enzymes;Chromatin organization;HDMs demethylate histones						3	3	3	2.2	2.2	2.2	191.58	0	21.525	16748000	4	1	0	NaN	0	NaN	0	NaN	+	Q7LBC6	Q7LBC6	Lysine-specific demethylase 3B	KDM3B	1834
NaN	NaN	NaN	NaN	19.0634	20.3042	18.7448	NaN	NaN	NaN	NaN	NaN	18.9888	NaN	NaN		artery development;neural fold bending;ventricular septum development	extracellular exosome;membrane;nucleus							2	2	2	2.4	2.4	2.4	120.27	0.00062657	13.589	9086900	3	3	0	NaN	0	NaN	0	NaN	+	Q86V48;E5RHU7;E5RFK8	Q86V48;E5RHU7;E5RFK8	Leucine zipper protein 1	LUZP1	1846
21.2096	20.4145	NaN	21.1236	21.9876	20.724	NaN	NaN	NaN	NaN	NaN	NaN	NaN	NaN	NaN	K63-linked polyubiquitin modification-dependent protein binding;metal ion binding;nucleosome binding;transferase activity	cellular response to DNA damage stimulus;negative regulation of double-strand break repair;protein ubiquitination	nuclear speck;nucleoplasm;nucleus;site of double-strand break							6	6	6	10.7	10.7	10.7	77.193	0	55.831	41245000	7	2	0	NaN	0	NaN	0	NaN	+	Q8NCN4;H0YEQ1	Q8NCN4	E3 ubiquitin-protein ligase RNF169	RNF169	1878
22.8263	22.8702	22.6664	21.934	23.8551	22.7687	NaN	NaN	NaN	NaN	NaN	NaN	NaN	NaN	NaN	enzyme binding;kinetochore binding;protein binding	cell cycle;cell division;establishment of mitotic spindle orientation;mitotic metaphase plate congression;protein localization to kinetochore;sister chromatid cohesion;spindle checkpoint	chromosome;chromosome, centromeric region;condensed chromosome kinetochore;condensed chromosome outer kinetochore;cytoplasm;cytoskeleton;cytosol;kinetochore;microtubule organizing center;nucleus;spindle pole	Amplification of signal from unattached kinetochores via a MAD2 inhibitory signal;Amplification of signal from the kinetochores;Cell Cycle;Cell Cycle Checkpoints;Cell Cycle, Mitotic;M Phase;Mitotic Anaphase;Mitotic Metaphase and Anaphase;Mitotic Prometaphase;Mitotic Spindle Checkpoint;Resolution of Sister Chromatid Cohesion;RHO GTPase Effectors;RHO GTPases Activate Formins;Separation of Sister Ch…						7	7	7	11.4	11.4	11.4	70.171	0	92.714	156720000	16	9	0	NaN	0	NaN	0	NaN	+	Q96EA4;D6RIF7;D6RIB8;D6RC83;H0YBG5;D6RDK5;D6RCL1;D6REZ1;D6R936	Q96EA4;D6RIF7;D6RIB8;D6RC83;H0YBG5	Protein Spindly	SPDL1	1949
22.637	22.7689	NaN	21.6293	23.7403	22.09	NaN	NaN	NaN	NaN	NaN	NaN	NaN	NaN	NaN	G-quadruplex RNA binding;histone acetyltransferase activity (H4-K16 specific);histone acetyltransferase activity (H4-K5 specific);histone acetyltransferase activity (H4-K8 specific);poly(G) binding;poly(U) RNA binding;protein binding;telomerase inhibitor activity	cellular protein modification process;cellular response to DNA damage stimulus;chromatin organization;DNA recombination;DNA repair;histone H4-K16 acetylation;histone H4-K5 acetylation;histone H4-K8 acetylation;negative regulation of telomerase activity;negative regulation of telomere maintenance via telomere lengthening;positive regulation of protein localization to nucleolus;protein deubiquitina…	cytoplasm;dendrite;endoplasmic reticulum;histone acetyltransferase complex;Ino80 complex;MLL1 complex;nucleolus;nucleoplasm;nucleus;perikaryon;polysome	Chromatin modifying enzymes;Chromatin organization;Deubiquitination;DNA Damage Recognition in GG-NER;DNA Repair;Global Genome Nucleotide Excision Repair (GG-NER);HATs acetylate histones;Metabolism of proteins;Nucleotide Excision Repair;Post-translational protein modification;UCH proteinases						8	8	8	19.7	19.7	19.7	51.803	0	69.006	87419000	11	6	0	NaN	0	NaN	0	NaN	+	Q96EZ8;F8W126;F8W0I9;F8VVA6;F8VP44;H0YIA0	Q96EZ8;F8W126	Microspherule protein 1	MCRS1	1952
25.4281	24.3596	24.1047	23.8657	26.7231	25.4009	NaN	NaN	NaN	NaN	NaN	NaN	NaN	NaN	NaN	enzyme binding;isomerase activity;pseudouridine synthase activity;RNA binding	pseudouridine synthesis;RNA modification;tRNA processing	nucleus	Metabolism of RNA;tRNA modification in the nucleus and cytosol;tRNA processing						23	23	23	35.9	35.9	35.9	75.035	0	265.83	1014500000	52	3	0	NaN	0	NaN	0	NaN	+	Q96PZ0;E7EUH7;H0Y863	Q96PZ0;E7EUH7	Pseudouridylate synthase 7 homolog	PUS7	1973
NaN	NaN	20.961	19.6984	21.7479	21.1707	NaN	NaN	NaN	NaN	NaN	NaN	21.1827	NaN	21.1143	enzyme binding;protein binding;Ran GTPase binding;Ras guanyl-nucleotide exchange factor activity	axon guidance;MAPK cascade;microtubule nucleation;negative regulation of ERK1 and ERK2 cascade;protein-containing complex assembly	cytoplasm;cytosol;membrane;microtubule associated complex;nucleus;plasma membrane	Axon guidance;Developmental Biology;L1CAM interactions;MAPK family signaling cascades;MAPK1/MAPK3 signaling;MET activates RAS signaling;RAF/MAP kinase cascade;Signal Transduction;Signaling by MET;Signaling by Receptor Tyrosine Kinases						3	3	3	4.9	4.9	4.9	77.846	0	47.766	47030000	4	1	0	NaN	0	NaN	0	NaN	+	Q96S59	Q96S59	Ran-binding protein 9	RANBP9	1978
NaN	NaN	21.8679	21.8879	21.7793	22.6702	NaN	NaN	NaN	NaN	NaN	NaN	22.6327	NaN	NaN	drug binding;identical protein binding;opioid receptor activity;signaling receptor activity	lipid transport;nervous system development;opioid receptor signaling pathway;protein homotrimerization;regulation of neuron apoptotic process;signal transduction	cell junction;cell projection;cytoplasmic vesicle;endoplasmic reticulum;endoplasmic reticulum membrane;growth cone;integral component of membrane;integral component of plasma membrane;lipid droplet;membrane;nuclear envelope;nuclear inner membrane;nuclear outer membrane;nucleus;plasma membrane;postsynaptic density;postsynaptic membrane;synapse							1	1	1	3.6	3.6	3.6	25.127	0.0072046	6.6144	59771000	3	1	0	NaN	0	NaN	0	NaN	+	Q99720	Q99720	Sigma non-opioid intracellular receptor 1	SIGMAR1	1987
21.1139	NaN	19.3802	NaN	23.9972	22.3755	NaN	NaN	NaN	NaN	NaN	NaN	NaN	NaN	NaN	GTP binding;GTPase activity;nucleotide binding;protein binding;RNA binding	maturation of LSU-rRNA from tricistronic rRNA transcript (SSU-rRNA, 5.8S rRNA, LSU-rRNA);negative regulation of cell migration;negative regulation of cell proliferation;negative regulation of cell-cell adhesion;negative regulation of collagen binding;negative regulation of DNA replication;negative regulation of protein ubiquitination;osteoblast differentiation;protein stabilization;regulation of …	cytoplasm;cytosol;Golgi apparatus;membrane;nuclear membrane;nucleolus;nucleus;perinuclear region of cytoplasm							8	8	8	12.3	12.3	12.3	73.964	0	50.506	125670000	9	2	0	NaN	0	NaN	0	NaN	+	Q9BZE4;Q5T3R7	Q9BZE4;Q5T3R7	Nucleolar GTP-binding protein 1	GTPBP4	2027
NaN	21.5734	NaN	NaN	22.7985	21.0079	20.802	NaN	NaN	NaN	NaN	NaN	NaN	NaN	NaN	protein binding	cell proliferation;maturation of 5.8S rRNA from tricistronic rRNA transcript (SSU-rRNA, 5.8S rRNA, LSU-rRNA);maturation of LSU-rRNA from tricistronic rRNA transcript (SSU-rRNA, 5.8S rRNA, LSU-rRNA);Notch signaling pathway;ribosomal large subunit biogenesis;ribosome biogenesis;rRNA processing	nucleolus;nucleoplasm;nucleus;PeBoW complex;preribosome, large subunit precursor	Major pathway of rRNA processing in the nucleolus and cytosol;Metabolism of RNA;rRNA processing;rRNA processing in the nucleus and cytosol						3	3	3	6.6	6.6	6.6	47.707	0	17.375	40687000	3	1	0	NaN	0	NaN	0	NaN	+	Q9GZL7	Q9GZL7	Ribosome biogenesis protein WDR12	WDR12	2030
19.8971	NaN	NaN	19.4012	23.3541	21.6646	NaN	NaN	NaN	NaN	NaN	NaN	NaN	NaN	NaN	3'-5'-exoribonuclease activity;5'-3' exonuclease activity;5'-3' exoribonuclease activity;DNA binding;exonuclease activity;hydrolase activity;metal ion binding;nuclease activity;nucleic acid binding;protein binding;RNA binding;transcription termination site sequence-specific DNA binding	DNA catabolic process, exonucleolytic;DNA-templated transcription, termination;hippocampus development;mRNA processing;neuron differentiation;nucleobase-containing compound metabolic process;regulation of transcription, DNA-templated;retina development in camera-type eye;RNA catabolic process;RNA metabolic process;RNA phosphodiester bond hydrolysis, exonucleolytic;RNA processing;rRNA processing;s…	aggresome;membrane;nucleolus;nucleoplasm;nucleus	Association of TriC/CCT with target proteins during biosynthesis;Chaperonin-mediated protein folding;Major pathway of rRNA processing in the nucleolus and cytosol;Metabolism of proteins;Metabolism of RNA;Protein folding;rRNA processing;rRNA processing in the nucleus and cytosol						6	6	6	7.7	7.7	7.7	108.58	0	52.909	80054000	9	1	0	NaN	0	NaN	0	NaN	+	Q9H0D6	Q9H0D6	5-3 exoribonuclease 2	XRN2	2035
NaN	NaN	NaN	NaN	NaN	NaN	19.5562	NaN	NaN	20.298	20.6269	21.383	20.21	20.078	20.3004	cadherin binding;identical protein binding;protein binding;protein homodimerization activity	autophagy;cell separation after cytokinesis;endosomal transport;exit from mitosis;macroautophagy;maintenance of lens transparency;membrane fission;mitotic cytokinesis;mitotic metaphase plate congression;multivesicular body assembly;negative regulation of autophagosome assembly;negative regulation of cell death;negative regulation of neuron death;nuclear envelope reassembly;nucleus organization;po…	cytoplasm;cytoplasmic side of plasma membrane;cytosol;endosome;ESCRT III complex;extracellular exosome;late endosome membrane;membrane;membrane coat;midbody;nuclear envelope;nucleus;vesicle	Budding and maturation of HIV virion;Cellular responses to external stimuli;Disease;Endosomal Sorting Complex Required For Transport (ESCRT);HIV Infection;HIV Life Cycle;Infectious disease;Late Phase of HIV Life Cycle;Macroautophagy;Membrane Trafficking;Vesicle-mediated transport						3	3	3	15.2	15.2	15.2	24.95	0	29.375	14033000	5	1	0	NaN	0	NaN	0	NaN	+	Q9H444	Q9H444	Charged multivesicular body protein 4b	CHMP4B	2046
NaN	NaN	NaN	NaN	NaN	NaN	22.2806	NaN	NaN	19.4338	18.8072	18.8846	20.4391	19.0405	NaN	5S rRNA binding;RNA binding;rRNA binding	maturation of LSU-rRNA from tricistronic rRNA transcript (SSU-rRNA, 5.8S rRNA, LSU-rRNA);protein localization to nucleolus;regulation of signal transduction by p53 class mediator;ribosomal large subunit assembly;ribosomal large subunit biogenesis;ribosome biogenesis	nucleolus;nucleus							4	4	4	15	15	15	35.582	0	24.842	14353000	5	2	0	NaN	0	NaN	0	NaN	+	Q9H7B2;Q5VXN0	Q9H7B2;Q5VXN0	Ribosome production factor 2 homolog	RPF2	2054
21.5911	NaN	NaN	NaN	23.5051	22.3777	21.3199	NaN	NaN	NaN	NaN	NaN	NaN	NaN	NaN	7SK snRNA binding;ATP binding;ATP-dependent RNA helicase activity;double-stranded RNA binding;helicase activity;hydrolase activity;miRNA binding;nucleic acid binding;nucleotide binding;protein binding;RNA binding;rRNA binding;snoRNA binding	osteoblast differentiation;positive regulation of gene expression, epigenetic;response to exogenous dsRNA;response to virus;RNA secondary structure unwinding;rRNA processing;transcription by RNA polymerase II;transcription, DNA-templated	cytoplasm;membrane;nucleolus;nucleoplasm;nucleus	B-WICH complex positively regulates rRNA expression;Epigenetic regulation of gene expression;Gene expression (Transcription);Major pathway of rRNA processing in the nucleolus and cytosol;Metabolism of RNA;Positive epigenetic regulation of rRNA expression;rRNA processing;rRNA processing in the nucleus and cytosol						10	10	10	15.5	15.5	15.5	87.343	0	70.146	129050000	9	1	0	NaN	0	NaN	0	NaN	+	Q9NR30	Q9NR30	Nucleolar RNA helicase 2	DDX21	2087
21.6111	20.4547	21.2409	21.7668	23.6481	23.1927	NaN	NaN	NaN	NaN	NaN	NaN	NaN	NaN	NaN	DNA binding;metal ion binding;nucleic acid binding;protein binding	regulation of transcription, DNA-templated;transcription, DNA-templated	nucleus							6	6	4	10.1	10.1	5	72.216	0	44.392	111260000	12	4	0	NaN	0	NaN	0	NaN	+	Q9NTW7;A2A2N5;A2A2N6;H0Y669	Q9NTW7;A2A2N5	Zinc finger protein 64 homolog, isoforms 3 and 4	ZFP64	2092
NaN	NaN	NaN	NaN	NaN	NaN	20.5729	20.5465	NaN	20.3651	20.0505	20.6975	20.2627	20.098	20.2414	chaperone binding;enzyme binding;G-protein coupled receptor binding;heat shock protein binding;Hsp70 protein binding;Hsp90 protein binding;kinase binding;misfolded protein binding;protein binding;protein binding, bridging;protein homodimerization activity;SMAD binding;TPR domain binding;transferase activity;ubiquitin protein ligase activity;ubiquitin protein ligase binding;ubiquitin-protein trans…	cellular response to DNA damage stimulus;cellular response to heat;cellular response to hypoxia;cellular response to misfolded protein;DNA repair;endoplasmic reticulum unfolded protein response;ERBB2 signaling pathway;negative regulation of protein binding;negative regulation of transforming growth factor beta receptor signaling pathway;positive regulation of chaperone-mediated protein complex as…	chaperone complex;cytoplasm;cytosol;endoplasmic reticulum;nuclear inclusion body;nucleoplasm;nucleus;ubiquitin conjugating enzyme complex;ubiquitin ligase complex;Z disc	Adaptive Immune System;Antigen processing: Ubiquitination & Proteasome degradation;Class I MHC mediated antigen processing & presentation;Downregulation of ERBB2 signaling;Downregulation of TGF-beta receptor signaling;Gene expression (Transcription);Generic Transcription Pathway;Immune System;Intracellular signaling by second messengers;PIP3 activates AKT signaling;PTEN Regulation;Regulation of P…						3	3	3	9.9	9.9	9.9	34.856	0.0006605	15.959	13180000	3	3	0	NaN	0	NaN	0	NaN	+	Q9UNE7;H3BTA3;H3BS86	Q9UNE7	E3 ubiquitin-protein ligase CHIP	STUB1	2182
19.3561	NaN	18.8399	NaN	NaN	18.7485	NaN	NaN	20.6395	NaN	NaN	NaN	NaN	NaN	NaN	histone pre-mRNA DCP binding;protein binding;RNA binding;telomerase RNA binding;U2 snRNA binding	histone mRNA metabolic process;import into nucleus;mRNA processing;mRNA splicing, via spliceosome;protein methylation;RNA splicing;spliceosomal snRNP assembly;termination of RNA polymerase II transcription	catalytic step 2 spliceosome;cytoplasm;cytosol;histone pre-mRNA 3'end processing complex;methylosome;nucleoplasm;nucleus;small nuclear ribonucleoprotein complex;SMN-Sm protein complex;spliceosomal complex;telomerase holoenzyme complex;U1 snRNP;U12-type spliceosomal complex;U2 snRNP;U2-type catalytic step 2 spliceosome;U2-type precatalytic spliceosome;U2-type prespliceosome;U4 snRNP;U4/U6 x U5 tri…	Cleavage of Growing Transcript in the Termination Region;Gene expression (Transcription);Metabolism of non-coding RNA;Metabolism of RNA;mRNA Splicing;mRNA Splicing - Major Pathway;mRNA Splicing - Minor Pathway;Processing of Capped Intron-Containing Pre-mRNA;Processing of Capped Intronless Pre-mRNA;RNA Polymerase II Transcription;RNA Polymerase II Transcription Termination;SLBP Dependent Processin…						2	2	2	13	13	13	17.546	0.00065445	15.511	11077000	2	5	0	NaN	0	1.7996	0	NaN	+	J3QLE5;P63162;P14678;J3KRY3;S4R3P3	J3QLE5;P63162;P14678;J3KRY3;S4R3P3	Small nuclear ribonucleoprotein-associated protein N;Small nuclear ribonucleoprotein-associated proteins B and B	SNRPN;SNRPB	754
NaN	20.1373	21.6026	NaN	20.0737	NaN	22.386	NaN	NaN	NaN	NaN	NaN	NaN	NaN	NaN	calcium ion binding;calcium-dependent phospholipid binding;calcium-dependent protein binding;identical protein binding;NF-kappaB binding;phospholipase inhibitor activity;protein binding	epithelial cell differentiation;negative regulation of apoptotic process;negative regulation of catalytic activity;negative regulation of coagulation;negative regulation of interleukin-8 secretion;negative regulation of NF-kappaB transcription factor activity;Notch signaling pathway;regulation of transcription by RNA polymerase II;signal transduction	cell surface;cytoplasm;extracellular exosome;nuclear membrane;nucleus;perinuclear region of cytoplasm;plasma membrane;vesicle membrane							2	2	2	11	11	11	33.552	0	43.51	14286000	2	3	0	NaN	0	0.783443	0	NaN	+	Q6P452;P09525;B4E1S2	Q6P452;P09525;B4E1S2	Annexin;Annexin A4	ANXA4	1063
NaN	21.4062	20.6416	NaN	NaN	21.2978	NaN	NaN	21.106	NaN	NaN	NaN	NaN	NaN	NaN	1-phosphatidylinositol-3-kinase activity;ephrin receptor binding;epidermal growth factor receptor binding;identical protein binding;insulin receptor substrate binding;neurotrophin TRKA receptor binding;non-membrane spanning protein tyrosine kinase activity;phosphatidylinositol-4,5-bisphosphate 3-kinase activity;phosphotyrosine residue binding;protein binding;protein domain specific binding;protei…	anatomical structure formation involved in morphogenesis;axon guidance;branching involved in labyrinthine layer morphogenesis;cell differentiation;cell migration;cell-cell signaling;cellular response to ionizing radiation;cytokine-mediated signaling pathway;entry of bacterium into host cell;epidermal growth factor receptor signaling pathway;ERBB2 signaling pathway;Fc-epsilon receptor signaling pa…	cell-cell junction;COP9 signalosome;cytoplasm;cytosol;endosome;extracellular exosome;extrinsic component of cytoplasmic side of plasma membrane;Golgi apparatus;Grb2-EGFR complex;intracellular;membrane;nucleolus;nucleoplasm;nucleus;plasma membrane;protein-containing complex;vesicle membrane	Cytokine Signaling in Immune system;Immune System;Interleukin-15 signaling;Interleukin-2 family signaling;Signaling by Interleukins						2	2	2	10.1	10.1	10.1	25.206	0.000625	13.526	12542000	2	3	0	NaN	0	0.464474	0	NaN	+	P62993;J3KT38;J3QRL5	P62993;J3KT38;J3QRL5	Growth factor receptor-bound protein 2	GRB2	1537
20.004	NaN	NaN	NaN	19.4208	20.4529	NaN	NaN	NaN	NaN	NaN	NaN	NaN	NaN	NaN	methyl-CpG binding;protein binding;RNA binding	mRNA 3'-end processing;mRNA export from nucleus;mRNA transport;positive regulation of ATPase activity;positive regulation of cell proliferation;positive regulation of helicase activity;positive regulation of histone methylation;regulation of transcription, DNA-templated;RNA export from nucleus;termination of RNA polymerase II transcription;transcription, DNA-templated	cytoplasmic ribonucleoprotein granule;nuclear speck;nucleolus;nucleoplasm;nucleus;transcription export complex	Cleavage of Growing Transcript in the Termination Region;Gene expression (Transcription);Metabolism of RNA;mRNA 3'-end processing;Processing of Capped Intron-Containing Pre-mRNA;RNA Polymerase II Transcription;RNA Polymerase II Transcription Termination;Transport of Mature mRNA derived from an Intron-Containing Transcript;Transport of Mature Transcript to Cytoplasm						1	1	1	17.1	17.1	17.1	8.5199	0.0041929	7.8445	9193300	1	3	0	NaN	-4.34294e-08	0	0	NaN	+	A0A087X1B7;X6R700;Q9Y3Y2	A0A087X1B7;X6R700;Q9Y3Y2	Chromatin target of PRMT1 protein	CHTOP	82
NaN	20.5883	NaN	NaN	NaN	NaN	NaN	NaN	NaN	NaN	NaN	20.3006	NaN	NaN	NaN	metal ion binding;mRNA binding;nucleic acid binding;pre-mRNA 5'-splice site binding;protein binding;protein homodimerization activity;RNA binding;single-stranded RNA binding;U1 snRNA binding;U1 snRNP binding;zinc ion binding	mRNA 5'-splice site recognition;mRNA splicing, via spliceosome;spliceosomal snRNP assembly	Cajal body;commitment complex;nucleoplasm;nucleus;prespliceosome;U1 snRNP;U2-type prespliceosome	Metabolism of RNA;mRNA Splicing;mRNA Splicing - Major Pathway;Processing of Capped Intron-Containing Pre-mRNA						1	1	1	10	10	10	19.687	0.0012173	12.866	3365100	2	2	0	NaN	-4.34294e-08	0	0	NaN	+	A0A0A0MRR7;P09234	A0A0A0MRR7;P09234	U1 small nuclear ribonucleoprotein C	SNRPC	106
NaN	NaN	NaN	NaN	NaN	NaN	NaN	NaN	NaN	18.9763	19.5125	NaN	18.3925	18.6127	18.8288	ATPase activator activity;ATPase binding;cytoskeletal protein binding;lamin binding;protein binding	nuclear membrane organization;positive regulation of ATPase activity;protein localization to nucleus	integral component of membrane;membrane;nuclear envelope;nuclear inner membrane;nuclear membrane;nucleus							1	1	1	6.6	6.6	6.6	22.231	0.0041973	7.8447	5770700	3	4	0	NaN	-4.34294e-08	0	0	NaN	+	H0YD16;A0A0A0MSK5;J3KN66;Q5JTV8	H0YD16;A0A0A0MSK5;J3KN66;Q5JTV8	Torsin-1A-interacting protein 1	TOR1AIP1	117
20.7315	20.8898	NaN	NaN	21.9577	21.329	NaN	NaN	NaN	NaN	NaN	NaN	NaN	NaN	NaN	metal ion binding;nucleic acid binding;RNA polymerase II transcription factor activity, sequence-specific DNA binding;transferase activity;ubiquitin-protein transferase activity	activation of NF-kappaB-inducing kinase activity;protein K63-linked ubiquitination;protein ubiquitination;regulation of transcription by RNA polymerase II	nucleolus;nucleus							3	3	3	8.9	8.9	8.9	59.57	0	20.745	42392000	4	3	0	NaN	-4.34294e-08	0	0	NaN	+	A0A0A6YYC7;Q96JP5;H3BTR0	A0A0A6YYC7;Q96JP5	E3 ubiquitin-protein ligase ZFP91	ZFP91-CNTF;ZFP91	134
NaN	NaN	NaN	NaN	NaN	NaN	NaN	NaN	NaN	19.1013	17.9154	NaN	17.5001	17.812	17.2373	RNA binding		cytoplasm;cytosol;membrane;nucleus;plasma membrane							1	1	1	3.4	3.4	3.4	54.06	0.0053974	6.7907	3164700	1	2	0	NaN	-4.34294e-08	0	0	NaN	+	A0A0C4DH52;Q9NZB2	A0A0C4DH52;Q9NZB2	Constitutive coactivator of PPAR-gamma-like protein 1	FAM120A	164
NaN	18.6926	NaN	NaN	21.7025	20.4302	NaN	NaN	NaN	NaN	NaN	NaN	NaN	NaN	NaN	ATP binding;kinase activity;magnesium ion binding;nucleotide binding;peptide binding;phosphoprotein binding;protein binding;protein kinase activity;protein serine/threonine kinase activity;transferase activity	cellular protein modification process;endocytosis;peptidyl-serine phosphorylation;phosphorylation;protein autophosphorylation;protein phosphorylation;regulation of cell shape;signal transduction;sphingolipid biosynthetic process;Wnt signaling pathway	cytoplasm;cytosol;integral component of membrane;membrane;nucleus	Disassembly of the destruction complex and recruitment of AXIN to the membrane;Metabolism;Metabolism of lipids;Signal Transduction;Signaling by WNT;Sphingolipid de novo biosynthesis;Sphingolipid metabolism;TCF dependent signaling in response to WNT						2	2	2	4.5	4.5	4.5	48.586	0.0011969	12.585	19622000	3	18	0	NaN	-4.34294e-08	0	0	NaN	+	U3KQA5;A0A0U1RQT7;Q8IXA3;A0A0U1RQY7;U3KQB3;Q9HCP0;A0A0U1RQU4;A0A0U1RQN5;A0A0U1RQK2;A0A0U1RR31;A0A0U1RQG9;A0A0U1RR14;A0A0U1RQK6;A0A087WXD7;A0A087WWF5;K7ESB6;P78368;Q9Y6M4	U3KQA5;A0A0U1RQT7;Q8IXA3;A0A0U1RQY7;U3KQB3;Q9HCP0;A0A0U1RQU4;A0A0U1RQN5;A0A0U1RQK2;A0A0U1RR31;A0A0U1RQG9;A0A0U1RR14;A0A0U1RQK6;A0A087WXD7;A0A087WWF5;K7ESB6;P78368;Q9Y6M4	Casein kinase I isoform gamma-1;Casein kinase I isoform gamma-2;Casein kinase I isoform gamma-3	hCG_2004507;CSNK1G1;CSNK1G2;CSNK1G3	190
21.1489	NaN	NaN	NaN	21.3536	21.1032	NaN	NaN	NaN	NaN	NaN	NaN	NaN	NaN	NaN	cadherin binding;Hsp90 protein binding;protein binding	cell differentiation;chaperone-mediated protein folding;multicellular organism development;muscle organ development	cytoplasm;cytosol;Golgi apparatus;nuclear speck;nucleus;perinuclear region of cytoplasm							3	3	3	2.8	2.8	2.8	118.39	0	18.494	34099000	3	2	0	NaN	-4.34294e-08	0	0	NaN	+	A0A1W2PNX8;Q9H3U1	A0A1W2PNX8;Q9H3U1	Protein unc-45 homolog A	UNC45A	213
NaN	25.5611	NaN	NaN	NaN	NaN	NaN	NaN	NaN	NaN	NaN	22.4976	NaN	NaN	NaN	ATP binding;enzyme binding;HLH domain binding;nucleotide binding;protein binding;RING-like zinc finger domain binding;RNA binding;small protein activating enzyme binding;SUMO conjugating enzyme activity;SUMO transferase activity;transcription factor binding;transferase activity;ubiquitin protein ligase activity;ubiquitin protein ligase binding;ubiquitin-protein transferase activity	cell cycle;cell division;cellular protein modification process;chromosome segregation;global genome nucleotide-excision repair;negative regulation of transcription by RNA polymerase II;negative regulation of transcription, DNA-templated;positive regulation of DNA binding transcription factor activity;positive regulation of I-kappaB kinase/NF-kappaB signaling;positive regulation of intracellular s…	cytoplasm;cytosol;dendrite;fibrillar center;nuclear body;nuclear envelope;nucleoplasm;nucleus;PML body;sumoylated E2 ligase complex;synapse;synaptonemal complex;transferase complex	Cell Cycle;DNA Double Strand Break Response;DNA Double-Strand Break Repair;DNA Repair;Formation of Incision Complex in GG-NER;Gene expression (Transcription);Generic Transcription Pathway;Global Genome Nucleotide Excision Repair (GG-NER);HDR through Homologous Recombination (HR) or Single Strand Annealing (SSA);Homology Directed Repair;Meiosis;Meiotic synapsis;Metabolism;Metabolism of lipids;Meta…						3	3	3	33.6	33.6	33.6	15.516	0	108.71	78073000	6	4	0	NaN	-4.34294e-08	0	0	NaN	+	H3BQQ9;B0QYN7;P63279;H3BPC4	H3BQQ9;B0QYN7;P63279	SUMO-conjugating enzyme UBC9	UBE2I	251
NaN	18.7407	NaN	NaN	19.9847	19.6333	NaN	NaN	NaN	NaN	NaN	NaN	NaN	NaN	NaN	catalytic activity;H3 histone acetyltransferase activity;H4 histone acetyltransferase activity;histone acetyltransferase activity;iron-sulfur cluster binding;metal ion binding;phosphorylase kinase regulator activity;protein binding;RNA polymerase II core binding;transferase activity;transferase activity, transferring acyl groups	central nervous system development;histone acetylation;histone H3 acetylation;histone H4 acetylation;nervous system development;neuron migration;positive regulation of cell migration;regulation of protein kinase activity;regulation of transcription by RNA polymerase II;regulation of transcription, DNA-templated;transcription elongation from RNA polymerase II promoter;transcription, DNA-templated	cytoplasm;Elongator holoenzyme complex;histone acetyltransferase complex;nucleolus;nucleus;transcription elongation factor complex	Chromatin modifying enzymes;Chromatin organization;HATs acetylate histones						3	3	3	5.9	5.9	5.9	54.234	0	16.374	11630000	2	3	0	NaN	-4.34294e-08	0	0	NaN	+	B4DKA4;Q9H9T3;H0YAP7	B4DKA4;Q9H9T3	Elongator complex protein 3	ELP3	274
NaN	22.8599	NaN	NaN	NaN	NaN	NaN	NaN	NaN	NaN	21.5952	NaN	NaN	NaN	NaN	protein binding;RNA binding	DNA replication;nucleosome assembly;positive regulation of cell proliferation	melanosome;membrane;nucleus							1	1	1	10.2	10.2	10.2	20.966	0	28.708	19666000	2	14	0	NaN	-4.34294e-08	0	0	NaN	+	H0YH88;H0YHC3;F8W020;F8W118;F8VXI6;F8VUX1;F8VY35;F8VV59;F8W543;B7Z9C2;F8W0J6;F5H4R6;H0YIV4;P55209	H0YH88;H0YHC3;F8W020;F8W118;F8VXI6;F8VUX1;F8VY35;F8VV59;F8W543;B7Z9C2;F8W0J6;F5H4R6;H0YIV4;P55209	Nucleosome assembly protein 1-like 1	NAP1L1	296
NaN	NaN	NaN	NaN	NaN	NaN	NaN	NaN	NaN	20.5559	20.3549	20.8445	20.6158	NaN	NaN	chromatin binding;DNA topoisomerase (ATP-hydrolyzing) activator activity;DNA topoisomerase binding;protein binding	cell cycle;cell division;chromosome condensation;meiotic chromosome condensation;meiotic chromosome segregation;mitotic chromosome condensation;positive regulation of DNA topoisomerase (ATP-hydrolyzing) activity	chromosome;condensin complex;cytoplasm;cytosol;membrane;nuclear condensin complex;nucleus	Cell Cycle;Cell Cycle, Mitotic;Condensation of Prometaphase Chromosomes;M Phase;Mitotic Prometaphase						1	1	1	1.6	1.6	1.6	68.011	0.0071736	6.5944	16079000	3	3	0	NaN	-4.34294e-08	0	0	NaN	+	C9J470;E9PHA2;Q15003	C9J470;E9PHA2;Q15003	Condensin complex subunit 2	NCAPH	315
20.6525	20.2877	NaN	NaN	21.3141	20.2371	NaN	NaN	NaN	NaN	NaN	NaN	NaN	NaN	NaN	DNA binding;RNA polymerase II transcription factor activity, sequence-specific DNA binding	bone development;regulation of transcription by RNA polymerase II;regulation of transcription, DNA-templated;transcription, DNA-templated	cytosol;nucleoplasm;nucleus							2	2	2	2.6	2.6	2.6	99.328	0.0006502	15.234	27232000	2	5	0	NaN	-4.34294e-08	0	0	NaN	+	C9JA69;Q8WY36;C9JYU6;C9JZA0;C9J8D0	C9JA69;Q8WY36;C9JYU6;C9JZA0;C9J8D0	HMG box transcription factor BBX	BBX	324
[truncated: 1,701 more rows]
[truncated: 5 more columns]

## Sheet: Legend
Dataset EV1
Mass spectrometric analysis of proteins interacting with TFEB in Control, Torin-1 treated and S. Typhimurium infected HeLa cells
