# Supplementary material for: Mitochondrial translocation of TFEB regulates complex I and inflammation
Source: EMBO Rep. 2024 Jan 23;25(2):704–24. doi: 10.1038/s44319-024-00058-0 (PMC10897448; doi:10.1038/s44319-024-00058-0)
Supplement: Supplementary file 6 — Source Data Fig. 1 [file 44319_2024_58_MOESM6_ESM.zip]

Archive with 30 entries (24 files):
- Fig 1 Source data/
- Fig 1 Source data/Fig 1G/
- Fig 1 Source data/.DS_Store
- __MACOSX/Fig 1 Source data/._.DS_Store
- Fig 1 Source data/Fig 1H/
- Fig 1 Source data/Fig 1F/
- Fig 1 Source data/Fig 1D/
- Fig 1 Source data/Fig 1E/
- Fig 1 Source data/Fig 1G/Fig 1G numerical data.xlsx
- __MACOSX/Fig 1 Source data/Fig 1G/._Fig 1G numerical data.xlsx
- Fig 1 Source data/Fig 1H/.DS_Store
- __MACOSX/Fig 1 Source data/Fig 1H/._.DS_Store
- Fig 1 Source data/Fig 1H/Fig 1H unprocessed blots.pdf
- __MACOSX/Fig 1 Source data/Fig 1H/._Fig 1H unprocessed blots.pdf
- Fig 1 Source data/Fig 1F/.DS_Store
- __MACOSX/Fig 1 Source data/Fig 1F/._.DS_Store
- Fig 1 Source data/Fig 1F/Fig 1F unprocessed blots.pdf
- __MACOSX/Fig 1 Source data/Fig 1F/._Fig 1F unprocessed blots.pdf
- Fig 1 Source data/Fig 1D/Fig 1D TFEB.jpg
- __MACOSX/Fig 1 Source data/Fig 1D/._Fig 1D TFEB.jpg
- Fig 1 Source data/Fig 1D/Fig 1D inset.jpg
- __MACOSX/Fig 1 Source data/Fig 1D/._Fig 1D inset.jpg
- Fig 1 Source data/Fig 1D/Fig 1D merged.jpg
- __MACOSX/Fig 1 Source data/Fig 1D/._Fig 1D merged.jpg
- Fig 1 Source data/Fig 1D/Fig 1D DAPI.jpg
- __MACOSX/Fig 1 Source data/Fig 1D/._Fig 1D DAPI.jpg
- Fig 1 Source data/Fig 1D/Fig 1D Mitotracker.jpg
- __MACOSX/Fig 1 Source data/Fig 1D/._Fig 1D Mitotracker.jpg
- Fig 1 Source data/Fig 1E/Fig 1E numerical data.xlsx
- __MACOSX/Fig 1 Source data/Fig 1E/._Fig 1E numerical data.xlsx
