# Supplementary material for: Mitochondrial translocation of TFEB regulates complex I and inflammation
Source: EMBO Rep. 2024 Jan 23;25(2):704–24. doi: 10.1038/s44319-024-00058-0 (PMC10897448; doi:10.1038/s44319-024-00058-0)
Supplement: Supplementary file 6 — Source Data Fig. 1 [file 44319_2024_58_MOESM6_ESM.zip › Fig 1 Source data/Fig 1G/Fig 1G numerical data.xlsx]

## Sheet: Sheet1
Source Data Fig. 1G
Cytosol	Nucleus	Mitochondria
71.2493	20.619	6.96061
76.9009	24.3724	4.64251
68.116	25.729	5.98815
Number of families	1
Number of comparisons per family	3
Alpha	0.05
Tukey's multiple comparisons test	Mean Diff.	95.00% CI of diff.	Significant?	Summary	Adjusted P Value
cytosol vs. nucleus	48.52	40.84 to 56.19	Yes	****	<0.0001	A-B
cytosol vs. mitochondria	66.23	58.55 to 73.90	Yes	****	<0.0001	A-C
nucleus vs. mitochondria	17.71	10.03 to 25.39	Yes	***	0.001	B-C
Test details	Mean 1	Mean 2	Mean Diff.	SE of diff.	n1	n2	q	DF
cytosol vs. nucleus	72.09	23.57	48.52	2.503	3	3	27.42	6
cytosol vs. mitochondria	72.09	5.864	66.23	2.503	3	3	37.42	6
nucleus vs. mitochondria	23.57	5.864	17.71	2.503	3	3	10.01	6
