# Supplementary material for: Mitochondrial translocation of TFEB regulates complex I and inflammation
Source: EMBO Rep. 2024 Jan 23;25(2):704–24. doi: 10.1038/s44319-024-00058-0 (PMC10897448; doi:10.1038/s44319-024-00058-0)
Supplement: Supplementary file 6 — Source Data Fig. 1 [file 44319_2024_58_MOESM6_ESM.zip › Fig 1 Source data/Fig 1E/Fig 1E numerical data.xlsx]

## Sheet: Sheet1
Source Data Fig. 1E
tM1 (MitoTracker)	tM2 (TFEB)		tM1		Manders colocalisation p values=100% for all
0.259	0.164		Mean	0.2057
0.245	0.145		Std. Deviation	0.04154
0.211	0.11		tM2
0.303	0.168		Mean	0.1723
0.238	0.165		Std. Deviation	0.04775
0.214	0.134
0.285	0.202
t-test (p value)	0,0002
Mean ± SEM of column A	0.2419 ± 0.01431 N=8
Mean ± SEM of column B	0.1544 ± 0.009623 N=8
