# Supplementary material for: Mitochondrial translocation of TFEB regulates complex I and inflammation
Source: EMBO Rep. 2024 Jan 23;25(2):704–24. doi: 10.1038/s44319-024-00058-0 (PMC10897448; doi:10.1038/s44319-024-00058-0)
Supplement: Supplementary file 7 — Source Data Fig. 2 [file 44319_2024_58_MOESM7_ESM.zip]

Archive with 21 entries (16 files):
- Fig 2 Source data/
- Fig 2 Source data/Fig 2A/
- Fig 2 Source data/.DS_Store
- __MACOSX/Fig 2 Source data/._.DS_Store
- Fig 2 Source data/Fig 2B/
- Fig 2 Source data/Fig 2C/
- Fig 2 Source data/Fig 2D/
- Fig 2 Source data/Fig 2A/Fig 2A TFEB.jpg
- __MACOSX/Fig 2 Source data/Fig 2A/._Fig 2A TFEB.jpg
- Fig 2 Source data/Fig 2A/Fig 2A mtdna.jpg
- __MACOSX/Fig 2 Source data/Fig 2A/._Fig 2A mtdna.jpg
- Fig 2 Source data/Fig 2A/Fig 2 inset.jpg
- __MACOSX/Fig 2 Source data/Fig 2A/._Fig 2 inset.jpg
- Fig 2 Source data/Fig 2A/Fig 2 Merged.jpg
- __MACOSX/Fig 2 Source data/Fig 2A/._Fig 2 Merged.jpg
- Fig 2 Source data/Fig 2B/Fig 2B Unprocessed Blots.pdf
- __MACOSX/Fig 2 Source data/Fig 2B/._Fig 2B Unprocessed Blots.pdf
- Fig 2 Source data/Fig 2C/Fig 2C numerical data.xlsx
- __MACOSX/Fig 2 Source data/Fig 2C/._Fig 2C numerical data.xlsx
- Fig 2 Source data/Fig 2D/Fig 2D_ EM.tif
- __MACOSX/Fig 2 Source data/Fig 2D/._Fig 2D_ EM.tif
