# Supplementary material for: Mitochondrial translocation of TFEB regulates complex I and inflammation
Source: EMBO Rep. 2024 Jan 23;25(2):704–24. doi: 10.1038/s44319-024-00058-0 (PMC10897448; doi:10.1038/s44319-024-00058-0)
Supplement: Supplementary file 7 — Source Data Fig. 2 [file 44319_2024_58_MOESM7_ESM.zip › Fig 2 Source data/Fig 2C/Fig 2C numerical data.xlsx]

## Sheet: Sheet1
Source Data Fig. 2C
TFEB Lane 1	TFEB Lane 2	TFEB Lane 3	TFEB Lane 4	TFEB Lane 5	TFEB Lane 6
1	0.7	0.91	0.3	0.93	0.02
1	0.9	0.98	0.45	0.86	0.08
1	0.88	0.89	0.36	0.95	0.04
SLP2 Lane 1	SLP2 Lane 2	SLP2 Lane 3	SLP2 Lane 4	SLP2 Lane 5	SLP2 Lane 6
1	0.825	0.858	0.786	0.909	0.047
1	0.954	0.889	0.534	0.82	0.053
1	0.906	0.954	0.502	0.955	0.051
TIM23 Lane 1	TIM23 Lane 2	TIM23 Lane 3	TIM23 Lane 4	TIM23 Lane 5	TIM23 Lane 6
1	1.455	1.771	0.119	1.775	0.046
1	0.987	0.854	0.086	1.245	0.053
1	1.362	1.678	0.093	1.578	0.051
TOMM20 Lane 1	TOMM20 Lane 2	TOMM20 Lane 3	TOMM20 Lane 4	TOMM20 Lane 5	TOMM20 Lane 6
1	0.126	0.749	0.074	0.896	0.103
1	0.358	0.932	0.064	0.887	0.097
1	0.102	0.831	0.068	0.932	0.082
Number of families	1
Number of comparisons per family	5
Alpha	0,05
Dunnett's multiple comparisons test	Mean Diff.	95.00% CI of diff.	Significant?	Summary	Adjusted P Value	A-?
TFEB Lane 1 vs. TFEB Lane 2	0.1733	0.02592 to 0.3207	Yes	*	0.0203	B	TFEB Lane 2
TFEB Lane 1 vs. TFEB Lane 3	0.07333	-0.07408 to 0.2207	No	ns	0.4921	C	TFEB Lane 3
TFEB Lane 1 vs. TFEB Lane 4	0.63	0.4826 to 0.7774	Yes	****	<0.0001	D	TFEB Lane 4
TFEB Lane 1 vs. TFEB Lane 5	0.08667	-0.06074 to 0.2341	No	ns	0.3484	E	TFEB Lane 5
TFEB Lane 1 vs. TFEB Lane 6	0.9533	0.8059 to 1.101	Yes	****	<0.0001	F	TFEB Lane 6
Test details	Mean 1	Mean 2	Mean Diff.	SE of diff.	n1	n2	q	DF
TFEB Lane 1 vs. TFEB Lane 2	1,000	0,8267	0,1733	0,05081	3	3	3,412	12
TFEB Lane 1 vs. TFEB Lane 3	1,000	0,9267	0,07333	0,05081	3	3	1,443	12
TFEB Lane 1 vs. TFEB Lane 4	1,000	0,3700	0,6300	0,05081	3	3	12,40	12
TFEB Lane 1 vs. TFEB Lane 5	1,000	0,9133	0,08667	0,05081	3	3	1,706	12
TFEB Lane 1 vs. TFEB Lane 6	1,000	0,04667	0,9533	0,05081	3	3	18,76	12
Number of families	1
Number of comparisons per family	5
Alpha	0,05
Dunnett's multiple comparisons test	Mean Diff.	95.00% CI of diff.	Significant?	Summary	Adjusted P Value	A-?
SLP2 Lane 1 vs. SLP2 Lane 2	0,1050	-0.07739 to 0.2874	No	ns	0,3660	B	SLP2 Lane 2
SLP2 Lane 1 vs. SLP2 Lane 3	0,09967	-0.08273 to 0.2821	No	ns	0,4104	C	SLP2 Lane 3
SLP2 Lane 1 vs. SLP2 Lane 4	0,3927	0.2103 to 0.5751	Yes	***	0,0002	D	SLP2 Lane 4
SLP2 Lane 1 vs. SLP2 Lane 5	0,1053	-0.07706 to 0.2877	No	ns	0,3633	E	SLP2 Lane 5
SLP2 Lane 1 vs. SLP2 Lane 6	0,9497	0.7673 to 1.132	Yes	****	<0.0001	F	SLP2 Lane 6
Test details	Mean 1	Mean 2	Mean Diff.	SE of diff.	n1	n2	q	DF
SLP2 Lane 1 vs. SLP2 Lane 2	1,000	0,8950	0,1050	0,06287	3	3	1,670	12
SLP2 Lane 1 vs. SLP2 Lane 3	1,000	0,9003	0,09967	0,06287	3	3	1,585	12
SLP2 Lane 1 vs. SLP2 Lane 4	1,000	0,6073	0,3927	0,06287	3	3	6,246	12
SLP2 Lane 1 vs. SLP2 Lane 5	1,000	0,8947	0,1053	0,06287	3	3	1,676	12
SLP2 Lane 1 vs. SLP2 Lane 6	1,000	0,05033	0,9497	0,06287	3	3	15,11	12
Number of families	1
Number of comparisons per family	5
Alpha	0,05
Dunnett's multiple comparisons test	Mean Diff.	95.00% CI of diff.	Significant?	Summary	Adjusted P Value	A-?
TIM23 Lane 1 vs. TIM23 Lane 2	-0,2680	-0.8706 to 0.3346	No	ns	0,5879	B	TIM23 Lane 2
TIM23 Lane 1 vs. TIM23 Lane 3	-0,4343	-1.037 to 0.1682	No	ns	0,1957	C	TIM23 Lane 3
TIM23 Lane 1 vs. TIM23 Lane 4	0,9007	0.2981 to 1.503	Yes	**	0,0040	D	TIM23 Lane 4
TIM23 Lane 1 vs. TIM23 Lane 5	-0,5327	-1.135 to 0.06991	No	ns	0,0896	E	TIM23 Lane 5
TIM23 Lane 1 vs. TIM23 Lane 6	0,9500	0.3474 to 1.553	Yes	**	0,0027	F	TIM23 Lane 6
Test details	Mean 1	Mean 2	Mean Diff.	SE of diff.	n1	n2	q	DF
TIM23 Lane 1 vs. TIM23 Lane 2	1,000	1,268	-0,2680	0,2077	3	3	1,290	12
TIM23 Lane 1 vs. TIM23 Lane 3	1,000	1,434	-0,4343	0,2077	3	3	2,091	12
TIM23 Lane 1 vs. TIM23 Lane 4	1,000	0,09933	0,9007	0,2077	3	3	4,337	12
TIM23 Lane 1 vs. TIM23 Lane 5	1,000	1,533	-0,5327	0,2077	3	3	2,565	12
TIM23 Lane 1 vs. TIM23 Lane 6	1,000	0,05000	0,9500	0,2077	3	3	4,574	12
Number of families	1
Number of comparisons per family	5
Alpha	0,05
Dunnett's multiple comparisons test	Mean Diff.	95.00% CI of diff.	Significant?	Summary	Adjusted P Value	A-?
TOMM20 Lane 1 vs. TOMM20 Lane 2	0,8047	0.6397 to 0.9696	Yes	****	<0.0001	B	TOMM20 Lane 2
TOMM20 Lane 1 vs. TOMM20 Lane 3	0,1627	-0.002312 to 0.3276	No	ns	0,0537	C	TOMM20 Lane 3
TOMM20 Lane 1 vs. TOMM20 Lane 4	0,9313	0.7664 to 1.096	Yes	****	<0.0001	D	TOMM20 Lane 4
TOMM20 Lane 1 vs. TOMM20 Lane 5	0,09500	-0.06998 to 0.2600	No	ns	0,3657	E	TOMM20 Lane 5
TOMM20 Lane 1 vs. TOMM20 Lane 6	0,9060	0.7410 to 1.071	Yes	****	<0.0001	F	TOMM20 Lane 6
Test details	Mean 1	Mean 2	Mean Diff.	SE of diff.	n1	n2	q	DF
TOMM20 Lane 1 vs. TOMM20 Lane 2	1,000	0,1953	0,8047	0,05686	3	3	14,15	12
TOMM20 Lane 1 vs. TOMM20 Lane 3	1,000	0,8373	0,1627	0,05686	3	3	2,861	12
TOMM20 Lane 1 vs. TOMM20 Lane 4	1,000	0,06867	0,9313	0,05686	3	3	16,38	12
TOMM20 Lane 1 vs. TOMM20 Lane 5	1,000	0,9050	0,09500	0,05686	3	3	1,671	12
TOMM20 Lane 1 vs. TOMM20 Lane 6	1,000	0,09400	0,9060	0,05686	3	3	15,93	12
