# Supplementary material for: Mitochondrial translocation of TFEB regulates complex I and inflammation
Source: EMBO Rep. 2024 Jan 23;25(2):704–24. doi: 10.1038/s44319-024-00058-0 (PMC10897448; doi:10.1038/s44319-024-00058-0)
Supplement: Supplementary file 8 — Source Data Fig. 3 [file 44319_2024_58_MOESM8_ESM.zip]

Archive with 38 entries (28 files):
- Fig 3 Source data/
- Fig 3 Source data/.DS_Store
- __MACOSX/Fig 3 Source data/._.DS_Store
- Fig 3 Source data/Fig 3C/
- Fig 3 Source data/Fig 3D/
- Fig 3 Source data/Fig 3J/
- Fig 3 Source data/Fig 3L/
- Fig 3 Source data/Fig 3E/
- Fig 3 Source data/Fig 3B/
- Fig 3 Source data/Fig 3G/
- Fig 3 Source data/Fig 3I/
- Fig 3 Source data/Fig 3H/
- Fig 3 Source data/Fig 3C/Fig 3C numerical data.xlsx
- __MACOSX/Fig 3 Source data/Fig 3C/._Fig 3C numerical data.xlsx
- Fig 3 Source data/Fig 3D/Fig 3D unprocessed blots.pdf
- __MACOSX/Fig 3 Source data/Fig 3D/._Fig 3D unprocessed blots.pdf
- Fig 3 Source data/Fig 3J/Fig 3J numerical data.xlsx
- __MACOSX/Fig 3 Source data/Fig 3J/._Fig 3J numerical data.xlsx
- Fig 3 Source data/Fig 3L/Fig 3L unprocessed blots.pdf
- __MACOSX/Fig 3 Source data/Fig 3L/._Fig 3L unprocessed blots.pdf
- Fig 3 Source data/Fig 3E/Fig 3E numerical data.xlsx
- __MACOSX/Fig 3 Source data/Fig 3E/._Fig 3E numerical data.xlsx
- Fig 3 Source data/Fig 3B/Fig 3B Unprocessed blots.pdf
- __MACOSX/Fig 3 Source data/Fig 3B/._Fig 3B Unprocessed blots.pdf
- Fig 3 Source data/Fig 3G/Fig 3G unprocessed blots.pdf
- __MACOSX/Fig 3 Source data/Fig 3G/._Fig 3G unprocessed blots.pdf
- Fig 3 Source data/Fig 3I/Fig 3I - untreated - DAPI.png
- __MACOSX/Fig 3 Source data/Fig 3I/._Fig 3I - untreated - DAPI.png
- Fig 3 Source data/Fig 3I/Fig 3I - untreated -TOMM20.png
- __MACOSX/Fig 3 Source data/Fig 3I/._Fig 3I - untreated -TOMM20.png
- Fig 3 Source data/Fig 3I/Fig 3I - untreated -merged.png
- __MACOSX/Fig 3 Source data/Fig 3I/._Fig 3I - untreated -merged.png
- Fig 3 Source data/Fig 3I/Fig 3I - untreated - TFEB.png
- __MACOSX/Fig 3 Source data/Fig 3I/._Fig 3I - untreated - TFEB.png
- Fig 3 Source data/Fig 3I/Fig 3I - untreated - inset.png
- __MACOSX/Fig 3 Source data/Fig 3I/._Fig 3I - untreated - inset.png
- Fig 3 Source data/Fig 3H/Fig 3H numerical data.xlsx
- __MACOSX/Fig 3 Source data/Fig 3H/._Fig 3H numerical data.xlsx
