# Supplementary material for: Mitochondrial translocation of TFEB regulates complex I and inflammation
Source: EMBO Rep. 2024 Jan 23;25(2):704–24. doi: 10.1038/s44319-024-00058-0 (PMC10897448; doi:10.1038/s44319-024-00058-0)
Supplement: Supplementary file 8 — Source Data Fig. 3 [file 44319_2024_58_MOESM8_ESM.zip › Fig 3 Source data/Fig 3C/Fig 3C numerical data.xlsx]

## Sheet: Sheet1
Source Data Fig. 3C
Mitochondria
WT TFEB	MLS TFEB
21.7691	8.38148
28.5259	6.10708
39.2294	1.12
P value	0,0111
Mean ± SEM of column A	29.84 ± 5.083 N=3
Mean ± SEM of column B	5.203 ± 2.144 N=3
Nucleus
WT TFEB	MLS TFEB
32.0727	36.4516
35.1063	40.1562
33.5829	22.2334
P value	0,9134
Mean ± SEM of column A	33.59 ± 0.8757 N=3
Mean ± SEM of column B	32.95 ± 5.463 N=3
Cytosol
WT TFEB	MLS TFEB
46.1582	55.167
36.3678	53.7367
15.9412	77.7659
P value
Mean ± SEM of column A	32.82 ± 8.901 N=3
Mean ± SEM of column B	62.22 ± 7.782 N=3
