# Supplementary material for: Mitochondrial translocation of TFEB regulates complex I and inflammation
Source: EMBO Rep. 2024 Jan 23;25(2):704–24. doi: 10.1038/s44319-024-00058-0 (PMC10897448; doi:10.1038/s44319-024-00058-0)
Supplement: Supplementary file 8 — Source Data Fig. 3 [file 44319_2024_58_MOESM8_ESM.zip › Fig 3 Source data/Fig 3J/Fig 3J numerical data.xlsx]

## Sheet: Sheet1
Source Data Fig. 3J
Untreated	torin-1
0.148	0.226
0.149	0.167
0.189	0.263
0.215	0.251
0.115	0.166
0.11	0.2
0.077	0.267
0.107	0.279
Column B	torin-1
vs.	vs.
Column A	Untreated
Unpaired t test
P value	0.0016
P value summary	**
Significantly different (P < 0.05)?	Yes
One- or two-tailed P value?	Two-tailed
t, df	t=3.897, df=14
How big is the difference?
Mean of column A	0.1388
Mean of column B	0.2274
Difference between means (B - A) ± SEM	0.08863 ± 0.02274
95% confidence interval	0.03984 to 0.1374
R squared (eta squared)	0.5203
F test to compare variances
F, DFn, Dfd	1.036, 7, 7
P value	0.9637
P value summary	ns
Significantly different (P < 0.05)?	No
Data analyzed
Sample size, column A	8
Sample size, column B	8
