# Supplementary material for: Mitochondrial translocation of TFEB regulates complex I and inflammation
Source: EMBO Rep. 2024 Jan 23;25(2):704–24. doi: 10.1038/s44319-024-00058-0 (PMC10897448; doi:10.1038/s44319-024-00058-0)
Supplement: Supplementary file 8 — Source Data Fig. 3 [file 44319_2024_58_MOESM8_ESM.zip › Fig 3 Source data/Fig 3E/Fig 3E numerical data.xlsx]

## Sheet: Sheet1
Source Data Fig. 3E
	WTTFEB
10	4.837	3.725	3.863
15	7.635	6.52	8.031
30	9.15	8.87	9.52
30 CCCP	0.164	0.188	0.208
Triton X100	0.1	0.281	0.127
10	15	30	30 CCCP	Triton X100
4.837	7.635	9.15	0.164	0.1
3.725	6.52	8.87	0.688	0.281
3.863	8.031	9.52	0.208	0.127
Number of families	1
Number of comparisons per family	10
Alpha	0,05
Tukey's multiple comparisons test	Mean Diff.	95.00% CI of diff.	Significant?	Summary	Adjusted P Value
10 vs. 15	-3,254	-4.560 to -1.947	Yes	****	<0.0001	A-B
10 vs. 30	-5,038	-6.345 to -3.732	Yes	****	<0.0001	A-C
10 vs. 30 CCCP	3,788	2.482 to 5.095	Yes	****	<0.0001	A-D
10 vs. Triton X100	3,972	2.666 to 5.279	Yes	****	<0.0001	A-E
15 vs. 30	-1,785	-3.091 to -0.4784	Yes	**	0,0079	B-C
15 vs. 30 CCCP	7,042	5.736 to 8.348	Yes	****	<0.0001	B-D
15 vs. Triton X100	7,226	5.920 to 8.532	Yes	****	<0.0001	B-E
30 vs. 30 CCCP	8,827	7.520 to 10.13	Yes	****	<0.0001	C-D
30 vs. Triton X100	9,011	7.704 to 10.32	Yes	****	<0.0001	C-E
30 CCCP vs. Triton X100	0,1840	-1.122 to 1.490	No	ns	0,9891	D-E
Test details	Mean 1	Mean 2	Mean Diff.	SE of diff.	n1	n2	q
10 vs. 15	4.142	7.395	-3.254	0.3969	3	3	11.59
10 vs. 30	4.142	9.18	-5.038	0.3969	3	3	17.95
10 vs. 30 CCCP	4.142	0.3533	3.788	0.3969	3	3	13.5
10 vs. Triton X100	4.142	0.1693	3.972	0.3969	3	3	14.15
15 vs. 30	7.395	9.18	-1.785	0.3969	3	3	6.359
15 vs. 30 CCCP	7.395	0.3533	7.042	0.3969	3	3	25.09
15 vs. Triton X100	7.395	0.1693	7.226	0.3969	3	3	25.75
30 vs. 30 CCCP	9.18	0.3533	8.827	0.3969	3	3	31.45
30 vs. Triton X100	9.18	0.1693	9.011	0.3969	3	3	32.11
30 CCCP vs. Triton X100	0.3533	0.1693	0.184	0.3969	3	3	0.6556
