# Supplementary material for: Mitochondrial translocation of TFEB regulates complex I and inflammation
Source: EMBO Rep. 2024 Jan 23;25(2):704–24. doi: 10.1038/s44319-024-00058-0 (PMC10897448; doi:10.1038/s44319-024-00058-0)
Supplement: Supplementary file 8 — Source Data Fig. 3 [file 44319_2024_58_MOESM8_ESM.zip › Fig 3 Source data/Fig 3H/Fig 3H numerical data.xlsx]

## Sheet: Sheet1
Source Data Fig. 3H
untreated	torin-1	untreated - mito	torin-1 mito	UI -cyto	S.T-cyto	UI-mito	ST-mito
2.61537	36.4598	5.8966	35.7728	66.8308	5.61771	29.5515	1.01298
4.73421	42.8634	4.34621	29.8976	70.0721	7.95732	21.5549	1.76452
5.57972	45.3932	3.97581	25.6929	68.5796	9.47655	18.96	0.74027
Column C	untreated - mito			Column E	UI -cyto
vs	vs			vs	vs
Column D	torin-1 mito			Column F	S.T-cyto
Unpaired t test				Unpaired t test
P value	0,0010			P value	< 0.0001
P value summary	***			P value summary	***
Are means signif. different? (P < 0.05)	Yes			Are means signif. different? (P < 0.05)	Yes
One- or two-tailed P value?	Two-tailed			One- or two-tailed P value?	Two-tailed
t, df	t=8.624 df=4			t, df	t=41.60 df=4
How big is the difference?				How big is the difference?
Mean ± SEM of column C	4.740 ± 0.5883 N=3			Mean ± SEM of column E	68.49 ± 0.9367 N=3
Mean ± SEM of column D	30.45 ± 2.923 N=3			Mean ± SEM of column F	7.684 ± 1.122 N=3
Number of families	1
Number of comparisons per family	3
Alpha	0,05
Tukey's multiple comparisons test	Mean Diff.	95.00% CI of diff.	Significant?	Summary	Adjusted P Value
cytosol vs. nucleus	48.52	40.84 to 56.19	Yes	****	<0.0001	A-B
cytosol vs. mitochondria	66.23	58.55 to 73.90	Yes	****	<0.0001	A-C
nucleus vs. mitochondria	17.71	10.03 to 25.39	Yes	***	0,0010	B-C
Test details	Mean 1	Mean 2	Mean Diff.	SE of diff.	n1	n2	q	DF
cytosol vs. nucleus	72.09	23.57	48.52	2.503	3	3	27.42	6
cytosol vs. mitochondria	72.09	5.864	66.23	2.503	3	3	37.42	6
nucleus vs. mitochondria	23.57	5.864	17.71	2.503	3	3	10.01	6
