# Supplementary material for: Mitochondrial translocation of TFEB regulates complex I and inflammation
Source: EMBO Rep. 2024 Jan 23;25(2):704–24. doi: 10.1038/s44319-024-00058-0 (PMC10897448; doi:10.1038/s44319-024-00058-0)
Supplement: Supplementary file 9 — Source Data Fig. 4 [file 44319_2024_58_MOESM9_ESM.zip]

Archive with 51 entries (44 files):
- Fig 4 Source data/
- Fig 4 Source data/.DS_Store
- __MACOSX/Fig 4 Source data/._.DS_Store
- Fig 4 Source data/Fig 4C/
- Fig 4 Source data/Fig 4D/
- Fig 4 Source data/Fig 4E/
- Fig 4 Source data/Fig 4B/
- Fig 4 Source data/Fig 4A/
- Fig 4 Source data/Fig 4F/
- Fig 4 Source data/Fig 4C/Fig 4C shTFEBFLAG - Merged.jpg
- __MACOSX/Fig 4 Source data/Fig 4C/._Fig 4C shTFEBFLAG - Merged.jpg
- Fig 4 Source data/Fig 4C/Fig 4C shTFEBFLAG - TOMM20.jpg
- __MACOSX/Fig 4 Source data/Fig 4C/._Fig 4C shTFEBFLAG - TOMM20.jpg
- Fig 4 Source data/Fig 4C/Fig 4C shTFEBMLSFLAG - DAPI.jpg
- __MACOSX/Fig 4 Source data/Fig 4C/._Fig 4C shTFEBMLSFLAG - DAPI.jpg
- Fig 4 Source data/Fig 4C/Fig 4C shTFEBFLAG - DAPI.jpg
- __MACOSX/Fig 4 Source data/Fig 4C/._Fig 4C shTFEBFLAG - DAPI.jpg
- Fig 4 Source data/Fig 4C/Fig 4C WTFLAG - DAPI.jpg
- __MACOSX/Fig 4 Source data/Fig 4C/._Fig 4C WTFLAG - DAPI.jpg
- Fig 4 Source data/Fig 4C/Fig 4C MLSTFEBFLAG - Merged.jpg
- __MACOSX/Fig 4 Source data/Fig 4C/._Fig 4C MLSTFEBFLAG - Merged.jpg
- Fig 4 Source data/Fig 4C/Fig 4C MLSTFEBFLAG - TOMM20.jpg
- __MACOSX/Fig 4 Source data/Fig 4C/._Fig 4C MLSTFEBFLAG - TOMM20.jpg
- Fig 4 Source data/Fig 4C/Fig 4C WTFLAG - Merged.jpg
- __MACOSX/Fig 4 Source data/Fig 4C/._Fig 4C WTFLAG - Merged.jpg
- Fig 4 Source data/Fig 4C/Fig 4C WTFLAG - TOMM20.jpg
- __MACOSX/Fig 4 Source data/Fig 4C/._Fig 4C WTFLAG - TOMM20.jpg
- Fig 4 Source data/Fig 4D/Fig 4D numerical data.xlsx
- __MACOSX/Fig 4 Source data/Fig 4D/._Fig 4D numerical data.xlsx
- Fig 4 Source data/Fig 4E/Fig 4E numerical data.xlsx
- __MACOSX/Fig 4 Source data/Fig 4E/._Fig 4E numerical data.xlsx
- Fig 4 Source data/Fig 4B/Fig 4B numerical data.xlsx
- __MACOSX/Fig 4 Source data/Fig 4B/._Fig 4B numerical data.xlsx
- Fig 4 Source data/Fig 4A/Fig 4A shTFEB - DAPI.tif
- __MACOSX/Fig 4 Source data/Fig 4A/._Fig 4A shTFEB - DAPI.tif
- Fig 4 Source data/Fig 4A/Fig 4A shTFEB - TOMM20.tif
- __MACOSX/Fig 4 Source data/Fig 4A/._Fig 4A shTFEB - TOMM20.tif
- Fig 4 Source data/Fig 4A/Fig 4A shTFEB - Merged.tif
- __MACOSX/Fig 4 Source data/Fig 4A/._Fig 4A shTFEB - Merged.tif
- Fig 4 Source data/Fig 4A/Fig 4A shTFEB - Phase Contrast.tif
- __MACOSX/Fig 4 Source data/Fig 4A/._Fig 4A shTFEB - Phase Contrast.tif
- Fig 4 Source data/Fig 4A/Fig 4A shCTRL - Phase Contrast.tif
- __MACOSX/Fig 4 Source data/Fig 4A/._Fig 4A shCTRL - Phase Contrast.tif
- Fig 4 Source data/Fig 4A/Fig 4A shCTRL - DAPI.tif
- __MACOSX/Fig 4 Source data/Fig 4A/._Fig 4A shCTRL - DAPI.tif
- Fig 4 Source data/Fig 4A/Fig 4A shCTRL - TOMM20.tif
- __MACOSX/Fig 4 Source data/Fig 4A/._Fig 4A shCTRL - TOMM20.tif
- Fig 4 Source data/Fig 4A/Fig 4A shCTRL - Merged.tif
- __MACOSX/Fig 4 Source data/Fig 4A/._Fig 4A shCTRL - Merged.tif
- Fig 4 Source data/Fig 4F/Fig 4F numerical data.xlsx
- __MACOSX/Fig 4 Source data/Fig 4F/._Fig 4F numerical data.xlsx
