# Supplementary material for: Mitochondrial translocation of TFEB regulates complex I and inflammation
Source: EMBO Rep. 2024 Jan 23;25(2):704–24. doi: 10.1038/s44319-024-00058-0 (PMC10897448; doi:10.1038/s44319-024-00058-0)
Supplement: Supplementary file 9 — Source Data Fig. 4 [file 44319_2024_58_MOESM9_ESM.zip › Fig 4 Source data/Fig 4D/Fig 4D numerical data.xlsx]

## Sheet: Sheet1
Source Data Fig. 4D
Time (minutes)	shCTRL FLAG			shTFEB FLAG			shTFEB WT-TFEB			shTFEB MLS-TFEB
7.93299	1.0426	1.0284	1.009	1.0531	1.0287	1.1182	0.9995	1.0566	1.0739	1.0107	1.0006	0.9887
14.4637	1.0064	1.0335	0.9793	0.9718	0.9385	1.0614	0.9988	0.9811	1.0486	0.9669	1.0463	0.9996
21.0097	0.9546	0.9264	0.9834	0.954	0.9952	0.9947	0.981	0.9991	0.9485	0.9274	0.9838	0.9069
27.6515	0.6559	0.6658	0.6242	0.5386	0.5136	0.5032	0.6265	0.6865	0.6635	0.4924	0.5064	0.5092
34.1993	0.6056	0.6656	0.6904	0.5509	0.5278	0.5067	0.6651	0.6595	0.6282	0.5175	0.5029	0.5202
40.7499	0.6113	0.6683	0.6241	0.5123	0.4691	0.4981	0.6489	0.6502	0.6231	0.4857	0.5225	0.6081
47.3889	1.1964	1.1684	1.1407	1.2906	1.3693	1.2397	1.1472	1.1106	0.9982	1.2885	1.2766	1.3057
53.9399	1.1669	1.1912	1.1378	1.3036	1.2906	1.3227	1.192	1.1136	0.994	1.3256	1.2867	1.313
60.4808	1.149	1.1978	1.111	1.2496	1.3063	1.3154	1.1278	0.9647	1.1525	1.2664	1.3158	1.3241
67.1199	0.4092	0.4265	0.4111	0.4083	0.4072	0.3931	0.4623	0.468	0.4012	0.4142	0.4016	0.506
73.6823	0.4497	0.4368	0.4065	0.4598	0.4008	0.434	0.4561	0.4439	0.4038	0.4036	0.4197	0.5043
80.2256	0.4076	0.4742	0.4076	0.4532	0.4288	0.4092	0.4745	0.4573	0.4145	0.4089	0.4045	0.5005
