# Supplementary material for: Mitochondrial translocation of TFEB regulates complex I and inflammation
Source: EMBO Rep. 2024 Jan 23;25(2):704–24. doi: 10.1038/s44319-024-00058-0 (PMC10897448; doi:10.1038/s44319-024-00058-0)
Supplement: Supplementary file 9 — Source Data Fig. 4 [file 44319_2024_58_MOESM9_ESM.zip › Fig 4 Source data/Fig 4E/Fig 4E numerical data.xlsx]

## Sheet: Sheet1
Source Data Fig. 4E
shCTRL FLAG	shTFEB FLAG	shTFEB WT-TFEB	shTFEB MLS-TFEB
0.579056	0.552528	0.528822	0.539459
0.55024	0.575253	0.55586	0.551615
0.582177	0.645973	0.617202	0.461471
shCTRL FLAG	shTFEB FLAG	shTFEB WT-TFEB	shTFEB MLS-TFEB
0.799087	0.899483	0.810569	0.878743
0.775322	0.89621	0.803237	0.908204
0.752712	0.967536	0.791912	0.922851
shCTRL FLAG	shTFEB FLAG	shTFEB WT-TFEB	shTFEB MLS-TFEB
0.74862	0.840797	0.691379	0.884645
0.739937	0.909861	0.606554	0.884425
0.721478	0.880507	0.641772	0.810666
Tukey's multiple comparisons test	Mean Diff.	95.00% CI of diff.	Significant?	Summary	Adjusted P Value
shCTRL FLAG vs. shTFEB FLAG	-0,02076	-0.1311 to 0.08962	No	ns	0,9285	A-B
shCTRL FLAG vs. shTFEB WT-TFEB	0,003196	-0.1072 to 0.1136	No	ns	0,9997	A-C
shCTRL FLAG vs. shTFEB MLS-TFEB	0,05298	-0.05740 to 0.1634	No	ns	0,4612	A-D
shTFEB FLAG vs. shTFEB WT-TFEB	0,02396	-0.08642 to 0.1343	No	ns	0,8962	B-C
shTFEB FLAG vs. shTFEB MLS-TFEB	0,07374	-0.03664 to 0.1841	No	ns	0,2200	B-D
shTFEB WT-TFEB vs. shTFEB MLS-TFEB	0,04978	-0.06060 to 0.1602	No	ns	0,5092	C-D
Test details	Mean 1	Mean 2	Mean Diff.	SE of diff.	n1	n2	q	DF
shCTRL FLAG vs. shTFEB FLAG	0.5705	0.5913	-0.02076	0.03447	3	3	0.8518	8
shCTRL FLAG vs. shTFEB WT-TFEB	0.5705	0.5673	0.003196	0.03447	3	3	0.1311	8
shCTRL FLAG vs. shTFEB MLS-TFEB	0.5705	0.5175	0.05298	0.03447	3	3	2.174	8
shTFEB FLAG vs. shTFEB WT-TFEB	0.5913	0.5673	0.02396	0.03447	3	3	0.9829	8
shTFEB FLAG vs. shTFEB MLS-TFEB	0.5913	0.5175	0.07374	0.03447	3	3	3.025	8
shTFEB WT-TFEB vs. shTFEB MLS-TFEB	0.5673	0.5175	0.04978	0.03447	3	3	2.042	8
Tukey's multiple comparisons test	Mean Diff.	95.00% CI of diff.	Significant?	Summary	Adjusted P Value
shCTRL FLAG vs. shTFEB FLAG	-0.1454	-0.2140 to -0.07678	Yes	***	0.0006	A-B
shCTRL FLAG vs. shTFEB WT-TFEB	-0.0262	-0.09479 to 0.04239	No	ns	0.6306	A-C
shCTRL FLAG vs. shTFEB MLS-TFEB	-0.1276	-0.1961 to -0.05897	Yes	**	0.0015	A-D
shTFEB FLAG vs. shTFEB WT-TFEB	0.1192	0.05058 to 0.1878	Yes	**	0.0024	B-C
shTFEB FLAG vs. shTFEB MLS-TFEB	0.01781	-0.05078 to 0.08640	No	ns	0.8383	B-D
shTFEB WT-TFEB vs. shTFEB MLS-TFEB	-0.1014	-0.1699 to -0.03277	Yes	**	0.0064	C-D
Test details	Mean 1	Mean 2	Mean Diff.	SE of diff.	n1	n2	q	DF
shCTRL FLAG vs. shTFEB FLAG	0.7757	0.9211	-0.1454	0.02142	3	3	9.599	8
shCTRL FLAG vs. shTFEB WT-TFEB	0.7757	0.8019	-0.0262	0.02142	3	3	1.73	8
shCTRL FLAG vs. shTFEB MLS-TFEB	0.7757	0.9033	-0.1276	0.02142	3	3	8.423	8
shTFEB FLAG vs. shTFEB WT-TFEB	0.9211	0.8019	0.1192	0.02142	3	3	7.869	8
shTFEB FLAG vs. shTFEB MLS-TFEB	0.9211	0.9033	0.01781	0.02142	3	3	1.176	8
shTFEB WT-TFEB vs. shTFEB MLS-TFEB	0.8019	0.9033	-0.1014	0.02142	3	3	6.693	8
Tukey's multiple comparisons test	Mean Diff.	95.00% CI of diff.	Significant?	Summary	Adjusted P Value
shCTRL FLAG vs. shTFEB FLAG	-0.1404	-0.2331 to -0.04767	Yes	**	0.0056	A-B
shCTRL FLAG vs. shTFEB WT-TFEB	0.09011	-0.002596 to 0.1828	No	ns	0.0567	A-C
shCTRL FLAG vs. shTFEB MLS-TFEB	-0.1232	-0.2159 to -0.03053	Yes	*	0.0118	A-D
shTFEB FLAG vs. shTFEB WT-TFEB	0.2305	0.1378 to 0.3232	Yes	***	0.0002	B-C
shTFEB FLAG vs. shTFEB MLS-TFEB	0.01714	-0.07556 to 0.1098	No	ns	0.9317	B-D
shTFEB WT-TFEB vs. shTFEB MLS-TFEB	-0.2133	-0.3061 to -0.1206	Yes	***	0.0004	C-D
Test details	Mean 1	Mean 2	Mean Diff.	SE of diff.	n1	n2	q	DF
shCTRL FLAG vs. shTFEB FLAG	0.7367	0.8771	-0.1404	0.02895	3	3	6.858	8
shCTRL FLAG vs. shTFEB WT-TFEB	0.7367	0.6466	0.09011	0.02895	3	3	4.402	8
shCTRL FLAG vs. shTFEB MLS-TFEB	0.7367	0.8599	-0.1232	0.02895	3	3	6.02	8
shTFEB FLAG vs. shTFEB WT-TFEB	0.8771	0.6466	0.2305	0.02895	3	3	11.26	8
shTFEB FLAG vs. shTFEB MLS-TFEB	0.8771	0.8599	0.01714	0.02895	3	3	0.8375	8
shTFEB WT-TFEB vs. shTFEB MLS-TFEB	0.6466	0.8599	-0.2133	0.02895	3	3	10.42	8
