# Supplementary material for: Mitochondrial translocation of TFEB regulates complex I and inflammation
Source: EMBO Rep. 2024 Jan 23;25(2):704–24. doi: 10.1038/s44319-024-00058-0 (PMC10897448; doi:10.1038/s44319-024-00058-0)
Supplement: Supplementary file 9 — Source Data Fig. 4 [file 44319_2024_58_MOESM9_ESM.zip › Fig 4 Source data/Fig 4B/Fig 4B numerical data.xlsx]

## Sheet: Sheet1
Source Data Fig.4B
	Cytosolic					Perinuclear
shCTRL	64	63	70	65	66	36	37	30	25	24
shTFEB	43	34	29	23	37	71	57	66	77	63
Table Analyzed	Cytosolic			Table Analyzed	Perinuclear
Column A	NTshRNA			Column A	NTshRNA
vs	vs			vs	vs
Column B	shTFEB			Column B	shTFEB
P value	< 0.0001			P value	< 0.0001
Mean ± SEM of column A	65.60 ± 1.208 N=5			Mean ± SEM of column A	30.40 ± 2.694 N=5
Mean ± SEM of column B	33.20 ± 3.412 N=5			Mean ± SEM of column B	66.80 ± 3.412 N=5
