# Supplementary material for: Mitochondrial translocation of TFEB regulates complex I and inflammation
Source: EMBO Rep. 2024 Jan 23;25(2):704–24. doi: 10.1038/s44319-024-00058-0 (PMC10897448; doi:10.1038/s44319-024-00058-0)
Supplement: Supplementary file 9 — Source Data Fig. 4 [file 44319_2024_58_MOESM9_ESM.zip › Fig 4 Source data/Fig 4F/Fig 4F numerical data.xlsx]

## Sheet: Sheet1
Source data Fig 4F
	shCTRL Flag			shTFEB Flag			shTFEB WT TFEB Flag			shTFEB MLS TFEB Flag			shTFEB MTS TFEB Flag			shTFEB ΔΝΛΣ−ΤΦΕΒ			shTFEB S142A-S211A
GLA	0.99	0.91	1	0.303	0.29	0.47	1.78	1.69	2.01	2.03	1.98	1.58	0.421	0.287	0.356	0.453	0.542	0.528	2.54	2.06	2.45
MCLN	0.99	1	0.91	0.3	0.36	0.29	1.68	1.31	1.89	1.33	0.96	1.98	0.31	0.25	0.39	0.32	0.28	0.37	2.2	1.88	1.95
ATPV6	0.97	1	0.98	0.47	0.33	0.49	1.86	1.57	1.66	1.62	1.92	2.09	0.37	0.45	0.39	0.32	0.28	0.37	2.4	2.1	1.9
Tukey's multiple comparisons test	Mean Diff.	95.00% CI of diff.	Significant?	Summary	Adjusted P Value
shCTRL Flag vs. shTFEB Flag	0.6123	0.1747 to 1.050	Yes	**	0.0042	A-B
shCTRL Flag vs. shTFEB WT TFEB Flag	-0.86	-1.298 to -0.4224	Yes	***	0.0002	A-C
shCTRL Flag vs. shTFEB MLS TFEB Flag	-0.8967	-1.334 to -0.4591	Yes	***	0.0001	A-D
shCTRL Flag vs. shTFEB MTS TFEB Flag	0.612	0.1744 to 1.050	Yes	**	0.0042	A-E
shCTRL Flag vs. shTFEB NLS-TFEB	0.459	0.02139 to 0.8966	Yes	*	0.0371	A-F
shCTRL Flag vs. shTFEB S142A-S211A	-1.383	-1.821 to -0.9457	Yes	****	<0.0001	A-G
shA:JTFEB Flag vs. shTFEB WT TFEB Flag	-1.472	-1.910 to -1.035	Yes	****	<0.0001	B-C
shTFEB Flag vs. shTFEB MLS TFEB Flag	-1.509	-1.947 to -1.071	Yes	****	<0.0001	B-D
shTFEB Flag vs. shTFEB MTS TFEB Flag	-0.0003333	-0.4379 to 0.4373	No	ns	>0.9999	B-E
shTFEB Flag vs. shTFEB NLS-TFEB	-0.1533	-0.5909 to 0.2843	No	ns	0.8844	B-F
shTFEB Flag vs. shTFEB S142A-S211A	-1.996	-2.433 to -1.558	Yes	****	<0.0001	B-G
shTFEB WT TFEB Flag vs. shTFEB MLS TFEB Flag	-0.03667	-0.4743 to 0.4009	No	ns	>0.9999	C-D
shTFEB WT TFEB Flag vs. shTFEB MTS TFEB Flag	1.472	1.034 to 1.910	Yes	****	<0.0001	C-E
shTFEB WT TFEB Flag vs. shTFEB NLS-TFEB	1.319	0.8814 to 1.757	Yes	****	<0.0001	C-F
shTFEB WT TFEB Flag vs. shTFEB S142A-S211A	-0.5233	-0.9609 to -0.08573	Yes	*	0.0149	C-G
shTFEB MLS TFEB Flag vs. shTFEB MTS TFEB Flag	1.509	1.071 to 1.946	Yes	****	<0.0001	D-E
shTFEB MLS TFEB Flag vs. shTFEB NLS-TFEB	1.356	0.9181 to 1.793	Yes	****	<0.0001	D-F
shTFEB MLS TFEB Flag vs. shTFEB S142A-S211A	-0.4867	-0.9243 to -0.04906	Yes	*	0.0251	D-G
shTFEB MTS TFEB Flag vs. shTFEB NLS-TFEB	-0.153	-0.5906 to 0.2846	No	ns	0.8853	E-F
shTFEB MTS TFEB Flag vs. shTFEB S142A-S211A	-1.995	-2.433 to -1.558	Yes	****	<0.0001	E-G
shTFEB NLS-TFEB vs. shTFEB S142A-S211A	-1.842	-2.280 to -1.405	Yes	****	<0.0001	F-G
Test details	Mean 1	Mean 2	Mean Diff.	SE of diff.	n1	n2
shCTRL Flag vs. shTFEB Flag	0.9667	0.3543	0.6123	0.1282	3	3
shCTRL Flag vs. shTFEB WT TFEB Flag	0.9667	1.827	-0.86	0.1282	3	3
shCTRL Flag vs. shTFEB MLS TFEB Flag	0.9667	1.863	-0.8967	0.1282	3	3
shCTRL Flag vs. shTFEB MTS TFEB Flag	0.9667	0.3547	0.612	0.1282	3	3
shCTRL Flag vs. shTFEB NLS-TFEB	0.9667	0.5077	0.459	0.1282	3	3
shCTRL Flag vs. shTFEB S142A-S211A	0.9667	2.35	-1.383	0.1282	3	3
shTFEB Flag vs. shTFEB WT TFEB Flag	0.3543	1.827	-1.472	0.1282	3	3
shTFEB Flag vs. shTFEB MLS TFEB Flag	0.3543	1.863	-1.509	0.1282	3	3
shTFEB Flag vs. shTFEB MTS TFEB Flag	0.3543	0.3547	-0.0003333	0.1282	3	3
shTFEB Flag vs. shTFEB NLS-TFEB	0.3543	0.5077	-0.1533	0.1282	3	3
shTFEB Flag vs. shTFEB S142A-S211A	0.3543	2.35	-1.996	0.1282	3	3
shTFEB WT TFEB Flag vs. shTFEB MLS TFEB Flag	1.827	1.863	-0.03667	0.1282	3	3
shTFEB WT TFEB Flag vs. shTFEB MTS TFEB Flag	1.827	0.3547	1.472	0.1282	3	3
shTFEB WT TFEB Flag vs. shTFEB NLS-TFEB	1.827	0.5077	1.319	0.1282	3	3
shTFEB WT TFEB Flag vs. shTFEB S142A-S211A	1.827	2.35	-0.5233	0.1282	3	3
shTFEB MLS TFEB Flag vs. shTFEB MTS TFEB Flag	1.863	0.3547	1.509	0.1282	3	3
shTFEB MLS TFEB Flag vs. shTFEB NLS-TFEB	1.863	0.5077	1.356	0.1282	3	3
shTFEB MLS TFEB Flag vs. shTFEB S142A-S211A	1.863	2.35	-0.4867	0.1282	3	3
shTFEB MTS TFEB Flag vs. shTFEB NLS-TFEB	0.3547	0.5077	-0.153	0.1282	3	3
shTFEB MTS TFEB Flag vs. shTFEB S142A-S211A	0.3547	2.35	-1.995	0.1282	3	3
shTFEB NLS-TFEB vs. shTFEB S142A-S211A	0.5077	2.35	-1.842	0.1282	3	3
Number of families	1
Number of comparisons per family	21
Alpha	0,05
Tukey's multiple comparisons test	Mean Diff.	95.00% CI of diff.	Significant?	Summary	Adjusted P Value
shCTRL Flag vs. shTFEB Flag	0.65	-0.009761 to 1.310	No	ns	0.0547	A-B
shCTRL Flag vs. shTFEB WT TFEB Flag	-0.66	-1.320 to -0.0002392	Yes	*	0.0499	A-C
shCTRL Flag vs. shTFEB MLS TFEB Flag	-0.4567	-1.116 to 0.2031	No	ns	0.2818	A-D
shCTRL Flag vs. shTFEB MTS TFEB Flag	0.65	-0.009761 to 1.310	No	ns	0.0547	A-E
shCTRL Flag vs. shTFEB NLS-TFEB	0.6433	-0.01643 to 1.303	No	ns	0.0581	A-F
shCTRL Flag vs. shTFEB S142A-S211A	-1.043	-1.703 to -0.3836	Yes	**	0.0014	A-G
shTFEB Flag vs. shTFEB WT TFEB Flag	-1.31	-1.970 to -0.6502	Yes	***	0.0001	B-C
shTFEB Flag vs. shTFEB MLS TFEB Flag	-1.107	-1.766 to -0.4469	Yes	***	0.0008	B-D
shTFEB Flag vs. shTFEB MTS TFEB Flag	0	-0.6598 to 0.6598	No	ns	>0.9999	B-E
shTFEB Flag vs. shTFEB NLS-TFEB	-0.006667	-0.6664 to 0.6531	No	ns	>0.9999	B-F															..
shTFEB Flag vs. shTFEB S142A-S211A	-1.693	-2.353 to -1.034	Yes	****	<0.0001	B-G
shTFEB WT TFEB Flag vs. shTFEB MLS TFEB Flag	0.2033	-0.4564 to 0.8631	No	ns	0.9321	C-D
shTFEB WT TFEB Flag vs. shTFEB MTS TFEB Flag	1.31	0.6502 to 1.970	Yes	***	0.0001	C-E
shTFEB WT TFEB Flag vs. shTFEB NLS-TFEB	1.303	0.6436 to 1.963	Yes	***	0.0001	C-F
shTFEB WT TFEB Flag vs. shTFEB S142A-S211A	-0.3833	-1.043 to 0.2764	No	ns	0.464	C-G
shTFEB MLS TFEB Flag vs. shTFEB MTS TFEB Flag	1.107	0.4469 to 1.766	Yes	***	0.0008	D-E
shTFEB MLS TFEB Flag vs. shTFEB NLS-TFEB	1.1	0.4402 to 1.760	Yes	***	0.0008	D-F
shTFEB MLS TFEB Flag vs. shTFEB S142A-S211A	-0.5867	-1.246 to 0.07309	No	ns	0.0968	D-G
shTFEB MTS TFEB Flag vs. shTFEB NLS-TFEB	-0.006667	-0.6664 to 0.6531	No	ns	>0.9999	E-F
shTFEB MTS TFEB Flag vs. shTFEB S142A-S211A	-1.693	-2.353 to -1.034	Yes	****	<0.0001	E-G
shTFEB NLS-TFEB vs. shTFEB S142A-S211A	-1.687	-2.346 to -1.027	Yes	****	<0.0001	F-G
Test details	Mean 1	Mean 2	Mean Diff.	SE of diff.	n1	n2	q
shCTRL Flag vs. shTFEB Flag	0.9667	0.3167	0.65	0.1932	3	3	4.758
shCTRL Flag vs. shTFEB WT TFEB Flag	0.9667	1.627	-0.66	0.1932	3	3	4.831
shCTRL Flag vs. shTFEB MLS TFEB Flag	0.9667	1.423	-0.4567	0.1932	3	3	3.342
shCTRL Flag vs. shTFEB MTS TFEB Flag	0.9667	0.3167	0.65	0.1932	3	3	4.758
shCTRL Flag vs. shTFEB NLS-TFEB	0.9667	0.3233	0.6433	0.1932	3	3	4.709
shCTRL Flag vs. shTFEB S142A-S211A	0.9667	2.01	-1.043	0.1932	3	3	7.636
shTFEB Flag vs. shTFEB WT TFEB Flag	0.3167	1.627	-1.31	0.1932	3	3	9.588
shTFEB Flag vs. shTFEB MLS TFEB Flag	0.3167	1.423	-1.107	0.1932	3	3	8.1
shTFEB Flag vs. shTFEB MTS TFEB Flag	0.3167	0.3167	0	0.1932	3	3	0
shTFEB Flag vs. shTFEB NLS-TFEB	0.3167	0.3233	-0.006667	0.1932	3	3	0.0488
shTFEB Flag vs. shTFEB S142A-S211A	0.3167	2.01	-1.693	0.1932	3	3	12.39
shTFEB WT TFEB Flag vs. shTFEB MLS TFEB Flag	1.627	1.423	0.2033	0.1932	3	3	1.488
shTFEB WT TFEB Flag vs. shTFEB MTS TFEB Flag	1.627	0.3167	1.31	0.1932	3	3	9.588
shTFEB WT TFEB Flag vs. shTFEB NLS-TFEB	1.627	0.3233	1.303	0.1932	3	3	9.539
shTFEB WT TFEB Flag vs. shTFEB S142A-S211A	1.627	2.01	-0.3833	0.1932	3	3	2.806
shTFEB MLS TFEB Flag vs. shTFEB MTS TFEB Flag	1.423	0.3167	1.107	0.1932	3	3	8.1
shTFEB MLS TFEB Flag vs. shTFEB NLS-TFEB	1.423	0.3233	1.1	0.1932	3	3	8.051
shTFEB MLS TFEB Flag vs. shTFEB S142A-S211A	1.423	2.01	-0.5867	0.1932	3	3	4.294
shTFEB MTS TFEB Flag vs. shTFEB NLS-TFEB	0.3167	0.3233	-0.006667	0.1932	3	3	0.0488
shTFEB MTS TFEB Flag vs. shTFEB S142A-S211A	0.3167	2.01	-1.693	0.1932	3	3	12.39
shTFEB NLS-TFEB vs. shTFEB S142A-S211A	0.3233	2.01	-1.687	0.1932	3	3	12.35
