# Supplementary material for: Mitochondrial translocation of TFEB regulates complex I and inflammation
Source: EMBO Rep. 2024 Jan 23;25(2):704–24. doi: 10.1038/s44319-024-00058-0 (PMC10897448; doi:10.1038/s44319-024-00058-0)
Supplement: Supplementary file 10 — Source Data Fig. 5 [file 44319_2024_58_MOESM10_ESM.zip]

Archive with 26 entries (18 files):
- Fig 5 Source data/
- Fig 5 Source data/.DS_Store
- __MACOSX/Fig 5 Source data/._.DS_Store
- Fig 5 Source data/Fig 5F/
- Fig 5 Source data/Fig 5H/
- Fig 5 Source data/Fig 5G/
- Fig 5 Source data/Fig 5E/
- Fig 5 Source data/Fig 5B/
- Fig 5 Source data/Fig 5C/
- Fig 5 Source data/Fig 5D/
- Fig 5 Source data/Fig 5F/Fig 5F numerical data.xlsx
- __MACOSX/Fig 5 Source data/Fig 5F/._Fig 5F numerical data.xlsx
- Fig 5 Source data/Fig 5H/Fig 5H numerical data.xlsx
- __MACOSX/Fig 5 Source data/Fig 5H/._Fig 5H numerical data.xlsx
- Fig 5 Source data/Fig 5G/Fig 5G Unprocessed blots.pdf
- __MACOSX/Fig 5 Source data/Fig 5G/._Fig 5G Unprocessed blots.pdf
- Fig 5 Source data/Fig 5E/Fig 5E unprocessed blots.pdf
- __MACOSX/Fig 5 Source data/Fig 5E/._Fig 5E unprocessed blots.pdf
- Fig 5 Source data/Fig 5E/Fig S5E numerical data.xlsx
- __MACOSX/Fig 5 Source data/Fig 5E/._Fig S5E numerical data.xlsx
- Fig 5 Source data/Fig 5B/Fig 5B unprocessed blots.pdf
- __MACOSX/Fig 5 Source data/Fig 5B/._Fig 5B unprocessed blots.pdf
- Fig 5 Source data/Fig 5C/Fig 5C unprocessed blots.pdf
- __MACOSX/Fig 5 Source data/Fig 5C/._Fig 5C unprocessed blots.pdf
- Fig 5 Source data/Fig 5D/Fig 5D numerical data.xlsx
- __MACOSX/Fig 5 Source data/Fig 5D/._Fig 5D numerical data.xlsx
