# Supplementary material for: Mitochondrial translocation of TFEB regulates complex I and inflammation
Source: EMBO Rep. 2024 Jan 23;25(2):704–24. doi: 10.1038/s44319-024-00058-0 (PMC10897448; doi:10.1038/s44319-024-00058-0)
Supplement: Supplementary file 10 — Source Data Fig. 5 [file 44319_2024_58_MOESM10_ESM.zip › Fig 5 Source data/Fig 5F/Fig 5F numerical data.xlsx]

## Sheet: Sheet1
Source Data Fig.5F
	shCTRL			shTFEB
TFEB	1.38481	1.41723	1.254	0.0256638	0.0305354	0.040534
NDUFS5	0.111905	0.104535	0.1588	0.325148	0.304487	0.324487
NDUFA8	0.106859	0.148342	0.267	0.50618	0.321808	0.641923
NDUFB10	0.30618	0.321808	0.49997	0.549194	0.55057	0.68721
NDUFA9	0.549194	0.55057	0.641923	1.14972	1.28955	0.896
Table Analyzed	TFEB			Table Analyzed	NDUFS5			Table Analyzed	NDUFA8			Table Analyzed	NDUFB10			Table Analyzed	NDUFA9
Column A	shCTRL			Column A	shCTRL			Column A	shCTRL			Column A	shCTRL			Column A	shCTRL
vs	vs			vs	vs			vs	vs			vs	vs			vs	vs
Column B	shTFEB			Column B	shTFEB			Column B	shTFEB			Column B	shTFEB			Column B	shTFEB
P value	< 0.0001			P value	0,0005			P value	0,0390			P value	0,0466			P value	0,0112
Mean ± SEM of column A	1.352 ± 0.04989 N=3			Mean ± SEM of column A	0.1251 ± 0.01699 N=3			Mean ± SEM of column A	0.1741 ± 0.04798 N=3			Mean ± SEM of column A	0.3760 ± 0.06216 N=3			Mean ± SEM of column A	0.5806 ± 0.03068 N=3
Mean ± SEM of column B	0.03224 ± 0.004377 N=3			Mean ± SEM of column B	0.3180 ± 0.006780 N=3			Mean ± SEM of column B	0.4900 ± 0.09276 N=3			Mean ± SEM of column B	0.5957 ± 0.04578 N=3			Mean ± SEM of column B	1.112 ± 0.1152 N=3
