# Supplementary material for: Mitochondrial translocation of TFEB regulates complex I and inflammation
Source: EMBO Rep. 2024 Jan 23;25(2):704–24. doi: 10.1038/s44319-024-00058-0 (PMC10897448; doi:10.1038/s44319-024-00058-0)
Supplement: Supplementary file 10 — Source Data Fig. 5 [file 44319_2024_58_MOESM10_ESM.zip › Fig 5 Source data/Fig 5H/Fig 5H numerical data.xlsx]

## Sheet: Sheet1
Source Data Fig.5H
	shCTRL Flag			shTFEB Flag			shTFEB WT TFEB			shTFEB MLS TFEB
NDUFA8	0.368888	0.58	0.43	0.554179	0.78	0.6423	0.28281	0.4542	0.354211	0.683417	0.52	0.4876
NDUFB10	0.0782303	0.094434	0.1923	0.524749	0.68324	0.3223	0.387102	0.484423	0.334423	1.23759	0.6789	0.7723
Table Analyzed	NDUFA8			Table Analyzed	NDUFB10
Column A	shCTRL			Column A	shCTRL
vs	vs			vs	vs
Column B	shTFEB			Column B	shTFEB
P value	0,0177			P value	0.0177
Mean ± SEM of column A	0.3930 ± 0.01879 N=3			Mean ± SEM of column A	0.3930 ± 0.01879 N=3
Mean ± SEM of column B	0.6588 ± 0.06571 N=3			Mean ± SEM of column B	0.6588 ± 0.06571 N=3
Table Analyzed	NDUFA8			Table Analyzed	NDUFB10
Column B	shTFEB			Column B	shTFEB
vs	vs			vs	vs
Column C	shTFEB WT TFEB			Column C	shTFEB WT TFEB
P value	0.0231			P value	0.0231
Mean ± SEM of column B	0.6588 ± 0.06571 N=3			Mean ± SEM of column B	0.6588 ± 0.06571 N=3
Mean ± SEM of column C	0.3637 ± 0.04970 N=3			Mean ± SEM of column C	0.3637 ± 0.04970 N=3
Table Analyzed	NDUFA8			Table Analyzed	NDUFB10
Column B	shTFEB			Column B	shTFEB
vs	vs			vs	vs
Column D	shTFEB MLS TFEB			Column D	shTFEB MLS TFEB
P value	0.3471			P value	0.3471
Mean ± SEM of column B	0.6588 ± 0.06571 N=3			Mean ± SEM of column B	0.6588 ± 0.06571 N=3
Mean ± SEM of column D	0.5637 ± 0.06060 N=3			Mean ± SEM of column D	0.5637 ± 0.06060 N=3
