# Supplementary material for: Mitochondrial translocation of TFEB regulates complex I and inflammation
Source: EMBO Rep. 2024 Jan 23;25(2):704–24. doi: 10.1038/s44319-024-00058-0 (PMC10897448; doi:10.1038/s44319-024-00058-0)
Supplement: Supplementary file 10 — Source Data Fig. 5 [file 44319_2024_58_MOESM10_ESM.zip › Fig 5 Source data/Fig 5E/Fig S5E numerical data.xlsx]

## Sheet: Sheet1
Source Data Supplementary Fig.5E
	shCTRL		shTFEB
ATP5a	0.757166	1.05168	1.4516	0.783081
ATP5b	0.429188	1.05168	1.50794	0.497474
COX2	1.40933	2.11557	1.3391	1.6704
UQCRC2	0.410372	0.563962	1.09662	0.375781
SDHA	0.783551	0.448466	1.49985	0.819711
SDHB	1.55716	1.04199	0.72745	0.180432
TFEB	2.14877	1.52263	0.335396	0.0200175
Table Analyzed	TFEB			Table Analyzed	ATP5A			Table Analyzed	ATP5B		Table Analyzed	cox2		Table Analyzed	UQCRC2		Table Analyzed	SDHA		Table Analyzed	SDHB
Column A	shCTRL			Column A	shCTRL			Column A	shCTRL		Column A	shCTRL		Column A	shCTRL		Column A	shCTRL		Column A	shCTRL
vs	vs			vs	vs			vs	vs		vs	vs		vs	vs		vs	vs		vs	vs
Column B	shTFEB			Column B	shTFEB			Column B	shTFEB		Column B	shTFEB		Column B	shTFEB		Column B	shTFEB		Column B	shTFEB
P value	0.0419			P value	0.6189			P value	0.7017		P value	0.5767		P value	0.5688		P value	0.2688		P value	0.1524
Mean ± SEM of column A	1.836 ± 0.3131 N=2			Mean ± SEM of column A	0.9044 ± 0.1473 N=2			Mean ± SEM of column A	0.7404 ± 0.3112 N=2		Mean ± SEM of column A	1.762 ± 0.3531 N=2		Mean ± SEM of column A	0.4872 ± 0.07680 N=2		Mean ± SEM of column A	0.6160 ± 0.1675 N=2		Mean ± SEM of column A	1.300 ± 0.2576 N=2
Mean ± SEM of column B	0.1777 ± 0.1577 N=2			Mean ± SEM of column B	1.117 ± 0.3343 N=2			Mean ± SEM of column B	1.003 ± 0.5052 N=2		Mean ± SEM of column B	1.505 ± 0.1656 N=2		Mean ± SEM of column B	0.7362 ± 0.3604 N=2		Mean ± SEM of column B	1.060 ± 0.2401 N=2		Mean ± SEM of column B	0.4589 ± 0.2685 N=2
