# Supplementary material for: Mitochondrial translocation of TFEB regulates complex I and inflammation
Source: EMBO Rep. 2024 Jan 23;25(2):704–24. doi: 10.1038/s44319-024-00058-0 (PMC10897448; doi:10.1038/s44319-024-00058-0)
Supplement: Supplementary file 10 — Source Data Fig. 5 [file 44319_2024_58_MOESM10_ESM.zip › Fig 5 Source data/Fig 5D/Fig 5D numerical data.xlsx]

## Sheet: Sheet1
Source Data Fig.5D
shCTRL	shTFEB		Column A	shCTRL
54.3514	61.9367		vs.	vs.
66.1639	73.7237		Column B	shTFEB
53.1669	74.2122
58.3295	81.031		Unpaired t test
60.7563	79.929		P value	0.0053
			P value summary	**
			Significantly different (P < 0.05)?	Yes
			One- or two-tailed P value?	Two-tailed
			t, df	t=3.789, df=8
			How big is the difference?
			Mean of column A	58.55
			Mean of column B	74.17
			Difference between means (A - B) ± SEM	-15.61 ± 4.121
			95% confidence interval	-25.12 to -6.111
			R squared (eta squared)	0.6422
			F test to compare variances
			F, DFn, Dfd	2.101, 4, 4
			P value	0.4897
			P value summary	ns
			Significantly different (P < 0.05)?	No
			Data analyzed
			Sample size, column A	5
			Sample size, column B	5
