# Supplementary material for: Mitochondrial translocation of TFEB regulates complex I and inflammation
Source: EMBO Rep. 2024 Jan 23;25(2):704–24. doi: 10.1038/s44319-024-00058-0 (PMC10897448; doi:10.1038/s44319-024-00058-0)
Supplement: Supplementary file 11 — Source Data Fig. 6 [file 44319_2024_58_MOESM11_ESM.zip]

Archive with 32 entries (22 files):
- Fig 6 Source data/
- Fig 6 Source data/.DS_Store
- __MACOSX/Fig 6 Source data/._.DS_Store
- Fig 6 Source data/Fig 6I/
- Fig 6 Source data/Fig 6G/
- Fig 6 Source data/Fig 6F/
- Fig 6 Source data/Fig 6A/
- Fig 6 Source data/Fig 6H/
- Fig 6 Source data/Fig 6D/
- Fig 6 Source data/Fig 6C/
- Fig 6 Source data/Fig 6B/
- Fig 6 Source data/Fig 6E/
- Fig 6 Source data/Fig 6I/Fig 6I unprocessed blots.pdf
- __MACOSX/Fig 6 Source data/Fig 6I/._Fig 6I unprocessed blots.pdf
- Fig 6 Source data/Fig 6G/Fig 6G unprocessed blots.pdf
- __MACOSX/Fig 6 Source data/Fig 6G/._Fig 6G unprocessed blots.pdf
- Fig 6 Source data/Fig 6F/Fig 6F numerical data.xlsx
- __MACOSX/Fig 6 Source data/Fig 6F/._Fig 6F numerical data.xlsx
- Fig 6 Source data/Fig 6A/Fig 6A Unprocessed blots.pdf
- __MACOSX/Fig 6 Source data/Fig 6A/._Fig 6A Unprocessed blots.pdf
- Fig 6 Source data/Fig 6H/Fig 6H numerical data.xlsx
- __MACOSX/Fig 6 Source data/Fig 6H/._Fig 6H numerical data.xlsx
- Fig 6 Source data/Fig 6H/Fig 6H unprocessed blots.pdf
- __MACOSX/Fig 6 Source data/Fig 6H/._Fig 6H unprocessed blots.pdf
- Fig 6 Source data/Fig 6D/Fig 6D numerical data.xlsx
- __MACOSX/Fig 6 Source data/Fig 6D/._Fig 6D numerical data.xlsx
- Fig 6 Source data/Fig 6C/Fig 6C unprocessed blots.pdf
- __MACOSX/Fig 6 Source data/Fig 6C/._Fig 6C unprocessed blots.pdf
- Fig 6 Source data/Fig 6B/Fig 6B numerical data.xlsx
- __MACOSX/Fig 6 Source data/Fig 6B/._Fig 6B numerical data.xlsx
- Fig 6 Source data/Fig 6E/Fig 6E numerical data.xlsx
- __MACOSX/Fig 6 Source data/Fig 6E/._Fig 6E numerical data.xlsx
