# Supplementary material for: Mitochondrial translocation of TFEB regulates complex I and inflammation
Source: EMBO Rep. 2024 Jan 23;25(2):704–24. doi: 10.1038/s44319-024-00058-0 (PMC10897448; doi:10.1038/s44319-024-00058-0)
Supplement: Supplementary file 11 — Source Data Fig. 6 [file 44319_2024_58_MOESM11_ESM.zip › Fig 6 Source data/Fig 6F/Fig 6F numerical data.xlsx]

## Sheet: Sheet1
Source Data Fig.6F
ATP LINKED RESPIRATION
shCTRL siCTRL	shCTRL siLonP1	shTFEB siCTRL	shTFEB siLonP 1
0.26886	0.110266	0.417005	0.283747
0.266302	0.116114	0.443615	0.209928
0.267509	0.125183	0.369402	0.223304
Column A	shCTRL siCTRL		Column C	shTFEB siCTRL			Column A	shCTRL siCTRL
vs	vs		vs	vs			vs	vs
Column C	shTFEB siCTRL		Column D	shTFEB siLonP 1			Column B	shCTRL siLonP1
P value	0,0028		P value	0,0055			P value	< 0.0001
Mean ± SEM of column A	0.2676 ± 0.0007389 N=3		Mean ± SEM of column C	0.4100 ± 0.02171 N=3			Mean ± SEM of column A	0.2676 ± 0.0007389 N=3
Mean ± SEM of column C	0.4100 ± 0.02171 N=3		Mean ± SEM of column D	0.2390 ± 0.02271 N=3			Mean ± SEM of column B	0.1172 ± 0.004339 N=3
MAXIMAL RESPIRATION
shCTRL siCTRL	shCTRL siLonP1	shTFEB siCTRL	shTFEB siLonP 1
0.36708	0.143964	0.463283	0.229671
0.401812	0.163537	0.480628	0.140301
0.367162	0.162843	0.461251	0.088861
Column A	shCTRL siCTRL		Column A	shCTRL siCTRL			Column C	shTFEB siCTRL
vs	vs		vs	vs			vs	vs
Column C	shTFEB siCTRL		Column B	shCTRL siLonP			Column D	shTFEB siLonP
P value	0,0024		P value	< 0.0001			P value	0,0016
Mean ± SEM of column A	0.3787 ± 0.01156 N=3		Mean ± SEM of column A	0.3787 ± 0.01156 N=3			Mean ± SEM of column C	0.4684 ± 0.006148 N=3
Mean ± SEM of column C	0.4684 ± 0.006148 N=3		Mean ± SEM of column B	0.1568 ± 0.006412 N=3			Mean ± SEM of column D	0.1529 ± 0.04114 N=3
