# Supplementary material for: Mitochondrial translocation of TFEB regulates complex I and inflammation
Source: EMBO Rep. 2024 Jan 23;25(2):704–24. doi: 10.1038/s44319-024-00058-0 (PMC10897448; doi:10.1038/s44319-024-00058-0)
Supplement: Supplementary file 11 — Source Data Fig. 6 [file 44319_2024_58_MOESM11_ESM.zip › Fig 6 Source data/Fig 6H/Fig 6H numerical data.xlsx]

## Sheet: Sheet1
Source Data Fig.6H
Anti-HA co-IP
EV	LonP1	TFEB	TFEB+LonP1				Table Analyzed	CoIP_HA
0	143	0	3400				Column B	LonP
0	690	0	3170				vs	vs
0	647	0	2500				Column D	TFEB+LonP
							P value	0.0014
							Mean ± SEM of column B	493.3 ± 175.6 N=3
							Mean ± SEM of column D	3023 ± 270.0 N=3
Anti-FLAG co-IP
EV	LonP1	TFEB	TFEB+LonP1				Table Analyzed	CoIP_FLAG
0	0	158000	39200				Column C	TFEB
0	0	99100	34200				vs	vs
0	0	89400	45900				Column D	TFEB+LonP
							P value	0.0251
							Mean ± SEM of column C	115500 ± 21434 N=3
							Mean ± SEM of column D	39767 ± 3389 N=3
Anti-HA co-IP/Lysate
EV	LonP1	TFEB	TFEB+LonP1				Table Analyzed	LonP Ratio
0	0.000334	0	0.006733				Column B	LonP
0	0.001394	0	0.007221				vs	vs
0	0.002361	0	0.004735				Column D	TFEB+LonP
							P value	0.0071
							Mean ± SEM of column B	0.001363 ± 0.0005853 N=3
							Mean ± SEM of column D	0.006230 ± 0.0007605 N=3
