# Supplementary material for: Mitochondrial translocation of TFEB regulates complex I and inflammation
Source: EMBO Rep. 2024 Jan 23;25(2):704–24. doi: 10.1038/s44319-024-00058-0 (PMC10897448; doi:10.1038/s44319-024-00058-0)
Supplement: Supplementary file 11 — Source Data Fig. 6 [file 44319_2024_58_MOESM11_ESM.zip › Fig 6 Source data/Fig 6D/Fig 6D numerical data.xlsx]

## Sheet: Sheet1
Source Data Fig.6D
sictrl	sitfeb		Table Analyzed	TFEB		sictrl	sitfeb		Table Analyzed	LONP1
1	0.56		Column A	sictrl		1	0.92
1.31	0.65		vs	vs		0.94	1.24		Column B	sitfeb
1.31	0.7		Column B	sitfeb		1.06	1.36		vs.	vs.
1	0.69					1	0.59		Column A	sictrl
1.66	0.69		Unpaired t test			1.81	0.54
1.66	0.42		P value	0.0003		1.05	0.49		Unpaired t test
			P value summary	***					P value	0.1909
			Are means signif. different? (P < 0.05)	Yes					P value summary	ns
			One- or two-tailed P value?	Two-tailed					Significantly different (P < 0.05)?	No
			t, df	t=5.478 df=10					One- or two-tailed P value?	Two-tailed
									t, df	t=1.403, df=10
			How big is the difference?
			Mean ± SEM of column A	1.323 ± 0.1206 N=6					How big is the difference?
			Mean ± SEM of column B	0.6183 ± 0.04498 N=6					Mean of column A	1.143
			Difference between means	0.7050 ± 0.1287					Mean of column B	0.8567
			95% confidence interval	0.4183 to 0.9917					Difference between means (B - A) ± SEM	-0.2867 ± 0.2043
			R square	0.7501					95% confidence interval	-0.7420 to 0.1686
									R squared (eta squared)	0.1644
			F test to compare variances
			F,DFn, Dfd	7.187, 5, 5					F test to compare variances
			P value	0.0494					F, DFn, Dfd	1.309, 5, 5
			P value summary	*					P value	0.7749
			Are variances significantly different?	Yes					P value summary	ns
									Significantly different (P < 0.05)?	No
									Data analyzed
									Sample size, column A	6
									Sample size, column B	6
