# Supplementary material for: Mitochondrial translocation of TFEB regulates complex I and inflammation
Source: EMBO Rep. 2024 Jan 23;25(2):704–24. doi: 10.1038/s44319-024-00058-0 (PMC10897448; doi:10.1038/s44319-024-00058-0)
Supplement: Supplementary file 11 — Source Data Fig. 6 [file 44319_2024_58_MOESM11_ESM.zip › Fig 6 Source data/Fig 6B/Fig 6B numerical data.xlsx]

## Sheet: Sheet1
Source Data Fig.6B
	TFEB			LonP1			NDUFA8			NDUFB10
siCTRL	0.235782	0.355618	0.283811	0.281447	0.210066	0.053588	0.079883	0.148511	0.113989	0.445489	0.282341	0.071218
siTFEB	0.082979	0.104188	0.122954	0.933451	0.52775	0.554808	1.55035	0.959523	0.715918	0.65526	0.593827	1.00351
siLonP	1.30003	1.13326	1.32912	0.222788	0.077869	0.065888	0.35978	0.093616	0.181878	0.480632	0.300669	0.112427
siTFEB/siLonP	0.0759454	0.166623	0.0591958	0.427333	0.267544	0.084216	0.104021	0.079558	0.112991	0.061711	0.122777	0.055429
t-tests=
Table Analyzed	TFEB		Table Analyzed	TFEB		Table Analyzed	TFEB		Table Analyzed	LONP		Table Analyzed	LONP		Table Analyzed	ndufa8		Table Analyzed	ndufa8		Table Analyzed	ndufb10		Table Analyzed	ndufb10
Column B	sitfeb		Column C	siLONP1		Column A	siCTRL		Column A	siCTRL		Column B	siTFEB		Column A	siCTRL		Column B	siTFEB		Column A	siCTRL		Column B	siTFEB
vs	vs		vs	vs		vs	vs		vs	vs		vs	vs		vs	vs		vs	vs		vs	vs		vs	vs
Column C	siLONP1		Column D	siLONP1/sITFEB		Column B	siTFEB		Column B	siTFEB		Column C	siLONP1		Column B	siTFEB		Column D	siLONP1/sITFEB		Column B	siTFEB		Column D	siLONP1/sITFEB
P value	< 0.0001		P value	< 0.0001		P value	0,0068		P value	0,0291		P value	0,0173		P value	0,0052		P value	0,0048		P value	0,0443		P value	0,0066
Mean ± SEM of column B	0.1034 ± 0.01155 N=3		Mean ± SEM of column C	1.254 ± 0.06102 N=3		Mean ± SEM of column A	0.2917 ± 0.03482 N=3		Mean ± SEM of column A	0.1817 ± 0.06729 N=3		Mean ± SEM of column B	0.6720 ± 0.1310 N=3		Mean ± SEM of column A	0.1141 ± 0.01981 N=3		Mean ± SEM of column B	0.9753 ± 0.1545 N=3		Mean ± SEM of column A	0.2663 ± 0.1083 N=3		Mean ± SEM of column B	0.7509 ± 0.1276 N=3
Mean ± SEM of column C	1.254 ± 0.06102 N=3		Mean ± SEM of column D	0.1006 ± 0.03337 N=3		Mean ± SEM of column B	0.1034 ± 0.01155 N=3		Mean ± SEM of column B	0.6720 ± 0.1310 N=3		Mean ± SEM of column C	0.1222 ± 0.05042 N=3		Mean ± SEM of column B	0.9753 ± 0.1545 N=3		Mean ± SEM of column D	0.09886 ± 0.009991 N=3		Mean ± SEM of column B	0.7509 ± 0.1276 N=3		Mean ± SEM of column D	0.07997 ± 0.02148 N=3
