# Supplementary material for: Mitochondrial translocation of TFEB regulates complex I and inflammation
Source: EMBO Rep. 2024 Jan 23;25(2):704–24. doi: 10.1038/s44319-024-00058-0 (PMC10897448; doi:10.1038/s44319-024-00058-0)
Supplement: Supplementary file 11 — Source Data Fig. 6 [file 44319_2024_58_MOESM11_ESM.zip › Fig 6 Source data/Fig 6E/Fig 6E numerical data.xlsx]

## Sheet: Sheet1
Source Data Fig.6E
Time (minutes)	shCTRL/siCTRL			shCTRL/siLONP1			shTFEB/siCTRL			shTFEB/siLONP1
1.4099	1.06103	1.03897	1.04956	1.04361	1.05639	1.04617	1.08559	0.91441	1.01908	1.08029	1.04971	1.02649
7.93299	0.992076	0.955324	0.975277	0.980653	0.968535	0.990343	0.99638	0.952286	0.986339	0.953621	0.978801	0.974957
14.4637	0.992542	0.950157	0.990572	0.975337	0.947677	0.97726	0.982169	0.934503	0.959687	0.994349	0.959507	0.989476
21.0097	0.638455	0.609439	0.62359	0.740545	0.715164	0.752361	0.597023	0.506634	0.551825	0.727655	0.705401	0.749556
27.6515	0.636013	0.671044	0.610484	0.723252	0.708379	0.729324	0.581193	0.512809	0.547583	0.726956	0.759917	0.779275
34.1993	0.627255	0.660696	0.603768	0.715099	0.730308	0.730308	0.57547	0.500845	0.538497	0.798907	0.717175	0.784988
40.7499	1.10825	1.15406	1.14393	0.991754	0.973689	0.996463	1.27147	1.20737	1.25876	0.964364	0.954877	0.939274
47.3889	1.11544	1.18353	1.19574	0.988451	0.903562	0.973816	1.28138	1.21858	1.2474	0.94061	0.913464	0.932098
53.9399	1.14982	1.17899	1.18042	0.990285	0.881615	0.964286	1.2126	1.27921	1.26596	0.956958	0.922964	0.942099
60.4808	0.501199	0.558764	0.510835	0.564532	0.50658	0.535073	0.510726	0.50229	0.504723	0.546586	0.528791	0.510834
67.1199	0.501739	0.561139	0.50933	0.551275	0.50531	0.511724	0.505754	0.496583	0.479742	0.531796	0.557262	0.520971
73.6823	0.515639	0.551776	0.506866	0.541373	0.504534	0.529546	0.500316	0.48791	0.476893	0.509991	0.551914	0.523979
