# Supplementary material for: Mitochondrial translocation of TFEB regulates complex I and inflammation
Source: EMBO Rep. 2024 Jan 23;25(2):704–24. doi: 10.1038/s44319-024-00058-0 (PMC10897448; doi:10.1038/s44319-024-00058-0)
Supplement: Supplementary file 12 — Source Data Fig. 7 [file 44319_2024_58_MOESM12_ESM.zip]

Archive with 32 entries (22 files):
- Fig 7 Source data/
- Fig 7 Source data/.DS_Store
- __MACOSX/Fig 7 Source data/._.DS_Store
- Fig 7 Source data/Fig 7B/
- Fig 7 Source data/Fig 7E/
- Fig 7 Source data/Fig 7D/
- Fig 7 Source data/Fig 7C/
- Fig 7 Source data/Fig 7G /
- Fig 7 Source data/Fig 7F/
- Fig 7 Source data/Fig 7A/
- Fig 7 Source data/Fig 7H/
- Fig 7 Source data/Fig 7I/
- Fig 7 Source data/Fig 7 numerical data.xlsx
- __MACOSX/Fig 7 Source data/._Fig 7 numerical data.xlsx
- Fig 7 Source data/Fig 7B/Fig 7B numerical data.xlsx
- __MACOSX/Fig 7 Source data/Fig 7B/._Fig 7B numerical data.xlsx
- Fig 7 Source data/Fig 7E/Fig 7E numerical data.xlsx
- __MACOSX/Fig 7 Source data/Fig 7E/._Fig 7E numerical data.xlsx
- Fig 7 Source data/Fig 7D/Fig 7D numerical data.xlsx
- __MACOSX/Fig 7 Source data/Fig 7D/._Fig 7D numerical data.xlsx
- Fig 7 Source data/Fig 7C/Fig 7C numerical data.xlsx
- __MACOSX/Fig 7 Source data/Fig 7C/._Fig 7C numerical data.xlsx
- Fig 7 Source data/Fig 7G /Fig 7G numerical data.xlsx
- __MACOSX/Fig 7 Source data/Fig 7G /._Fig 7G numerical data.xlsx
- Fig 7 Source data/Fig 7F/Fig 7F numerical data.xlsx
- __MACOSX/Fig 7 Source data/Fig 7F/._Fig 7F numerical data.xlsx
- Fig 7 Source data/Fig 7A/Fig 7A Unprocessed blots.pdf
- __MACOSX/Fig 7 Source data/Fig 7A/._Fig 7A Unprocessed blots.pdf
- Fig 7 Source data/Fig 7H/Fig 7H numerical data.xlsx
- __MACOSX/Fig 7 Source data/Fig 7H/._Fig 7H numerical data.xlsx
- Fig 7 Source data/Fig 7I/Fig 7I numerical data.xlsx
- __MACOSX/Fig 7 Source data/Fig 7I/._Fig 7I numerical data.xlsx
