# Supplementary material for: Mitochondrial translocation of TFEB regulates complex I and inflammation
Source: EMBO Rep. 2024 Jan 23;25(2):704–24. doi: 10.1038/s44319-024-00058-0 (PMC10897448; doi:10.1038/s44319-024-00058-0)
Supplement: Supplementary file 12 — Source Data Fig. 7 [file 44319_2024_58_MOESM12_ESM.zip › Fig 7 Source data/Fig 7 numerical data.xlsx]

## Sheet: Sheet1
Source Data Fig.7B
	cytosol		nucleus		mitochondria
UI	66.8308	57	3.61771	20	29.5515	23
S.T	98.1085	83	0.878553	11	1.01298	6
Source Data Fig.7C
shCTRL	shTFEB
536.69	832.08
651.65	1086.53
582.44	1154
592.36	1324.61
651.65	1848.51
518.89	971.06
P value	0,0009
Mean ± SEM of column A	588.9 ± 22.77 N=6
Mean ± SEM of column B	1277 ± 153.9 N=5
Source Data Fig.7D
shCTRL	shTFEB
623.001	2081.33
653.56	1336.44
428.81	1671.16
P value	0,0029
Mean ± SEM of column A	47.67 ± 5.667 N=3
Mean ± SEM of column B	239.6 ± 27.06 N=2
Source Data Fig.7E
shCTRL Flag	shTFEB Flag	shCTRL WT	shTFEB WT	shCTRL MLS	shTFEB MLS
223.8	1901	86.97	289.89	96.46	973
269.8	1454	161.8	352.7	131.73	1644.6
202.5	1297	113.8	219.34	149.95	1094
Number of families	1
Number of comparisons per family	15
Alpha	0,05
Tukey's multiple comparisons test	Mean Diff.	95.00% CI of diff.	Significant?	Summary	Adjusted P Value
shCTRL Flag vs. shTFEB Flag	-1319	-1860 to -776.8	Yes	****	<0.0001	A-B
shCTRL Flag vs. shCTRL WT	111,2	-430.6 to 653.0	No	ns	0,9798	A-C
shCTRL Flag vs. shTFEB WT	-55,28	-597.1 to 486.5	No	ns	0,9992	A-D
shCTRL Flag vs. shCTRL MLS	106,0	-435.8 to 647.8	No	ns	0,9836	A-E
shCTRL Flag vs. shTFEB MLS	-1005	-1547 to -463.4	Yes	***	0,0005	A-F
shTFEB Flag vs. shCTRL WT	1430	888.0 to 1972	Yes	****	<0.0001	B-C
shTFEB Flag vs. shTFEB WT	1263	721.6 to 1805	Yes	****	<0.0001	B-D
shTFEB Flag vs. shCTRL MLS	1425	882.8 to 1966	Yes	****	<0.0001	B-E
shTFEB Flag vs. shTFEB MLS	313,5	-228.3 to 855.3	No	ns	0,4239	B-F
shCTRL WT vs. shTFEB WT	-166,5	-708.3 to 375.3	No	ns	0,8982	C-D
shCTRL WT vs. shCTRL MLS	-5,190	-547.0 to 536.6	No	ns	>0.9999	C-E
shCTRL WT vs. shTFEB MLS	-1116	-1658 to -574.5	Yes	***	0,0002	C-F
shTFEB WT vs. shCTRL MLS	161,3	-380.5 to 703.1	No	ns	0,9093	D-E
shTFEB WT vs. shTFEB MLS	-949,9	-1492 to -408.1	Yes	***	0,0008	D-F
shCTRL MLS vs. shTFEB MLS	-1111	-1653 to -569.4	Yes	***	0,0002	E-F
Test details	Mean 1	Mean 2	Mean Diff.	SE of diff.	n1	n2	q	DF
shCTRL Flag vs. shTFEB Flag	232,0	1551	-1319	161,3	3	3	11,56	12
shCTRL Flag vs. shCTRL WT	232,0	120,9	111,2	161,3	3	3	0,9747	12
shCTRL Flag vs. shTFEB WT	232,0	287,3	-55,28	161,3	3	3	0,4846	12
shCTRL Flag vs. shCTRL MLS	232,0	126,0	106,0	161,3	3	3	0,9292	12
shCTRL Flag vs. shTFEB MLS	232,0	1237	-1005	161,3	3	3	8,813	12
shTFEB Flag vs. shCTRL WT	1551	120,9	1430	161,3	3	3	12,54	12
shTFEB Flag vs. shTFEB WT	1551	287,3	1263	161,3	3	3	11,08	12
shTFEB Flag vs. shCTRL MLS	1551	126,0	1425	161,3	3	3	12,49	12
shTFEB Flag vs. shTFEB MLS	1551	1237	313,5	161,3	3	3	2,748	12
shCTRL WT vs. shTFEB WT	120,9	287,3	-166,5	161,3	3	3	1,459	12
shCTRL WT vs. shCTRL MLS	120,9	126,0	-5,190	161,3	3	3	0,04550	12
shCTRL WT vs. shTFEB MLS	120,9	1237	-1116	161,3	3	3	9,788	12
shTFEB WT vs. shCTRL MLS	287,3	126,0	161,3	161,3	3	3	1,414	12
shTFEB WT vs. shTFEB MLS	287,3	1237	-949,9	161,3	3	3	8,328	12
shCTRL MLS vs. shTFEB MLS	126,0	1237	-1111	161,3	3	3	9,742	12
Source Data Fig.7F
shCTRL Flag	shTFEB Flag	shCTRL WT Flag	shTFEB WT Flag
182	260	148	220
213	254	134	219
203	268	159	221
Column A	shCTRL Flag		Column B	shTFEB Flag		Column A	shCTRL Flag
vs	vs		vs	vs		vs	vs
Column B	shTFEB Flag		Column D	shTFEB WT Flag		Column C	shCTRL WT Flag
P value	0,0036		P value	0,0006		P value	0,0109
Mean ± SEM of column A	199.3 ± 9.135 N=3		Mean ± SEM of column B	260.7 ± 4.055 N=3		Mean ± SEM of column A	199.3 ± 9.135 N=3
Mean ± SEM of column B	260.7 ± 4.055 N=3		Mean ± SEM of column D	220.0 ± 0.5774 N=3		Mean ± SEM of column C	147.0 ± 7.234 N=3
Source Data Fig.7G
shCTRL	shTFEB	shCTRL + MitoTempo	shTFEB +MitoTempo
2606.76	4232.28	1636.81	3032.08
2625.68	4506.37	1751.05	1906.35
2594.24	5074.26	2264.54	3168.26
2673.73	5024.82	1697.66	3324.42
3139.75	4748.18	1802.85	2848.45
4078.78	6073.08	2218.71	3241.82
Number of families	1
Number of comparisons per family	6
Alpha	0,05
Tukey's multiple comparisons test	Mean Diff.	95.00% CI of diff.	Significant?	Summary	Adjusted P Value
shCTRL vs. shTFEB	-1990	-2839 to -1141	Yes	****	<0.0001	A-B
shCTRL vs. shCTRL + MitoTempo	1058	208.9 to 1907	Yes	*	0,0114	A-C
shCTRL vs. shTFEB +MitoTempo	32,93	-816.1 to 881.9	No	ns	0,9995	A-D
shTFEB vs. shCTRL + MitoTempo	3048	2199 to 3897	Yes	****	<0.0001	B-C
shTFEB vs. shTFEB +MitoTempo	2023	1174 to 2872	Yes	****	<0.0001	B-D
shCTRL + MitoTempo vs. shTFEB +MitoTempo	-1025	-1874 to -175.9	Yes	*	0,0145	C-D
Test details	Mean 1	Mean 2	Mean Diff.	SE of diff.	n1	n2	q	DF
shCTRL vs. shTFEB	2953	4943	-1990	303,3	6	6	9,278	20
shCTRL vs. shCTRL + MitoTempo	2953	1895	1058	303,3	6	6	4,932	20
shCTRL vs. shTFEB +MitoTempo	2953	2920	32,93	303,3	6	6	0,1535	20
shTFEB vs. shCTRL + MitoTempo	4943	1895	3048	303,3	6	6	14,21	20
shTFEB vs. shTFEB +MitoTempo	4943	2920	2023	303,3	6	6	9,431	20
shCTRL + MitoTempo vs. shTFEB +MitoTempo	1895	2920	-1025	303,3	6	6	4,779	20
Source Data Fig.7H
shCTRL siCTRL	shCTRL siLonP	shTFEB siCTRL	shTFEB siLonP
691.571	139.75	795.51	393.258
611.705	169.2	770.921	247.176
608.247	176.689	788.516	242.308
639.917	359.241	913.884	260.043
Number of families	1
Number of comparisons per family	6
Alpha	0,05
Tukey's multiple comparisons test	Mean Diff.	95.00% CI of diff.	Significant?	Summary	Adjusted P Value
shCTRL siCTRL vs. shCTRL siLonP	426,6	274.8 to 578.5	Yes	****	<0.0001	A-B
shCTRL siCTRL vs. shTFEB siCTRL	-179,3	-331.2 to -27.47	Yes	*	0,0196	A-C
shCTRL siCTRL vs. shTFEB siLonP	352,2	200.3 to 504.0	Yes	****	<0.0001	A-D
shCTRL siLonP vs. shTFEB siCTRL	-606,0	-757.9 to -454.1	Yes	****	<0.0001	B-C
shCTRL siLonP vs. shTFEB siLonP	-74,48	-226.3 to 77.40	No	ns	0,4913	B-D
shTFEB siCTRL vs. shTFEB siLonP	531,5	379.6 to 683.4	Yes	****	<0.0001	C-D
Test details	Mean 1	Mean 2	Mean Diff.	SE of diff.	n1	n2	q	DF
shCTRL siCTRL vs. shCTRL siLonP	637,9	211,2	426,6	51,15	4	4	11,79	12
shCTRL siCTRL vs. shTFEB siCTRL	637,9	817,2	-179,3	51,15	4	4	4,958	12
shCTRL siCTRL vs. shTFEB siLonP	637,9	285,7	352,2	51,15	4	4	9,736	12
shCTRL siLonP vs. shTFEB siCTRL	211,2	817,2	-606,0	51,15	4	4	16,75	12
shCTRL siLonP vs. shTFEB siLonP	211,2	285,7	-74,48	51,15	4	4	2,059	12
shTFEB siCTRL vs. shTFEB siLonP	817,2	285,7	531,5	51,15	4	4	14,69	12
Column A	shCTRL siCTRL
vs	vs			Column C	shTFEB siCTRL			Column A	shCTRL siCTRL
Column C	shTFEB siCTRL			vs	vs			vs	vs
				Column D	shTFEB siLonP			Column B	shCTRL siLonP
Unpaired t test
P value	0,0032			Unpaired t test				Unpaired t test
P value summary	**			P value	< 0.0001			P value	0,0002
Are means signif. different? (P < 0.05)	Yes			P value summary	***			P value summary	***
One- or two-tailed P value?	Two-tailed			Are means signif. different? (P < 0.05)	Yes			Are means signif. different? (P < 0.05)	Yes
t, df	t=4.733 df=6			One- or two-tailed P value?	Two-tailed			One- or two-tailed P value?	Two-tailed
				t, df	t=10.93 df=6			t, df	t=7.965 df=6
How big is the difference?
Mean ± SEM of column A	637.9 ± 19.26 N=4			How big is the difference?				How big is the difference?
Mean ± SEM of column C	817.2 ± 32.64 N=4			Mean ± SEM of column C	817.2 ± 32.64 N=4			Mean ± SEM of column A	637.9 ± 19.26 N=4
Difference between means	-179.3 ± 37.90			Mean ± SEM of column D	285.7 ± 36.05 N=4			Mean ± SEM of column B	211.2 ± 49.98 N=4
95% confidence interval	-272.1 to -86.62			Difference between means	531.5 ± 48.63			Difference between means	426.6 ± 53.56
				95% confidence interval	412.5 to 650.5			95% confidence interval	295.6 to 557.7
Source Data Fig.7I
shCTRL + siCTRL	shTFEB + siCTRL	shCTRL + siLONP	shTFEB + siLONP
274	371	210	262
257	325	201	226
234	355	224	244
Number of families	1
Number of comparisons per family	6
Alpha	0,05
Tukey's multiple comparisons test	Mean Diff.	95.00% CI of diff.	Significant?	Summary	Adjusted P Value
shCTRL + siCTRL vs. shTFEB + siCTRL	-95,33	-144.4 to -46.30	Yes	**	0,0011	A-B
shCTRL + siCTRL vs. shCTRL + siLONP	43,33	-5.700 to 92.37	No	ns	0,0846	A-C
shCTRL + siCTRL vs. shTFEB + siLONP	11,00	-38.03 to 60.03	No	ns	0,8871	A-D
shTFEB + siCTRL vs. shCTRL + siLONP	138,7	89.63 to 187.7	Yes	****	<0.0001	B-C
shTFEB + siCTRL vs. shTFEB + siLONP	106,3	57.30 to 155.4	Yes	***	0,0005	B-D
shCTRL + siLONP vs. shTFEB + siLONP	-32,33	-81.37 to 16.70	No	ns	0,2281	C-D
Test details	Mean 1	Mean 2	Mean Diff.	SE of diff.	n1	n2	q
shCTRL + siCTRL vs. shTFEB + siCTRL	255,0	350,3	-95,33	15,31	3	3	8,805
shCTRL + siCTRL vs. shCTRL + siLONP	255,0	211,7	43,33	15,31	3	3	4,002
shCTRL + siCTRL vs. shTFEB + siLONP	255,0	244,0	11,00	15,31	3	3	1,016
shTFEB + siCTRL vs. shCTRL + siLONP	350,3	211,7	138,7	15,31	3	3	12,81
shTFEB + siCTRL vs. shTFEB + siLONP	350,3	244,0	106,3	15,31	3	3	9,821
shCTRL + siLONP vs. shTFEB + siLONP	211,7	244,0	-32,33	15,31	3	3	2,986
