# Supplementary material for: Mitochondrial translocation of TFEB regulates complex I and inflammation
Source: EMBO Rep. 2024 Jan 23;25(2):704–24. doi: 10.1038/s44319-024-00058-0 (PMC10897448; doi:10.1038/s44319-024-00058-0)
Supplement: Supplementary file 12 — Source Data Fig. 7 [file 44319_2024_58_MOESM12_ESM.zip › Fig 7 Source data/Fig 7B/Fig 7B numerical data.xlsx]

## Sheet: Sheet1
Source Data Fig.7B
	Cytosol			Nucleus			Mitochondria
UI	66.8308	70.0721	68.5796	5.61771	7.95732	9.47655	29.5515	21.5549	18.96
S.T	98.1085	96.8181	93.776	0.878553	1.87673	1.43822	1.01298	1.76452	0.74027
Mitochondira ST	ST
vs.	vs.
Mitochondria UI	UI
Unpaired t test
P value	0.0023
P value summary	**
Significantly different (P < 0.05)?	Yes
One- or two-tailed P value?	Two-tailed
t, df	t=6.928, df=4
How big is the difference?
Mean of column A	23.36
Mean of column B	1.173
Difference between means (B - A) ± SEM	-22.18 ± 3.202
95% confidence interval	-31.07 to -13.29
R squared (eta squared)	0.9231
