# Supplementary material for: Mitochondrial translocation of TFEB regulates complex I and inflammation
Source: EMBO Rep. 2024 Jan 23;25(2):704–24. doi: 10.1038/s44319-024-00058-0 (PMC10897448; doi:10.1038/s44319-024-00058-0)
Supplement: Supplementary file 12 — Source Data Fig. 7 [file 44319_2024_58_MOESM12_ESM.zip › Fig 7 Source data/Fig 7E/Fig 7E numerical data.xlsx]

## Sheet: Sheet1
Source Data Fig.7E
shCTRL Flag	shTFEB Flag	shCTRL WT	shTFEB WT	shCTRL MLS	shTFEB MLS
223.8	1901	86.97	289.89	96.46	973
269.8	1454	161.8	352.7	131.73	1644.6
202.5	1297	113.8	219.34	149.95	1094
Number of families	1
Number of comparisons per family	15
Alpha	0.05
Tukey's multiple comparisons test	Mean Diff.	95.00% CI of diff.	Significant?	Summary	Adjusted P Value
shCTRL Flag vs. shTFEB Flag	-1319	-1860 to -776.8	Yes	****	<0.0001	A-B
shCTRL Flag vs. shCTRL WT	111.2	-430.6 to 653.0	No	ns	0.9798	A-C
shCTRL Flag vs. shTFEB WT	-55.28	-597.1 to 486.5	No	ns	0.9992	A-D
shCTRL Flag vs. shCTRL MLS	106	-435.8 to 647.8	No	ns	0.9836	A-E
shCTRL Flag vs. shTFEB MLS	-1005	-1547 to -463.4	Yes	***	0.0005	A-F
shTFEB Flag vs. shCTRL WT	1430	888.0 to 1972	Yes	****	<0.0001	B-C
shTFEB Flag vs. shTFEB WT	1263	721.6 to 1805	Yes	****	<0.0001	B-D
shTFEB Flag vs. shCTRL MLS	1425	882.8 to 1966	Yes	****	<0.0001	B-E
shTFEB Flag vs. shTFEB MLS	313.5	-228.3 to 855.3	No	ns	0.4239	B-F
shCTRL WT vs. shTFEB WT	-166.5	-708.3 to 375.3	No	ns	0,8982	C-D
shCTRL WT vs. shCTRL MLS	-5.19	-547.0 to 536.6	No	ns	>0.9999	C-E
shCTRL WT vs. shTFEB MLS	-1116	-1658 to -574.5	Yes	***	0.0002	C-F
shTFEB WT vs. shCTRL MLS	161.3	-380.5 to 703.1	No	ns	0.9093	D-E
shTFEB WT vs. shTFEB MLS	-949.9	-1492 to -408.1	Yes	***	0.0008	D-F
shCTRL MLS vs. shTFEB MLS	-1111	-1653 to -569.4	Yes	***	0.0002	E-F
Test details	Mean 1	Mean 2	Mean Diff.	SE of diff.	n1	n2	q	DF
shCTRL Flag vs. shTFEB Flag	232	1551	-1319	161.3	3	3	11.56	12
shCTRL Flag vs. shCTRL WT	232	120.9	111.2	161.3	3	3	0.9747	12
shCTRL Flag vs. shTFEB WT	232	287.3	-55.28	161.3	3	3	0.4846	12
shCTRL Flag vs. shCTRL MLS	232	126	106	161.3	3	3	0.9292	12
shCTRL Flag vs. shTFEB MLS	232	1237	-1005	161.3	3	3	8.813	12
shTFEB Flag vs. shCTRL WT	1551	120.9	1430	161.3	3	3	12.54	12
shTFEB Flag vs. shTFEB WT	1551	287.3	1263	161.3	3	3	11.08	12
shTFEB Flag vs. shCTRL MLS	1551	126	1425	161.3	3	3	12.49	12
shTFEB Flag vs. shTFEB MLS	1551	1237	313.5	161.3	3	3	2.748	12
shCTRL WT vs. shTFEB WT	120.9	287.3	-166.5	161.3	3	3	1.459	12
shCTRL WT vs. shCTRL MLS	120.9	126	-5.19	161.3	3	3	0.0455	12
shCTRL WT vs. shTFEB MLS	120.9	1237	-1116	161.3	3	3	9.788	12
shTFEB WT vs. shCTRL MLS	287.3	126	161.3	161.3	3	3	1.414	12
shTFEB WT vs. shTFEB MLS	287.3	1237	-949.9	161.3	3	3	8.328	12
shCTRL MLS vs. shTFEB MLS	126	1237	-1111	161.3	3	3	9.742	12
