# Supplementary material for: Mitochondrial translocation of TFEB regulates complex I and inflammation
Source: EMBO Rep. 2024 Jan 23;25(2):704–24. doi: 10.1038/s44319-024-00058-0 (PMC10897448; doi:10.1038/s44319-024-00058-0)
Supplement: Supplementary file 12 — Source Data Fig. 7 [file 44319_2024_58_MOESM12_ESM.zip › Fig 7 Source data/Fig 7D/Fig 7D numerical data.xlsx]

## Sheet: Sheet1
Source Data Fig.7D
shCTRL	shTFEB
623.001	2081.33
653.56	1336.44
428.81	1671.16
P value	0.0029
Mean ± SEM of column A	47.67 ± 5.667 N=3
Mean ± SEM of column B	239.6 ± 27.06 N=2
