# Supplementary material for: Mitochondrial translocation of TFEB regulates complex I and inflammation
Source: EMBO Rep. 2024 Jan 23;25(2):704–24. doi: 10.1038/s44319-024-00058-0 (PMC10897448; doi:10.1038/s44319-024-00058-0)
Supplement: Supplementary file 12 — Source Data Fig. 7 [file 44319_2024_58_MOESM12_ESM.zip › Fig 7 Source data/Fig 7C/Fig 7C numerical data.xlsx]

## Sheet: Sheet1
Source Data Fig.7C
shCTRL	shTFEB
536.69	832.08
651.65	1086.53
582.44	1154
592.36	1324.61
651.65	1848.51
518.89	971.06
P value	0.0009
Mean ± SEM of column A	588.9 ± 22.77 N=6
Mean ± SEM of column B	1277 ± 153.9 N=5
