# Supplementary material for: Mitochondrial translocation of TFEB regulates complex I and inflammation
Source: EMBO Rep. 2024 Jan 23;25(2):704–24. doi: 10.1038/s44319-024-00058-0 (PMC10897448; doi:10.1038/s44319-024-00058-0)
Supplement: Supplementary file 12 — Source Data Fig. 7 [file 44319_2024_58_MOESM12_ESM.zip › Fig 7 Source data/Fig 7G /Fig 7G numerical data.xlsx]

## Sheet: Sheet1
Source Data Fig.7G
shCTRL	shTFEB	shCTRL + MitoTempo	shTFEB +MitoTempo
2606.76	4232.28	1636.81	3032.08
2625.68	4506.37	1751.05	1906.35
2594.24	5074.26	2264.54	3168.26
2673.73	5024.82	1697.66	3324.42
3139.75	4748.18	1802.85	2848.45
4078.78	6073.08	2218.71	3241.82
Number of families	1
Number of comparisons per family	6
Alpha	0,05
Tukey's multiple comparisons test	Mean Diff.	95.00% CI of diff.	Significant?	Summary	Adjusted P Value
shCTRL vs. shTFEB	-1990	-2839 to -1141	Yes	****	<0.0001	A-B
shCTRL vs. shCTRL + MitoTempo	1058	208.9 to 1907	Yes	*	0.0114	A-C
shCTRL vs. shTFEB +MitoTempo	32.93	-816.1 to 881.9	No	ns	0.9995	A-D
shTFEB vs. shCTRL + MitoTempo	3048	2199 to 3897	Yes	****	<0.0001	B-C
shTFEB vs. shTFEB +MitoTempo	2023	1174 to 2872	Yes	****	<0.0001	B-D
shCTRL + MitoTempo vs. shTFEB +MitoTempo	-1025	-1874 to -175.9	Yes	*	0.0145	C-D
Test details	Mean 1	Mean 2	Mean Diff.	SE of diff.	n1	n2	q	DF
shCTRL vs. shTFEB	2953	4943	-1990	303.3	6	6	9.278	20
shCTRL vs. shCTRL + MitoTempo	2953	1895	1058	303.3	6	6	4.932	20
shCTRL vs. shTFEB +MitoTempo	2953	2920	32.93	303.3	6	6	0.1535	20
shTFEB vs. shCTRL + MitoTempo	4943	1895	3048	303.3	6	6	14.21	20
shTFEB vs. shTFEB +MitoTempo	4943	2920	2023	303.3	6	6	9.431	20
shCTRL + MitoTempo vs. shTFEB +MitoTempo	1895	2920	-1025	303.3	6	6	4.779	20
