# Supplementary material for: Mitochondrial translocation of TFEB regulates complex I and inflammation
Source: EMBO Rep. 2024 Jan 23;25(2):704–24. doi: 10.1038/s44319-024-00058-0 (PMC10897448; doi:10.1038/s44319-024-00058-0)
Supplement: Supplementary file 12 — Source Data Fig. 7 [file 44319_2024_58_MOESM12_ESM.zip › Fig 7 Source data/Fig 7F/Fig 7F numerical data.xlsx]

## Sheet: Sheet1
Source Data Fig.7F
shCTRL Flag	shTFEB Flag	shCTRL WT Flag	shTFEB WT Flag
182	260	148	220
213	254	134	219
203	268	159	221
Column A	shCTRL Flag		Column B	shTFEB Flag		Column A	shCTRL Flag
vs	vs		vs	vs		vs	vs
Column B	shTFEB Flag		Column D	shTFEB WT Flag		Column C	shCTRL WT Flag
P value	0.0036		P value	0.0006		P value	0.0109
Mean ± SEM of column A	199.3 ± 9.135 N=3		Mean ± SEM of column B	260.7 ± 4.055 N=3		Mean ± SEM of column A	199.3 ± 9.135 N=3
Mean ± SEM of column B	260.7 ± 4.055 N=3		Mean ± SEM of column D	220.0 ± 0.5774 N=3		Mean ± SEM of column C	147.0 ± 7.234 N=3
