# Supplementary material for: Mitochondrial translocation of TFEB regulates complex I and inflammation
Source: EMBO Rep. 2024 Jan 23;25(2):704–24. doi: 10.1038/s44319-024-00058-0 (PMC10897448; doi:10.1038/s44319-024-00058-0)
Supplement: Supplementary file 12 — Source Data Fig. 7 [file 44319_2024_58_MOESM12_ESM.zip › Fig 7 Source data/Fig 7H/Fig 7H numerical data.xlsx]

## Sheet: Sheet1
Source Data Fig.7H
shCTRL siCTRL	shCTRL siLonP	shTFEB siCTRL	shTFEB siLonP
691.571	139.75	795.51	393.258
611.705	169.2	770.921	247.176
608.247	176.689	788.516	242.308
639.917	359.241	913.884	260.043
Number of families	1
Number of comparisons per family	6
Alpha	0.05
Tukey's multiple comparisons test	Mean Diff.	95.00% CI of diff.	Significant?	Summary	Adjusted P Value
shCTRL siCTRL vs. shCTRL siLonP	426.6	274.8 to 578.5	Yes	****	<0.0001	A-B
shCTRL siCTRL vs. shTFEB siCTRL	-179.3	-331.2 to -27.47	Yes	*	0.0196	A-C
shCTRL siCTRL vs. shTFEB siLonP	352.2	200.3 to 504.0	Yes	****	<0.0001	A-D
shCTRL siLonP vs. shTFEB siCTRL	-606	-757.9 to -454.1	Yes	****	<0.0001	B-C
shCTRL siLonP vs. shTFEB siLonP	-74.48	-226.3 to 77.40	No	ns	0.4913	B-D
shTFEB siCTRL vs. shTFEB siLonP	531.5	379.6 to 683.4	Yes	****	<0.0001	C-D
Test details	Mean 1	Mean 2	Mean Diff.	SE of diff.	n1	n2	q	DF
shCTRL siCTRL vs. shCTRL siLonP	637.9	211.2	426.6	51.15	4	4	11.79	12
shCTRL siCTRL vs. shTFEB siCTRL	637.9	817.2	-179.3	51.15	4	4	4.958	12
shCTRL siCTRL vs. shTFEB siLonP	637.9	285.7	352.2	51.15	4	4	9.736	12
shCTRL siLonP vs. shTFEB siCTRL	211.2	817.2	-606	51.15	4	4	16.75	12
shCTRL siLonP vs. shTFEB siLonP	211.2	285.7	-74.48	51.15	4	4	2.059	12
shTFEB siCTRL vs. shTFEB siLonP	817.2	285.7	531.5	51.15	4	4	14.69	12
Column A	shCTRL siCTRL
vs	vs			Column C	shTFEB siCTRL			Column A	shCTRL siCTRL
Column C	shTFEB siCTRL			vs	vs			vs	vs
				Column D	shTFEB siLonP			Column B	shCTRL siLonP
Unpaired t test
P value	0,0032			Unpaired t test				Unpaired t test
P value summary	**			P value	< 0.0001			P value	0,0002
Are means signif. different? (P < 0.05)	Yes			P value summary	***			P value summary	***
One- or two-tailed P value?	Two-tailed			Are means signif. different? (P < 0.05)	Yes			Are means signif. different? (P < 0.05)	Yes
t, df	t=4.733 df=6			One- or two-tailed P value?	Two-tailed			One- or two-tailed P value?	Two-tailed
				t, df	t=10.93 df=6			t, df	t=7.965 df=6
How big is the difference?
Mean ± SEM of column A	637.9 ± 19.26 N=4			How big is the difference?				How big is the difference?
Mean ± SEM of column C	817.2 ± 32.64 N=4			Mean ± SEM of column C	817.2 ± 32.64 N=4			Mean ± SEM of column A	637.9 ± 19.26 N=4
Difference between means	-179.3 ± 37.90			Mean ± SEM of column D	285.7 ± 36.05 N=4			Mean ± SEM of column B	211.2 ± 49.98 N=4
95% confidence interval	-272.1 to -86.62			Difference between means	531.5 ± 48.63			Difference between means	426.6 ± 53.56
				95% confidence interval	412.5 to 650.5			95% confidence interval	295.6 to 557.7
