# Supplementary material for: Mitochondrial translocation of TFEB regulates complex I and inflammation
Source: EMBO Rep. 2024 Jan 23;25(2):704–24. doi: 10.1038/s44319-024-00058-0 (PMC10897448; doi:10.1038/s44319-024-00058-0)
Supplement: Supplementary file 12 — Source Data Fig. 7 [file 44319_2024_58_MOESM12_ESM.zip › Fig 7 Source data/Fig 7I/Fig 7I numerical data.xlsx]

## Sheet: Sheet1
Source Data Fig.7I
shCTRL + siCTRL	shTFEB + siCTRL	shCTRL + siLONP	shTFEB + siLONP
274	371	210	262
257	325	201	226
234	355	224	244
Number of families	1
Number of comparisons per family	6
Alpha	0.05
Tukey's multiple comparisons test	Mean Diff.	95.00% CI of diff.	Significant?	Summary	Adjusted P Value
shCTRL + siCTRL vs. shTFEB + siCTRL	-95.33	-144.4 to -46.30	Yes	**	0.0011	A-B
shCTRL + siCTRL vs. shCTRL + siLONP	43.33	-5.700 to 92.37	No	ns	0.0846	A-C
shCTRL + siCTRL vs. shTFEB + siLONP	11	-38.03 to 60.03	No	ns	0.8871	A-D
shTFEB + siCTRL vs. shCTRL + siLONP	138.7	89.63 to 187.7	Yes	****	<0.0001	B-C
shTFEB + siCTRL vs. shTFEB + siLONP	106.3	57.30 to 155.4	Yes	***	0.0005	B-D
shCTRL + siLONP vs. shTFEB + siLONP	-32.33	-81.37 to 16.70	No	ns	0.2281	C-D
Test details	Mean 1	Mean 2	Mean Diff.	SE of diff.	n1	n2	q
shCTRL + siCTRL vs. shTFEB + siCTRL	255	350.3	-95.33	15.31	3	3	8.805
shCTRL + siCTRL vs. shCTRL + siLONP	255	211.7	43.33	15.31	3	3	4.002
shCTRL + siCTRL vs. shTFEB + siLONP	255	244	11	15.31	3	3	1.016
shTFEB + siCTRL vs. shCTRL + siLONP	350.3	211.7	138.7	15.31	3	3	12.81
shTFEB + siCTRL vs. shTFEB + siLONP	350.3	244	106.3	15.31	3	3	9.821
shCTRL + siLONP vs. shTFEB + siLONP	211.7	244	-32.33	15.31	3	3	2.986
