# Supplementary material for: Mitochondrial translocation of TFEB regulates complex I and inflammation
Source: EMBO Rep. 2024 Jan 23;25(2):704–24. doi: 10.1038/s44319-024-00058-0 (PMC10897448; doi:10.1038/s44319-024-00058-0)
Supplement: Supplementary file 13 — Appendix Figures Source Data [file 44319_2024_58_MOESM13_ESM.zip]

Archive with 284 entries (236 files):
- Appendix source data/
- Appendix source data/Fig S3 Source data/
- __MACOSX/Appendix source data/._Fig S3 Source data
- Appendix source data/.DS_Store
- __MACOSX/Appendix source data/._.DS_Store
- Appendix source data/Fig S6 Source data/
- __MACOSX/Appendix source data/._Fig S6 Source data
- Appendix source data/Fig S5 Source data/
- __MACOSX/Appendix source data/._Fig S5 Source data
- Appendix source data/Fig S7 Source data/
- __MACOSX/Appendix source data/._Fig S7 Source data
- Appendix source data/Fig S2 Source data/
- __MACOSX/Appendix source data/._Fig S2 Source data
- Appendix source data/Fig S1 Source data/
- __MACOSX/Appendix source data/._Fig S1 Source data
- Appendix source data/Fig S4 Source data/
- __MACOSX/Appendix source data/._Fig S4 Source data
- Appendix source data/Fig S3 Source data/.DS_Store
- __MACOSX/Appendix source data/Fig S3 Source data/._.DS_Store
- Appendix source data/Fig S3 Source data/Fig S3D/
- __MACOSX/Appendix source data/Fig S3 Source data/._Fig S3D
- Appendix source data/Fig S3 Source data/Fig S3C/
- __MACOSX/Appendix source data/Fig S3 Source data/._Fig S3C
- Appendix source data/Fig S3 Source data/Fig S3B/
- __MACOSX/Appendix source data/Fig S3 Source data/._Fig S3B
- Appendix source data/Fig S3 Source data/Fig S3E/
- __MACOSX/Appendix source data/Fig S3 Source data/._Fig S3E
- Appendix source data/Fig S3 Source data/Fig S3F/
- __MACOSX/Appendix source data/Fig S3 Source data/._Fig S3F
- Appendix source data/Fig S3 Source data/Fig S3A/
- __MACOSX/Appendix source data/Fig S3 Source data/._Fig S3A
- Appendix source data/Fig S3 Source data/Fig S3 Source data.xlsx
- __MACOSX/Appendix source data/Fig S3 Source data/._Fig S3 Source data.xlsx
- Appendix source data/Fig S6 Source data/.DS_Store
- __MACOSX/Appendix source data/Fig S6 Source data/._.DS_Store
- Appendix source data/Fig S6 Source data/Fig S6A/
- __MACOSX/Appendix source data/Fig S6 Source data/._Fig S6A
- Appendix source data/Fig S6 Source data/Fig S6F/
- __MACOSX/Appendix source data/Fig S6 Source data/._Fig S6F
- Appendix source data/Fig S6 Source data/Fig S6C/
- __MACOSX/Appendix source data/Fig S6 Source data/._Fig S6C
- Appendix source data/Fig S6 Source data/Fig S6D/
- __MACOSX/Appendix source data/Fig S6 Source data/._Fig S6D
- Appendix source data/Fig S6 Source data/Fig S6E/
- __MACOSX/Appendix source data/Fig S6 Source data/._Fig S6E
- Appendix source data/Fig S6 Source data/Fig S6B/
- __MACOSX/Appendix source data/Fig S6 Source data/._Fig S6B
- Appendix source data/Fig S5 Source data/.DS_Store
- __MACOSX/Appendix source data/Fig S5 Source data/._.DS_Store
- Appendix source data/Fig S5 Source data/Fig S5F/
- __MACOSX/Appendix source data/Fig S5 Source data/._Fig S5F
- Appendix source data/Fig S5 Source data/Fig S5G/
- __MACOSX/Appendix source data/Fig S5 Source data/._Fig S5G
- Appendix source data/Fig S5 Source data/Fig S5E/
- __MACOSX/Appendix source data/Fig S5 Source data/._Fig S5E
- Appendix source data/Fig S5 Source data/Fig S5D/
- __MACOSX/Appendix source data/Fig S5 Source data/._Fig S5D
- Appendix source data/Fig S7 Source data/Fig S7E/
- __MACOSX/Appendix source data/Fig S7 Source data/._Fig S7E
- Appendix source data/Fig S7 Source data/Fig S7B/
- __MACOSX/Appendix source data/Fig S7 Source data/._Fig S7B
- Appendix source data/Fig S7 Source data/Fig S7C/
- __MACOSX/Appendix source data/Fig S7 Source data/._Fig S7C
- Appendix source data/Fig S7 Source data/Fig S7D/
- __MACOSX/Appendix source data/Fig S7 Source data/._Fig S7D
- Appendix source data/Fig S7 Source data/.DS_Store
- __MACOSX/Appendix source data/Fig S7 Source data/._.DS_Store
- Appendix source data/Fig S7 Source data/Fig S7A/
- __MACOSX/Appendix source data/Fig S7 Source data/._Fig S7A
- Appendix source data/Fig S7 Source data/Fig S7F/
- __MACOSX/Appendix source data/Fig S7 Source data/._Fig S7F
- Appendix source data/Fig S7 Source data/Fig S7H/
- __MACOSX/Appendix source data/Fig S7 Source data/._Fig S7H
- Appendix source data/Fig S7 Source data/Fig S7G/
- __MACOSX/Appendix source data/Fig S7 Source data/._Fig S7G
- Appendix source data/Fig S2 Source data/Fig S2A/
- __MACOSX/Appendix source data/Fig S2 Source data/._Fig S2A
- Appendix source data/Fig S2 Source data/.DS_Store
- __MACOSX/Appendix source data/Fig S2 Source data/._.DS_Store
- Appendix source data/Fig S2 Source data/Fig S2B/
- __MACOSX/Appendix source data/Fig S2 Source data/._Fig S2B
- Appendix source data/Fig S2 Source data/Fig S2C/
- __MACOSX/Appendix source data/Fig S2 Source data/._Fig S2C
- Appendix source data/Fig S1 Source data/Fig S1G/
- __MACOSX/Appendix source data/Fig S1 Source data/._Fig S1G
- Appendix source data/Fig S1 Source data/Fig S1F/
- __MACOSX/Appendix source data/Fig S1 Source data/._Fig S1F
- Appendix source data/Fig S1 Source data/.DS_Store
- __MACOSX/Appendix source data/Fig S1 Source data/._.DS_Store
- Appendix source data/Fig S1 Source data/Fig S1C/
- __MACOSX/Appendix source data/Fig S1 Source data/._Fig S1C
- Appendix source data/Fig S1 Source data/Fig S1D/
- __MACOSX/Appendix source data/Fig S1 Source data/._Fig S1D
- Appendix source data/Fig S1 Source data/Fig S1E/
- __MACOSX/Appendix source data/Fig S1 Source data/._Fig S1E
- Appendix source data/Fig S4 Source data/Fig S4D/
- __MACOSX/Appendix source data/Fig S4 Source data/._Fig S4D
- Appendix source data/Fig S4 Source data/Fig S4C/
- __MACOSX/Appendix source data/Fig S4 Source data/._Fig S4C
- Appendix source data/Fig S4 Source data/Fig S4E/
- __MACOSX/Appendix source data/Fig S4 Source data/._Fig S4E
- Appendix source data/Fig S4 Source data/.DS_Store
- __MACOSX/Appendix source data/Fig S4 Source data/._.DS_Store
- Appendix source data/Fig S4 Source data/Fig S4I/
- __MACOSX/Appendix source data/Fig S4 Source data/._Fig S4I
- Appendix source data/Fig S4 Source data/Fig S4G/
- __MACOSX/Appendix source data/Fig S4 Source data/._Fig S4G
- Appendix source data/Fig S4 Source data/Fig S4F/
- __MACOSX/Appendix source data/Fig S4 Source data/._Fig S4F
- Appendix source data/Fig S4 Source data/Fig S4A/
- __MACOSX/Appendix source data/Fig S4 Source data/._Fig S4A
- Appendix source data/Fig S4 Source data/Fig S4H/
- __MACOSX/Appendix source data/Fig S4 Source data/._Fig S4H
- Appendix source data/Fig S3 Source data/Fig S3D/.DS_Store
- __MACOSX/Appendix source data/Fig S3 Source data/Fig S3D/._.DS_Store
- Appendix source data/Fig S3 Source data/Fig S3D/Fig S3D numerical data.xlsx
- __MACOSX/Appendix source data/Fig S3 Source data/Fig S3D/._Fig S3D numerical data.xlsx
- Appendix source data/Fig S3 Source data/Fig S3C/Fig S3C MLS-TFEB FLAG - Mitotracker.jpg
- __MACOSX/Appendix source data/Fig S3 Source data/Fig S3C/._Fig S3C MLS-TFEB FLAG - Mitotracker.jpg
- Appendix source data/Fig S3 Source data/Fig S3C/Fig S3C MLS-TFEB FLAG - Inset Merged.jpg
- __MACOSX/Appendix source data/Fig S3 Source data/Fig S3C/._Fig S3C MLS-TFEB FLAG - Inset Merged.jpg
- Appendix source data/Fig S3 Source data/Fig S3C/Fig S3C MLS-TFEB FLAG - DAPI.jpg
- __MACOSX/Appendix source data/Fig S3 Source data/Fig S3C/._Fig S3C MLS-TFEB FLAG - DAPI.jpg
- Appendix source data/Fig S3 Source data/Fig S3C/Fig S3C WT-TFEB FLAG - DAPI.jpg
- __MACOSX/Appendix source data/Fig S3 Source data/Fig S3C/._Fig S3C WT-TFEB FLAG - DAPI.jpg
- Appendix source data/Fig S3 Source data/Fig S3C/Fig S3C MLS-TFEB FLAG - Merged.jpg
- __MACOSX/Appendix source data/Fig S3 Source data/Fig S3C/._Fig S3C MLS-TFEB FLAG - Merged.jpg
- Appendix source data/Fig S3 Source data/Fig S3C/Fig S3C WT-TFEB FLAG - TFEB.jpg
- __MACOSX/Appendix source data/Fig S3 Source data/Fig S3C/._Fig S3C WT-TFEB FLAG - TFEB.jpg
- Appendix source data/Fig S3 Source data/Fig S3C/Fig S3C WT-TFEB FLAG - TOMM20.jpg
- __MACOSX/Appendix source data/Fig S3 Source data/Fig S3C/._Fig S3C WT-TFEB FLAG - TOMM20.jpg
- Appendix source data/Fig S3 Source data/Fig S3C/Fig S3C WT-TFEB FLAG - Merged.jpg
- __MACOSX/Appendix source data/Fig S3 Source data/Fig S3C/._Fig S3C WT-TFEB FLAG - Merged.jpg
- Appendix source data/Fig S3 Source data/Fig S3C/Fig S3C MLS-TFEB FLAG - TFEB.jpg
- __MACOSX/Appendix source data/Fig S3 Source data/Fig S3C/._Fig S3C MLS-TFEB FLAG - TFEB.jpg
- Appendix source data/Fig S3 Source data/Fig S3C/Fig S3C WT-TFEB FLAG - Inset Merged.jpg
- __MACOSX/Appendix source data/Fig S3 Source data/Fig S3C/._Fig S3C WT-TFEB FLAG - Inset Merged.jpg
- Appendix source data/Fig S3 Source data/Fig S3B/Fig S3B numerical data.xlsx
- __MACOSX/Appendix source data/Fig S3 Source data/Fig S3B/._Fig S3B numerical data.xlsx
- Appendix source data/Fig S3 Source data/Fig S3E/Fig S3E -Mitotracket_2.tif
- __MACOSX/Appendix source data/Fig S3 Source data/Fig S3E/._Fig S3E -Mitotracket_2.tif
- Appendix source data/Fig S3 Source data/Fig S3E/Fig S3E -Mitotracker_1.tif
- __MACOSX/Appendix source data/Fig S3 Source data/Fig S3E/._Fig S3E -Mitotracker_1.tif
- Appendix source data/Fig S3 Source data/Fig S3E/Fig S3E - HLH30_1.tif
- __MACOSX/Appendix source data/Fig S3 Source data/Fig S3E/._Fig S3E - HLH30_1.tif
- Appendix source data/Fig S3 Source data/Fig S3E/Fig S3E - HLH30_2.tif
- __MACOSX/Appendix source data/Fig S3 Source data/Fig S3E/._Fig S3E - HLH30_2.tif
- Appendix source data/Fig S3 Source data/Fig S3E/Fig S3E -Merged_2.tif
- __MACOSX/Appendix source data/Fig S3 Source data/Fig S3E/._Fig S3E -Merged_2.tif
- Appendix source data/Fig S3 Source data/Fig S3E/Fig S3E -Merged_1.tif
- __MACOSX/Appendix source data/Fig S3 Source data/Fig S3E/._Fig S3E -Merged_1.tif
- Appendix source data/Fig S3 Source data/Fig S3F/Fig S3F numerical data.xlsx
- __MACOSX/Appendix source data/Fig S3 Source data/Fig S3F/._Fig S3F numerical data.xlsx
- Appendix source data/Fig S3 Source data/Fig S3A/Fig S3A Unprocessed blots.pdf
- __MACOSX/Appendix source data/Fig S3 Source data/Fig S3A/._Fig S3A Unprocessed blots.pdf
- Appendix source data/Fig S6 Source data/Fig S6A/Fig S6A Unprocessed blots.pdf
- __MACOSX/Appendix source data/Fig S6 Source data/Fig S6A/._Fig S6A Unprocessed blots.pdf
- Appendix source data/Fig S6 Source data/Fig S6F/Fig S6F unprocessed blots.pdf
- __MACOSX/Appendix source data/Fig S6 Source data/Fig S6F/._Fig S6F unprocessed blots.pdf
- Appendix source data/Fig S6 Source data/Fig S6C/Fig S6C numerical data.xlsx
- __MACOSX/Appendix source data/Fig S6 Source data/Fig S6C/._Fig S6C numerical data.xlsx
- Appendix source data/Fig S6 Source data/Fig S6D/Fig S6D numerical data.xlsx
- __MACOSX/Appendix source data/Fig S6 Source data/Fig S6D/._Fig S6D numerical data.xlsx
- Appendix source data/Fig S6 Source data/Fig S6E/Fig S6E numerical data.xlsx
- __MACOSX/Appendix source data/Fig S6 Source data/Fig S6E/._Fig S6E numerical data.xlsx
- Appendix source data/Fig S6 Source data/Fig S6B/Fig S6B numerical data.xlsx
- __MACOSX/Appendix source data/Fig S6 Source data/Fig S6B/._Fig S6B numerical data.xlsx
- Appendix source data/Fig S5 Source data/Fig S5F/.DS_Store
- __MACOSX/Appendix source data/Fig S5 Source data/Fig S5F/._.DS_Store
- Appendix source data/Fig S5 Source data/Fig S5F/TOMM20-PINK1_merge_MLS-TFEB-FLAG.tif
- __MACOSX/Appendix source data/Fig S5 Source data/Fig S5F/._TOMM20-PINK1_merge_MLS-TFEB-FLAG.tif
- Appendix source data/Fig S5 Source data/Fig S5F/TOMM20-PINK1_merge_NLS-TFEB-FLAG.tif
- __MACOSX/Appendix source data/Fig S5 Source data/Fig S5F/._TOMM20-PINK1_merge_NLS-TFEB-FLAG.tif
- Appendix source data/Fig S5 Source data/Fig S5F/TOMM20-PINK1_merge_shTFEB-FLAG.tif
- Appendix source data/Fig S5 Source data/Fig S5F/TOMM20-PINK1_merge_WT-TFEB-FLAG.tif
- __MACOSX/Appendix source data/Fig S5 Source data/Fig S5F/._TOMM20-PINK1_merge_WT-TFEB-FLAG.tif
- Appendix source data/Fig S5 Source data/Fig S5F/TOMM20-PINK1_merge_MTS-TFEB-FLAG.tif
- __MACOSX/Appendix source data/Fig S5 Source data/Fig S5F/._TOMM20-PINK1_merge_MTS-TFEB-FLAG.tif
- Appendix source data/Fig S5 Source data/Fig S5F/TOMM20-PINK1_merge_S142A:S211A TFEB-FLAG.tif
- __MACOSX/Appendix source data/Fig S5 Source data/Fig S5F/._TOMM20-PINK1_merge_S142A:S211A TFEB-FLAG.tif
- Appendix source data/Fig S5 Source data/Fig S5F/TOMM20-PINK1_sh.tif
- __MACOSX/Appendix source data/Fig S5 Source data/Fig S5F/._TOMM20-PINK1_sh.tif
- Appendix source data/Fig S5 Source data/Fig S5G/Fig S5G numerical data.xlsx
- __MACOSX/Appendix source data/Fig S5 Source data/Fig S5G/._Fig S5G numerical data.xlsx
- Appendix source data/Fig S5 Source data/Fig S5E/Fig S5E numerical data.xlsx
- __MACOSX/Appendix source data/Fig S5 Source data/Fig S5E/._Fig S5E numerical data.xlsx
- Appendix source data/Fig S5 Source data/Fig S5D/Fig S5D Unprocessed blots.pdf
- __MACOSX/Appendix source data/Fig S5 Source data/Fig S5D/._Fig S5D Unprocessed blots.pdf
- Appendix source data/Fig S7 Source data/Fig S7E/Fig S7E numerical data.xlsx
- __MACOSX/Appendix source data/Fig S7 Source data/Fig S7E/._Fig S7E numerical data.xlsx
- Appendix source data/Fig S7 Source data/Fig S7B/Fig S7B numerical data.xlsx
- __MACOSX/Appendix source data/Fig S7 Source data/Fig S7B/._Fig S7B numerical data.xlsx
- Appendix source data/Fig S7 Source data/Fig S7C/Fig S7C numerical data.xlsx
- __MACOSX/Appendix source data/Fig S7 Source data/Fig S7C/._Fig S7C numerical data.xlsx
- Appendix source data/Fig S7 Source data/Fig S7D/Fig S7D Unprocessed blots.pdf
- __MACOSX/Appendix source data/Fig S7 Source data/Fig S7D/._Fig S7D Unprocessed blots.pdf
- Appendix source data/Fig S7 Source data/Fig S7A/Fig S7A UT - Merged.jpg
- __MACOSX/Appendix source data/Fig S7 Source data/Fig S7A/._Fig S7A UT - Merged.jpg
- Appendix source data/Fig S7 Source data/Fig S7A/Fig S7A torin1 - TFEB.jpg
- __MACOSX/Appendix source data/Fig S7 Source data/Fig S7A/._Fig S7A torin1 - TFEB.jpg
- Appendix source data/Fig S7 Source data/Fig S7A/Fig S7A ST - TFEB.jpg
- __MACOSX/Appendix source data/Fig S7 Source data/Fig S7A/._Fig S7A ST - TFEB.jpg
- Appendix source data/Fig S7 Source data/Fig S7A/Fig S7A torin1 - Merged.jpg
- __MACOSX/Appendix source data/Fig S7 Source data/Fig S7A/._Fig S7A torin1 - Merged.jpg
- Appendix source data/Fig S7 Source data/Fig S7A/Fig S7A UT - TFEB.jpg
- __MACOSX/Appendix source data/Fig S7 Source data/Fig S7A/._Fig S7A UT - TFEB.jpg
- Appendix source data/Fig S7 Source data/Fig S7A/Fig S7A UT - DAPI.jpg
- __MACOSX/Appendix source data/Fig S7 Source data/Fig S7A/._Fig S7A UT - DAPI.jpg
- Appendix source data/Fig S7 Source data/Fig S7A/Fig S7A torin1 - DAPI.jpg
- __MACOSX/Appendix source data/Fig S7 Source data/Fig S7A/._Fig S7A torin1 - DAPI.jpg
- Appendix source data/Fig S7 Source data/Fig S7A/Fig S7A ST - Merged.jpg
- __MACOSX/Appendix source data/Fig S7 Source data/Fig S7A/._Fig S7A ST - Merged.jpg
- Appendix source data/Fig S7 Source data/Fig S7A/Fig S7A ST - DAPI.jpg
- __MACOSX/Appendix source data/Fig S7 Source data/Fig S7A/._Fig S7A ST - DAPI.jpg
- Appendix source data/Fig S7 Source data/Fig S7F/Fig S7F numerical data.xlsx
- __MACOSX/Appendix source data/Fig S7 Source data/Fig S7F/._Fig S7F numerical data.xlsx
- Appendix source data/Fig S7 Source data/Fig S7H/Fig S7H numerical data.xlsx
- __MACOSX/Appendix source data/Fig S7 Source data/Fig S7H/._Fig S7H numerical data.xlsx
- Appendix source data/Fig S7 Source data/Fig S7G/Fig S7G numerical data.xlsx
- __MACOSX/Appendix source data/Fig S7 Source data/Fig S7G/._Fig S7G numerical data.xlsx
- Appendix source data/Fig S2 Source data/Fig S2A/Fig S2A - Merged.jpg
- __MACOSX/Appendix source data/Fig S2 Source data/Fig S2A/._Fig S2A - Merged.jpg
- Appendix source data/Fig S2 Source data/Fig S2A/Fig S2A - TOMM20.jpg
- __MACOSX/Appendix source data/Fig S2 Source data/Fig S2A/._Fig S2A - TOMM20.jpg
- Appendix source data/Fig S2 Source data/Fig S2A/Fig S2A - Inset merged.jpg
- __MACOSX/Appendix source data/Fig S2 Source data/Fig S2A/._Fig S2A - Inset merged.jpg
- Appendix source data/Fig S2 Source data/Fig S2A/Fig S2A - mtDNA.jpg
- __MACOSX/Appendix source data/Fig S2 Source data/Fig S2A/._Fig S2A - mtDNA.jpg
- Appendix source data/Fig S2 Source data/Fig S2B/Fig S2B Unprocessed blots.pdf
- __MACOSX/Appendix source data/Fig S2 Source data/Fig S2B/._Fig S2B Unprocessed blots.pdf
- Appendix source data/Fig S2 Source data/Fig S2C/Fig S2 numerical data.xlsx
- __MACOSX/Appendix source data/Fig S2 Source data/Fig S2C/._Fig S2 numerical data.xlsx
- Appendix source data/Fig S1 Source data/Fig S1G/Fig S1G unprocessed blots.pdf
- __MACOSX/Appendix source data/Fig S1 Source data/Fig S1G/._Fig S1G unprocessed blots.pdf
- Appendix source data/Fig S1 Source data/Fig S1F/Fig S1F unprocessed blots.pdf
- __MACOSX/Appendix source data/Fig S1 Source data/Fig S1F/._Fig S1F unprocessed blots.pdf
- Appendix source data/Fig S1 Source data/Fig S1C/.DS_Store
- __MACOSX/Appendix source data/Fig S1 Source data/Fig S1C/._.DS_Store
- Appendix source data/Fig S1 Source data/Fig S1C/Fig S1C unprocessed blots.pdf
- __MACOSX/Appendix source data/Fig S1 Source data/Fig S1C/._Fig S1C unprocessed blots.pdf
- Appendix source data/Fig S1 Source data/Fig S1D/Fig S1D numerical data.xlsx
- __MACOSX/Appendix source data/Fig S1 Source data/Fig S1D/._Fig S1D numerical data.xlsx
- Appendix source data/Fig S1 Source data/Fig S1E/Fig S1E unprocessed blots.pdf
- __MACOSX/Appendix source data/Fig S1 Source data/Fig S1E/._Fig S1E unprocessed blots.pdf
- Appendix source data/Fig S4 Source data/Fig S4D/Fig S4D unprocessed blots.pdf
- __MACOSX/Appendix source data/Fig S4 Source data/Fig S4D/._Fig S4D unprocessed blots.pdf
- Appendix source data/Fig S4 Source data/Fig S4C/Fig S4C Unprocessed blots.pdf
- __MACOSX/Appendix source data/Fig S4 Source data/Fig S4C/._Fig S4C Unprocessed blots.pdf
- Appendix source data/Fig S4 Source data/Fig S4E/Fig S4E MTS-TFEB_DAPI.jpg
- __MACOSX/Appendix source data/Fig S4 Source data/Fig S4E/._Fig S4E MTS-TFEB_DAPI.jpg
- Appendix source data/Fig S4 Source data/Fig S4E/Fig S4E MTS-TFEB_Mitotracker.jpg (red).jpg
- __MACOSX/Appendix source data/Fig S4 Source data/Fig S4E/._Fig S4E MTS-TFEB_Mitotracker.jpg (red).jpg
- Appendix source data/Fig S4 Source data/Fig S4E/Fig S4E S142A:S211A-TFEB_DAPI.jpg
- __MACOSX/Appendix source data/Fig S4 Source data/Fig S4E/._Fig S4E S142A:S211A-TFEB_DAPI.jpg
- Appendix source data/Fig S4 Source data/Fig S4E/Fig S4E NLS-TFEB_DAPI.jpg
- __MACOSX/Appendix source data/Fig S4 Source data/Fig S4E/._Fig S4E NLS-TFEB_DAPI.jpg
- Appendix source data/Fig S4 Source data/Fig S4E/Fig S4E NLS-TFEB_Merged.jpg
- __MACOSX/Appendix source data/Fig S4 Source data/Fig S4E/._Fig S4E NLS-TFEB_Merged.jpg
- Appendix source data/Fig S4 Source data/Fig S4E/Fig S4E S142A:S211A-TFEB_Merged.jpg
- __MACOSX/Appendix source data/Fig S4 Source data/Fig S4E/._Fig S4E S142A:S211A-TFEB_Merged.jpg
- Appendix source data/Fig S4 Source data/Fig S4E/Fig S4E S142A:S211A-TFEB_Mitotracker.jpg
- __MACOSX/Appendix source data/Fig S4 Source data/Fig S4E/._Fig S4E S142A:S211A-TFEB_Mitotracker.jpg
- Appendix source data/Fig S4 Source data/Fig S4E/Fig S4E MTS-TFEB_Merged.jpg
- __MACOSX/Appendix source data/Fig S4 Source data/Fig S4E/._Fig S4E MTS-TFEB_Merged.jpg
- Appendix source data/Fig S4 Source data/Fig S4E/Fig S4E MTS-TFEB_FLAG.jpg
- __MACOSX/Appendix source data/Fig S4 Source data/Fig S4E/._Fig S4E MTS-TFEB_FLAG.jpg
- Appendix source data/Fig S4 Source data/Fig S4E/Fig S4E S142A:S211A-TFEB_FLAG.jpg
- __MACOSX/Appendix source data/Fig S4 Source data/Fig S4E/._Fig S4E S142A:S211A-TFEB_FLAG.jpg
- Appendix source data/Fig S4 Source data/Fig S4E/Fig S4E NLS-TFEB_FLAG.jpg
- __MACOSX/Appendix source data/Fig S4 Source data/Fig S4E/._Fig S4E NLS-TFEB_FLAG.jpg
- Appendix source data/Fig S4 Source data/Fig S4E/Fig S4E NLS-TFEB_Mitotracker.jpg
- __MACOSX/Appendix source data/Fig S4 Source data/Fig S4E/._Fig S4E NLS-TFEB_Mitotracker.jpg
- Appendix source data/Fig S4 Source data/Fig S4I/Fig S4I numerical data.xlsx
- __MACOSX/Appendix source data/Fig S4 Source data/Fig S4I/._Fig S4I numerical data.xlsx
- Appendix source data/Fig S4 Source data/Fig S4I/~$Fig S4I numerical data.xlsx
- __MACOSX/Appendix source data/Fig S4 Source data/Fig S4I/._~$Fig S4I numerical data.xlsx
- Appendix source data/Fig S4 Source data/Fig S4G/Fig S4G numerical data.xlsx
- __MACOSX/Appendix source data/Fig S4 Source data/Fig S4G/._Fig S4G numerical data.xlsx
- Appendix source data/Fig S4 Source data/Fig S4F/Fig S4F numerical data.xlsx
- __MACOSX/Appendix source data/Fig S4 Source data/Fig S4F/._Fig S4F numerical data.xlsx
- Appendix source data/Fig S4 Source data/Fig S4A/Fig S4A numerical data.xlsx
- __MACOSX/Appendix source data/Fig S4 Source data/Fig S4A/._Fig S4A numerical data.xlsx
- Appendix source data/Fig S4 Source data/Fig S4H/Fig S4H numerical data.xlsx
- __MACOSX/Appendix source data/Fig S4 Source data/Fig S4H/._Fig S4H numerical data.xlsx
