# Supplementary material for: Mitochondrial translocation of TFEB regulates complex I and inflammation
Source: EMBO Rep. 2024 Jan 23;25(2):704–24. doi: 10.1038/s44319-024-00058-0 (PMC10897448; doi:10.1038/s44319-024-00058-0)
Supplement: Supplementary file 13 — Appendix Figures Source Data [file 44319_2024_58_MOESM13_ESM.zip › Appendix source data/Fig S3 Source data/Fig S3 Source data.xlsx]

## Sheet: Sheet1
Source Data Supplementary Fig.3B
1	cytosol		nucleus		mitochondria		2	cytosol		nucleus		mitochondria		3	cytosol
flag	12		13		74		flag	59		13		74		flag	25
WT TFEB	58		1		39		WT TFEB	65		18		17		WT TFEB	62
ΔMTS TFEB	35		37		26		ΔMTS TFEB	43		47		10		ΔMTS TFEB	45
Source Data Supplementary Fig.3C
	cytosol			nucleus			mitochondria
WT TFEB	46.1582	36.3678	25.9412	32.0727	35.1063	32.58	21.7691	28.5259	39.9295
MLS TFEB	55.167	53.7367	77.7659	36.4516	40.1562	22.2334	8.38148	6.10708	0.00122096
Table Analyzed	cytosol		Table Analyzed	nucleus		Table Analyzed	mito
Column A	WT TFEB		Column A	WT TFEB		Column A	WT TFEB
vs	vs		vs	vs		vs	vs
Column B	MLS TFEB		Column B	MLS TFEB		Column B	MLS TFEB
P value	0,0677		P value	0,9134		P value	0,0111
Mean ± SEM of column A	32.82 ± 8.901 N=3		Mean ± SEM of column A	33.59 ± 0.8757 N=3		Mean ± SEM of column A	29.84 ± 5.083 N=3
Mean ± SEM of column B	62.22 ± 7.782 N=3		Mean ± SEM of column B	32.95 ± 5.463 N=3		Mean ± SEM of column B	5.203 ± 2.144 N=3
Source Data Supplementary Fig.3E
TOMM20 WT-TFEB	DAPI WT-TFEB	TOMM20 MLS-TFEB	DAPI MLS TFEB					Manders colocalisation p values=100% for all
0.148	0.421	0.118	0.427
0.149	0.429	0.11	0.197
0.153	0.335	0.077	0.3
0.279	0.396	0.107	0.352
Source Data Supplementary Fig.3G
MCLN
shCTRL FLAG	shTFEB FLAG	shTFEB WT TFEB FLAG	shTFEB MLS TFEB FLAG
0.99	0.3	1.08	1.33
1	0.66	1.01	0.96
0.91	0.29	1.69	1.98
Column A	shCTRL Flag		Column B	shTFEB Flag			Column B	shTFEB Flag			Column C	shTFEB WT TFEB Flag
vs	vs		vs	vs			vs	vs			vs	vs
Column B	shTFEB Flag		Column C	shTFEB WT TFEB Flag			Column D	shTFEB MLS TFEB Flag			Column D	shTFEB MLS TFEB Flag
P value	0,0004		P value	0,0151			P value	0,0240			P value	0,6802
Mean ± SEM of column A	0.9667 ± 0.02848 N=3		Mean ± SEM of column B	0.3500 ± 0.05508 N=3			Mean ± SEM of column B	0.3500 ± 0.05508 N=3			Mean ± SEM of column C	1.260 ± 0.2159 N=3
Mean ± SEM of column B	0.2965 ± 0.006500 N=2		Mean ± SEM of column C	1.260 ± 0.2159 N=3			Mean ± SEM of column D	1.423 ± 0.2981 N=3			Mean ± SEM of column D	1.423 ± 0.2981 N=3
GLA
shCTRL FLAG	shTFEB FLAG	shTFEB WT TFEB FLAG	shTFEB MLS TFEB FLAG
0.99	0.303	1.08	1.33
0.91	0.29	1.69	0.96
1	0.47	1.01	1.58
Column A	shCTRL Flag		Column A	shCTRL Flag			Column B	shTFEB Flag			Column C	shTFEB WT TFEB Flag
vs	vs		vs	vs			vs	vs			vs	vs
Column B	shTFEB Flag		Column C	shTFEB WT TFEB Flag			Column D	shTFEB MLS TFEB Flag			Column D	shTFEB MLS TFEB Flag
P value	0,0007		P value	0,2493			P value	0,0078			P value	0,9202
Mean ± SEM of column A	0.9667 ± 0.02848 N=3		Mean ± SEM of column A	0.9667 ± 0.02848 N=3			Mean ± SEM of column B	0.3543 ± 0.05795 N=3			Mean ± SEM of column C	1.260 ± 0.2159 N=3
Mean ± SEM of column B	0.3543 ± 0.05795 N=3		Mean ± SEM of column C	1.260 ± 0.2159 N=3			Mean ± SEM of column D	1.290 ± 0.1801 N=3			Mean ± SEM of column D	1.290 ± 0.1801 N=3
ATPV6
shCTRL FLAG	shTFEB FLAG	shTFEB WT TFEB FLAG	shTFEB MLS TFEB FLAG
0.97	0.67	1.16	1.62
1	0.83	1.57	1.92
0.98	0.69	1.66	2.09
Column A	shCTRL Flag		Column B	shTFEB Flag			Column B	shTFEB Flag			Column C	shTFEB WT TFEB Flag
vs	vs		vs	vs			vs	vs			vs	vs
Column B	shTFEB Flag		Column C	shTFEB WT TFEB Flag			Column D	shTFEB MLS TFEB Flag			Column D	shTFEB MLS TFEB Flag
P value	0,0077		P value	0,0106			P value	0,0014			P value	0,1156
Mean ± SEM of column A	0.9833 ± 0.008819 N=3		Mean ± SEM of column B	0.7300 ± 0.05033 N=3			Mean ± SEM of column B	0.7300 ± 0.05033 N=3			Mean ± SEM of column C	1.463 ± 0.1539 N=3
Mean ± SEM of column B	0.7300 ± 0.05033 N=3		Mean ± SEM of column C	1.463 ± 0.1539 N=3			Mean ± SEM of column D	1.877 ± 0.1374 N=3			Mean ± SEM of column D	1.877 ± 0.1374 N=3
