# Supplementary material for: Mitochondrial translocation of TFEB regulates complex I and inflammation
Source: EMBO Rep. 2024 Jan 23;25(2):704–24. doi: 10.1038/s44319-024-00058-0 (PMC10897448; doi:10.1038/s44319-024-00058-0)
Supplement: Supplementary file 13 — Appendix Figures Source Data [file 44319_2024_58_MOESM13_ESM.zip › Appendix source data/Fig S3 Source data/Fig S3D/Fig S3D numerical data.xlsx]

## Sheet: Sheet1
Source Data Fig S3D
TOMM20 WT-TFEB	DAPI WT-TFEB	TOMM20 MLS-TFEB	DAPI MLS TFEB
0.328	0.421	0.118	0.427
0.319	0.429	0.11	0.197
0.253	0.335	0.077	0.3
0.279	0.396	0.107	0.352
Column C	TOMM20 MLS-TFEB
vs.	vs.
Column A	TOMM20 WT-TFEB
Unpaired t test
P value	<0.0001
P value summary	****
Significantly different (P < 0.05)?	Yes
One- or two-tailed P value?	Two-tailed
t, df	t=9.740, df=6
How big is the difference?
Mean of column A	0.2948
Mean of column C	0.103
Difference between means (C - A) ± SEM	-0.1918 ± 0.01969
