# Supplementary material for: Mitochondrial translocation of TFEB regulates complex I and inflammation
Source: EMBO Rep. 2024 Jan 23;25(2):704–24. doi: 10.1038/s44319-024-00058-0 (PMC10897448; doi:10.1038/s44319-024-00058-0)
Supplement: Supplementary file 13 — Appendix Figures Source Data [file 44319_2024_58_MOESM13_ESM.zip › Appendix source data/Fig S3 Source data/Fig S3B/Fig S3B numerical data.xlsx]

## Sheet: Sheet1
Source Data Supplementary Fig S3B
1	cytosol		nucleus		mitochondria		2	cytosol		nucleus		mitochondria		3	cytosol
flag	12		13		74		flag	59		13		74		flag	25
WT TFEB	58		1		39		WT TFEB	65		18		17		WT TFEB	62
ΔMTS TFEB	35		37		26		ΔMTS TFEB	43		47		10		ΔMTS TFEB	45
