# Supplementary material for: Mitochondrial translocation of TFEB regulates complex I and inflammation
Source: EMBO Rep. 2024 Jan 23;25(2):704–24. doi: 10.1038/s44319-024-00058-0 (PMC10897448; doi:10.1038/s44319-024-00058-0)
Supplement: Supplementary file 13 — Appendix Figures Source Data [file 44319_2024_58_MOESM13_ESM.zip › Appendix source data/Fig S3 Source data/Fig S3F/Fig S3F numerical data.xlsx]

## Sheet: Sheet1
Source Data Supplementary Fig. S3F
MCLN
shCTRL FLAG	shTFEB FLAG	shTFEB WT TFEB FLAG	shTFEB MLS TFEB FLAG
0.99	0.3	1.08	1.33
1	0.66	1.01	0.96
0.91	0.29	1.69	1.98
Column A	shCTRL Flag		Column B	shTFEB Flag			Column B	shTFEB Flag			Column C	shTFEB WT TFEB Flag
vs	vs		vs	vs			vs	vs			vs	vs
Column B	shTFEB Flag		Column C	shTFEB WT TFEB Flag			Column D	shTFEB MLS TFEB Flag			Column D	shTFEB MLS TFEB Flag
P value	0.0004		P value	0.0151			P value	0.024			P value	0.6802
Mean ± SEM of column A	0.9667 ± 0.02848 N=3		Mean ± SEM of column B	0.3500 ± 0.05508 N=3			Mean ± SEM of column B	0.3500 ± 0.05508 N=3			Mean ± SEM of column C	1.260 ± 0.2159 N=3
Mean ± SEM of column B	0.2965 ± 0.006500 N=2		Mean ± SEM of column C	1.260 ± 0.2159 N=3			Mean ± SEM of column D	1.423 ± 0.2981 N=3			Mean ± SEM of column D	1.423 ± 0.2981 N=3
GLA
shCTRL FLAG	shTFEB FLAG	shTFEB WT TFEB FLAG	shTFEB MLS TFEB FLAG
0.99	0.303	1.08	1.33
0.91	0.29	1.69	0.96
1	0.47	1.01	1.58
Column A	shCTRL Flag		Column A	shCTRL Flag			Column B	shTFEB Flag			Column C	shTFEB WT TFEB Flag
vs	vs		vs	vs			vs	vs			vs	vs
Column B	shTFEB Flag		Column C	shTFEB WT TFEB Flag			Column D	shTFEB MLS TFEB Flag			Column D	shTFEB MLS TFEB Flag
P value	0.0007		P value	0.2493			P value	0.0078			P value	0.9202
Mean ± SEM of column A	0.9667 ± 0.02848 N=3		Mean ± SEM of column A	0.9667 ± 0.02848 N=3			Mean ± SEM of column B	0.3543 ± 0.05795 N=3			Mean ± SEM of column C	1.260 ± 0.2159 N=3
Mean ± SEM of column B	0.3543 ± 0.05795 N=3		Mean ± SEM of column C	1.260 ± 0.2159 N=3			Mean ± SEM of column D	1.290 ± 0.1801 N=3			Mean ± SEM of column D	1.290 ± 0.1801 N=3
ATPV6
shCTRL FLAG	shTFEB FLAG	shTFEB WT TFEB FLAG	shTFEB MLS TFEB FLAG
0.97	0.67	1.16	1.62
1	0.83	1.57	1.92
0.98	0.69	1.66	2.09
Column A	shCTRL Flag		Column B	shTFEB Flag			Column B	shTFEB Flag			Column C	shTFEB WT TFEB Flag
vs	vs		vs	vs			vs	vs			vs	vs
Column B	shTFEB Flag		Column C	shTFEB WT TFEB Flag			Column D	shTFEB MLS TFEB Flag			Column D	shTFEB MLS TFEB Flag
P value	0.0077		P value	0.0106			P value	0.0014			P value	0.1156
Mean ± SEM of column A	0.9833 ± 0.008819 N=3		Mean ± SEM of column B	0.7300 ± 0.05033 N=3			Mean ± SEM of column B	0.7300 ± 0.05033 N=3			Mean ± SEM of column C	1.463 ± 0.1539 N=3
Mean ± SEM of column B	0.7300 ± 0.05033 N=3		Mean ± SEM of column C	1.463 ± 0.1539 N=3			Mean ± SEM of column D	1.877 ± 0.1374 N=3			Mean ± SEM of column D	1.877 ± 0.1374 N=3
