# Supplementary material for: Mitochondrial translocation of TFEB regulates complex I and inflammation
Source: EMBO Rep. 2024 Jan 23;25(2):704–24. doi: 10.1038/s44319-024-00058-0 (PMC10897448; doi:10.1038/s44319-024-00058-0)
Supplement: Supplementary file 13 — Appendix Figures Source Data [file 44319_2024_58_MOESM13_ESM.zip › Appendix source data/Fig S6 Source data/Fig S6C/Fig S6C numerical data.xlsx]

## Sheet: Sheet1
Source Data Fig S6C
	shCTRL Flag siCTRL		shTFEB siCTRL		shCTRL siLonP1		shTFEB siLonP1
LonP1	0.141547	0.16682	0.323893	0.29712	0.126346	0.10394	0.260905	0.23903
TFEB	2.23433	1.8929	0.243331	0.47921	2.47565	2.0028	0.549666	0.6723
NDUFA8	0.449695	0.52923	1.23388	0.99533	0.272146	0.3023	0.22605	0.29354
NDUFB10	0.48903	0.5293	2.63115	2.1298	0.648874	0.7391	1.24865	1.1003
NDUFS5	0.331074	0.28974	1.19884	1.4892	0.675574	0.73249	1.87583	1.5821
NDUFA9	0.218227	0.3292	0.287008	0.41934	1.11901	0.99478	1.41941	1.21983
Table Analyzed	LONP1		Table Analyzed	LONP1		Table Analyzed	TFEB		Table Analyzed	TFEB		Table Analyzed	NDUFA8		Table Analyzed	NDUFA8		Table Analyzed	NDUFA8		Table Analyzed	NDUFB10		Table Analyzed	NDUFB10		Table Analyzed	NDUFA9		Table Analyzed	NDUFA9		Table Analyzed	NDUFA9		Table Analyzed	NDUFS5		Table Analyzed	NDUFS5
Column A	shCTRL siCTRL		Column B	shTFEB siCTRL		Column A	shCTRL siCTRL		Column B	shTFEB siCTRL		Column A	shCTRL siCTRL		Column B	shTFEB siCTRL		Column A	shCTRL siCTRL		Column A	shCTRL siCTRL		Column B	shTFEB siCTRL		Column A	shCTRL siCTRL		Column B	shTFEB siCTRL		Column A	shCTRL siCTRL		Column A	shCTRL siCTRL		Column B	shTFEB siCTRL
vs	vs		vs	vs		vs	vs		vs	vs		vs	vs		vs	vs		vs	vs		vs	vs		vs	vs		vs	vs		vs	vs		vs	vs		vs	vs		vs	vs
Column B	shTFEB siCTRL		Column D	shTFEB siLonP1		Column B	shTFEB siCTRL		Column D	shTFEB siLonP1		Column B	shTFEB siCTRL		Column D	shTFEB siLonP1		Column C	shCTRL siLonP1		Column B	shTFEB siCTRL		Column D	shTFEB siLonP1		Column B	shTFEB siCTRL		Column D	shTFEB siLonP1		Column C	shCTRL siLonP1		Column B	shTFEB siCTRL		Column D	shTFEB siLonP1
P value	0,0136		P value	0,0728		P value	0,0145		P value	0,2011		P value	0,0381		P value	0,0204		P value	0,0415		P value	0,0176		P value	0,0439		P value	0,4546		P value	0,0150		P value	0,0111		P value	0,0195		P value	0,2033
Mean ± SEM of column A	0.1542 ± 0.01264 N=2		Mean ± SEM of column B	0.3105 ± 0.01339 N=2		Mean ± SEM of column A	2.064 ± 0.1707 N=2		Mean ± SEM of column B	0.3613 ± 0.1179 N=2		Mean ± SEM of column A	0.4895 ± 0.03977 N=2		Mean ± SEM of column B	1.115 ± 0.1193 N=2		Mean ± SEM of column A	0.4895 ± 0.03977 N=2		Mean ± SEM of column A	0.5092 ± 0.02013 N=2		Mean ± SEM of column B	2.380 ± 0.2507 N=2		Mean ± SEM of column A	0.2737 ± 0.05549 N=2		Mean ± SEM of column B	0.3532 ± 0.06617 N=2		Mean ± SEM of column A	0.2737 ± 0.05549 N=2		Mean ± SEM of column A	0.3104 ± 0.02067 N=2		Mean ± SEM of column B	1.344 ± 0.1452 N=2
Mean ± SEM of column B	0.3105 ± 0.01339 N=2		Mean ± SEM of column D	0.2500 ± 0.01094 N=2		Mean ± SEM of column B	0.3613 ± 0.1179 N=2		Mean ± SEM of column D	0.6110 ± 0.06132 N=2		Mean ± SEM of column B	1.115 ± 0.1193 N=2		Mean ± SEM of column D	0.2598 ± 0.03375 N=2		Mean ± SEM of column C	0.2872 ± 0.01508 N=2		Mean ± SEM of column B	2.380 ± 0.2507 N=2		Mean ± SEM of column D	1.174 ± 0.07417 N=2		Mean ± SEM of column B	0.3532 ± 0.06617 N=2		Mean ± SEM of column D	1.320 ± 0.09979 N=2		Mean ± SEM of column C	1.057 ± 0.06211 N=2		Mean ± SEM of column B	1.344 ± 0.1452 N=2		Mean ± SEM of column D	1.729 ± 0.1469 N=2
