# Supplementary material for: Mitochondrial translocation of TFEB regulates complex I and inflammation
Source: EMBO Rep. 2024 Jan 23;25(2):704–24. doi: 10.1038/s44319-024-00058-0 (PMC10897448; doi:10.1038/s44319-024-00058-0)
Supplement: Supplementary file 13 — Appendix Figures Source Data [file 44319_2024_58_MOESM13_ESM.zip › Appendix source data/Fig S6 Source data/Fig S6D/Fig S6D numerical data.xlsx]

## Sheet: Sheet1
Source Data Fig S6D
shCTRL	shTFEB
0.998801	0.88
0.985958	0.99
1.01524	0.98865
Table Analyzed	LonP1
Column A	shCTRL
vs	vs
Column B	shTFEB
P value	0.2764
Mean ± SEM of column A	1.000 ± 0.008475 N=3
Mean ± SEM of column B	0.9529 ± 0.03644 N=3
