# Supplementary material for: Mitochondrial translocation of TFEB regulates complex I and inflammation
Source: EMBO Rep. 2024 Jan 23;25(2):704–24. doi: 10.1038/s44319-024-00058-0 (PMC10897448; doi:10.1038/s44319-024-00058-0)
Supplement: Supplementary file 13 — Appendix Figures Source Data [file 44319_2024_58_MOESM13_ESM.zip › Appendix source data/Fig S6 Source data/Fig S6E/Fig S6E numerical data.xlsx]

## Sheet: Sheet1
Source Data Fig S6E
TFEB					Table Analyzed	TFEB		Table Analyzed	TFEB
shCTRL siCTRL	shTFEB siCTRL	shCTRL siLonP1	shTFEB siLonP1		Column A	shCTRL siCTRL		Column C	shCTRL siLonP1
1	0.66	0.6	1.34		vs	vs		vs	vs
1.04	0.56	0.61	1.64		Column B	shTFEB siCTRL		Column D	shTFEB siLonP1
1.16	0.41	1.02	0.58		P value	< 0.0001		P value	0,2675
1.03	0.45				Mean ± SEM of column A	1.058 ± 0.03521 N=4		Mean ± SEM of column C	0.7433 ± 0.1384 N=3
	0.48				Mean ± SEM of column B	0.5120 ± 0.04443 N=5		Mean ± SEM of column D	1.187 ± 0.3155 N=3
LONP1
shCTRL siCTRL	shTFEB siCTRL	shCTRL siLonP1	shTFEB siLonP1		Table Analyzed	LONP1		Table Analyzed	LONP1
1	0.67	0.17	0.09		Column A	shCTRL siCTRL		Column B	shTFEB siCTRL
1.39	0.77	0.2	0.12		vs	vs		vs	vs
1.56	1.04	0.23	0.14		Column B	shTFEB siCTRL		Column D	shTFEB siLonP1
			0.17		P value	0,0697		P value	0,0002
			0.2		Mean ± SEM of column A	1.317 ± 0.1658 N=3		Mean ± SEM of column B	0.8267 ± 0.1105 N=3
					Mean ± SEM of column B	0.8267 ± 0.1105 N=3		Mean ± SEM of column D	0.1440 ± 0.01913 N=5
NDUFS5
shCTRL siCTRL	shTFEB siCTRL	shCTRL siLonP1	shTFEB siLonP1		Table Analyzed	NDUFS5		Table Analyzed	NDUFS5
1	0.57	0.49	0.74		Column A	shCTRL siCTRL		Column B	shTFEB siCTRL
1.01	1.32	0.91	0.7		vs	vs		vs	vs
0.99	1.54	0.99	0.54		Column B	shTFEB siCTRL		Column D	shTFEB siLonP1
					P value	0,6510		P value	0,1823
					Mean ± SEM of column A	1.000 ± 0.005773 N=3		Mean ± SEM of column B	1.143 ± 0.2936 N=3
					Mean ± SEM of column B	1.143 ± 0.2936 N=3		Mean ± SEM of column D	0.6600 ± 0.06110 N=3
NDUFS1
shCTRL siCTRL	shTFEB siCTRL	shCTRL siLonP1	shTFEB siLonP1		Table Analyzed	NDUFS1		Table Analyzed	NDUFS1
1	0.76	1.4	1.1		Column A	shCTRL siCTRL		Column B	shTFEB siCTRL
1.22	1.04	1.21	1.06		vs	vs		vs	vs
0.82	1.15	1.22	1.08		Column B	shTFEB siCTRL		Column D	shTFEB siLonP1
					P value	0,8637		P value	0,4539
					Mean ± SEM of column A	1.013 ± 0.1157 N=3		Mean ± SEM of column B	0.9833 ± 0.1161 N=3
					Mean ± SEM of column B	0.9833 ± 0.1161 N=3		Mean ± SEM of column D	1.080 ± 0.01155 N=3
NDUFA8
shCTRL siCTRL	shTFEB siCTRL	shCTRL siLonP1	shTFEB siLonP1		Table Analyzed	Ndufa8		Table Analyzed	Ndufa8
1	1.12	1.37	0.1		Column A	shCTRL siCTRL		Column B	shTFEB siCTRL
1.08	1.12	1.37	1.38		vs	vs		vs	vs
0.92	1.52	1.13	1.3		Column B	shTFEB siCTRL		Column D	shTFEB siLonP1
1	1.58	1.24	1.57		P value	0,0115		P value	0,5135
1.04					Mean ± SEM of column A	1.000 ± 0.02309 N=6		Mean ± SEM of column B	1.335 ± 0.1247 N=4
0.96					Mean ± SEM of column B	1.335 ± 0.1247 N=4		Mean ± SEM of column D	1.088 ± 0.3340 N=4
NDUFB10
shCTRL siCTRL	shTFEB siCTRL	shCTRL siLonP1	shTFEB siLonP1		Table Analyzed	NDUFB10		Table Analyzed	NDUFB10
1	0.81	1.1	0.85		Column A	shCTRL siCTRL		Column B	shTFEB siCTRL
1	1.02	0.97	0.69		vs	vs		vs	vs
0.91	1.04	1.06	0.81		Column B	shTFEB siCTRL		Column D	shTFEB siLonP1
					P value	0,8749		P value	0,1198
					Mean ± SEM of column A	0.9700 ± 0.03000 N=3		Mean ± SEM of column B	0.9567 ± 0.07356 N=3
					Mean ± SEM of column B	0.9567 ± 0.07356 N=3		Mean ± SEM of column D	0.7833 ± 0.04807 N=3
mtND6
shCTRL siCTRL	shTFEB siCTRL	shCTRL siLonP1	shTFEB siLonP1		Table Analyzed	mnd6		Table Analyzed	mnd6
1	0.97	1.31	1.18		Column A	shCTRL siCTRL		Column B	shTFEB siCTRL
1.03	1.15	1.14	1.02		vs	vs		vs	vs
0.97	1.12	1.24	1.16		Column B	shTFEB siCTRL		Column D	shTFEB siLonP1
					P value	0,2420		P value	0,6223
					Mean ± SEM of column A	1.000 ± 0.01732 N=3		Mean ± SEM of column B	1.080 ± 0.05568 N=3
					Mean ± SEM of column B	1.080 ± 0.05568 N=3		Mean ± SEM of column D	1.120 ± 0.05033 N=3
