# Supplementary material for: Mitochondrial translocation of TFEB regulates complex I and inflammation
Source: EMBO Rep. 2024 Jan 23;25(2):704–24. doi: 10.1038/s44319-024-00058-0 (PMC10897448; doi:10.1038/s44319-024-00058-0)
Supplement: Supplementary file 13 — Appendix Figures Source Data [file 44319_2024_58_MOESM13_ESM.zip › Appendix source data/Fig S6 Source data/Fig S6B/Fig S6B numerical data.xlsx]

## Sheet: Sheet1
Source Data Fig S6B
UT	2.5 µM
0.582588	1.23
0.826885	1.51605
0.6	1.16
Table Analyzed	Data 1
Column A	UT
vs	vs
Column B	2.5 µM
P value	0.0093
Mean ± SEM of column A	0.6698 ± 0.07869 N=3
Mean ± SEM of column B	1.302 ± 0.1089 N=3
