# Supplementary material for: Mitochondrial translocation of TFEB regulates complex I and inflammation
Source: EMBO Rep. 2024 Jan 23;25(2):704–24. doi: 10.1038/s44319-024-00058-0 (PMC10897448; doi:10.1038/s44319-024-00058-0)
Supplement: Supplementary file 13 — Appendix Figures Source Data [file 44319_2024_58_MOESM13_ESM.zip › Appendix source data/Fig S5 Source data/Fig S5G/Fig S5G numerical data.xlsx]

## Sheet: Sheet1
Source Data Fig S5G
shCTRL	shTFEB	WT-TFEB	MLS-TFEB	S142A/S211A TFEB	∆NLS-TFEB	MTS-TFEB
0.290021	0.180039	0.440815	0.510482	0.511343	0.180039	0.261087
0.237572	0.205938	0.542159	0.55482	0.532696	0.23539	0.221028
0.266958	0.296746	0.571789	0.465714	0.536219	0.266473	0.256585
0.278618	0.278762	0.496118	0.525553	0.520724	0.250751	0.260552
0.289476	0.259753	0.498987	0.479827	0.488166	0.245803	0.200504
0.226047	0.24577	0.537101	0.484573	0.503062	0.149686	0.248589
0.224279	0.264982	0.541238	0.554681	0.540721	0.22646	0.247723
0.24363	0.196287	0.578812	0.478124	0.57127	0.198499	0.226242
0.251485	0.221081	0.497884	0.497286	0.583329	0.259143	0.208705
0.241541	0.21544	0.488911	0.498545	0.56177	0.2342	0.22192
0.207229	0.244883	0.497489	0.491884	0.520483	0.204702	0.199887
0.176943	0.194479	0.514796	0.547076	0.513402	0.154476	0.204484
0.208206	0.158094	0.48899	0.517884	0.55295	0.225827	0.192105
0.274939	0.166899	0.500975	0.500975	0.592533	0.176685	0.266998
0.219177	0.22197	0.531776	0.563518	0.642293	0.227197	0.207977
0.144285	0.189068	0.512552	0.511525	0.585932	0.24429	0.142065
0.163145	0.169389	0.488444	0.518444	0.538355	0.241635	0.213113
0.153815	0.195387	0.558007	0.485851	0.499541	0.161539	0.195186
Number of comparisons per family	21
Alpha	0.05
Tukey's multiple comparisons test	Mean Diff.	95.00% CI of diff.	Below threshold?	Summary	Adjusted P Value
shCTRL vs. shTFEB	0.01069	-0.02655 to 0.04793	No	ns	0.9775	A-B
shCTRL vs. WT-TFEB	-0.2883	-0.3255 to -0.2511	Yes	****	<0.0001	A-C
shCTRL vs. MLS-TFEB	-0.2827	-0.3200 to -0.2455	Yes	****	<0.0001	A-D
shCTRL vs. S142A/S211A TFEB	-0.3165	-0.3538 to -0.2793	Yes	****	<0.0001	A-E
shCTRL vs. ∆NLS-TFEB	0.01192	-0.02532 to 0.04916	No	ns	0.9614	A-F
shCTRL vs. MTS-TFEB	0.006812	-0.03043 to 0.04406	No	ns	0.998	A-G
shTFEB vs. WT-TFEB	-0.299	-0.3362 to -0.2617	Yes	****	<0.0001	B-C
shTFEB vs. MLS-TFEB	-0.2934	-0.3307 to -0.2562	Yes	****	<0.0001	B-D
shTFEB vs. S142A/S211A TFEB	-0.3272	-0.3645 to -0.2900	Yes	****	<0.0001	B-E
shTFEB vs. ∆NLS-TFEB	0.001232	-0.03601 to 0.03848	No	ns	>0.9999	B-F
shTFEB vs. MTS-TFEB	-0.003877	-0.04112 to 0.03337	No	ns	>0.9999	B-G
WT-TFEB vs. MLS-TFEB	0.00556	-0.03168 to 0.04280	No	ns	0.9994	C-D
WT-TFEB vs. S142A/S211A TFEB	-0.02822	-0.06546 to 0.009024	No	ns	0.266	C-E
WT-TFEB vs. ∆NLS-TFEB	0.3002	0.2630 to 0.3375	Yes	****	<0.0001	C-F
WT-TFEB vs. MTS-TFEB	0.2951	0.2579 to 0.3324	Yes	****	<0.0001	C-G
MLS-TFEB vs. S142A/S211A TFEB	-0.03378	-0.07102 to 0.003464	No	ns	0.1021	D-E
MLS-TFEB vs. ∆NLS-TFEB	0.2947	0.2574 to 0.3319	Yes	****	<0.0001	D-F
MLS-TFEB vs. MTS-TFEB	0.2896	0.2523 to 0.3268	Yes	****	<0.0001	D-G
S142A/S211A TFEB vs. ∆NLS-TFEB	0.3284	0.2912 to 0.3657	Yes	****	<0.0001	E-F
S142A/S211A TFEB vs. MTS-TFEB	0.3233	0.2861 to 0.3606	Yes	****	<0.0001	E-G
∆NLS-TFEB vs. MTS-TFEB	-0.005109	-0.04235 to 0.03213	No	ns	0.9996	F-G
Test details	Mean 1	Mean 2	Mean Diff.	SE of diff.	n1	n2	q	DF
shCTRL vs. shTFEB	0.2276	0.2169	0.01069	0.01242	18	18	1.217	119
shCTRL vs. WT-TFEB	0.2276	0.5159	-0.2883	0.01242	18	18	32.84	119
shCTRL vs. MLS-TFEB	0.2276	0.5104	-0.2827	0.01242	18	18	32.2	119
shCTRL vs. S142A/S211A TFEB	0.2276	0.5442	-0.3165	0.01242	18	18	36.05	119
shCTRL vs. ∆NLS-TFEB	0.2276	0.2157	0.01192	0.01242	18	18	1.358	119
shCTRL vs. MTS-TFEB	0.2276	0.2208	0.006812	0.01242	18	18	0.7758	119
shTFEB vs. WT-TFEB	0.2169	0.5159	-0.299	0.01242	18	18	34.05	119
shTFEB vs. MLS-TFEB	0.2169	0.5104	-0.2934	0.01242	18	18	33.42	119
shTFEB vs. S142A/S211A TFEB	0.2169	0.5442	-0.3272	0.01242	18	18	37.27	119
shTFEB vs. ∆NLS-TFEB	0.2169	0.2157	0.001232	0.01242	18	18	0.1403	119
shTFEB vs. MTS-TFEB	0.2169	0.2208	-0.003877	0.01242	18	18	0.4415	119
WT-TFEB vs. MLS-TFEB	0.5159	0.5104	0.00556	0.01242	18	18	0.6332	119
WT-TFEB vs. S142A/S211A TFEB	0.5159	0.5442	-0.02822	0.01242	18	18	3.214	119
WT-TFEB vs. ∆NLS-TFEB	0.5159	0.2157	0.3002	0.01242	18	18	34.19	119
WT-TFEB vs. MTS-TFEB	0.5159	0.2208	0.2951	0.01242	18	18	33.61	119
MLS-TFEB vs. S142A/S211A TFEB	0.5104	0.5442	-0.03378	0.01242	18	18	3.847	119
MLS-TFEB vs. ∆NLS-TFEB	0.5104	0.2157	0.2947	0.01242	18	18	33.56	119
MLS-TFEB vs. MTS-TFEB	0.5104	0.2208	0.2896	0.01242	18	18	32.98	119
S142A/S211A TFEB vs. ∆NLS-TFEB	0.5442	0.2157	0.3284	0.01242	18	18	37.41	119
S142A/S211A TFEB vs. MTS-TFEB	0.5442	0.2208	0.3233	0.01242	18	18	36.83	119
∆NLS-TFEB vs. MTS-TFEB	0.2157	0.2208	-0.005109	0.01242	18	18	0.5818	119
