# Supplementary material for: Mitochondrial translocation of TFEB regulates complex I and inflammation
Source: EMBO Rep. 2024 Jan 23;25(2):704–24. doi: 10.1038/s44319-024-00058-0 (PMC10897448; doi:10.1038/s44319-024-00058-0)
Supplement: Supplementary file 13 — Appendix Figures Source Data [file 44319_2024_58_MOESM13_ESM.zip › Appendix source data/Fig S7 Source data/Fig S7E/Fig S7E numerical data.xlsx]

## Sheet: Sheet1
Source Data Supplementary Fig.7E
IL-6	shCTRL	shTFEB Flag	shTFEB WT TFEB	shTFEB delta NLS TFEB	shTFEB S142A/S211A	shTFEB MT-TFEB
	1	3.32	2.03	4.66	11.83	7.21
	1	3.81	1.36	1.18	8.51	7.16
	0.85	3.4	2.85	4.62	8.53	5.12
Table Analyzed	IL-6			Table Analyzed	IL-6		Table Analyzed	IL-6			Table Analyzed	IL-6			Table Analyzed	IL-6
Column A	shCTRL			Column B	shTFEB		Column B	shTFEB			Column B	shTFEB			Column B	shTFEB
vs	vs			vs	vs		vs	vs			vs	vs			vs	vs
Column B	shTFEB			Column C	shTFEB WT		Column D	shTFEB delta NLS TFEB			Column E	shTFEB S142A/S211A			Column F	shTFEB MT-TFEB
P value	< 0.0001			P value	0.0352		P value	0.985			P value	0.0054			P value	0.0133
Mean ± SEM of column A	0.9500 ± 0.05000 N=3			Mean ± SEM of column B	3.510 ± 0.1518 N=3		Mean ± SEM of column B	3.510 ± 0.1518 N=3			Mean ± SEM of column B	3.510 ± 0.1518 N=3			Mean ± SEM of column B	3.510 ± 0.1518 N=3
Mean ± SEM of column B	3.510 ± 0.1518 N=3			Mean ± SEM of column C	2.080 ± 0.4309 N=3		Mean ± SEM of column D	3.487 ± 1.153 N=3			Mean ± SEM of column E	9.623 ± 1.103 N=3			Mean ± SEM of column F	6.497 ± 0.6885 N=3
IL-8	shCTRL	shTFEB Flag	shTFEB WT TFEB	shTFEB delta NLS TFEB	shTFEB S142A/S211A	shTFEB MT-TFEB
	1	4.44	1.06	2.25	4.52	3.75
	0.96	3.78	1.95	3.14	3.94	4.16
	1.04	3.8	2.27	3.64	3.56	5.54
Table Analyzed	IL-8			Table Analyzed	IL-8		Table Analyzed	IL-8			Table Analyzed	IL-8			Table Analyzed	IL-8
Column A	shCTRL			Column B	shTFEB		Column B	shTFEB			Column B	shTFEB			Column B	shTFEB
vs	vs			vs	vs		vs	vs			vs	vs			vs	vs
Column B	shTFEB			Column C	shTFEB WT		Column D	shTFEB delta NLS TFEB			Column E	shTFEB S142A/S211A			Column F	shTFEB MT-TFEB
P value	0.0002			P value	0.006		P value	0.0965			P value	1			P value	0.4596
Mean ± SEM of column A	1.000 ± 0.02309 N=3			Mean ± SEM of column B	4.007 ± 0.2167 N=3		Mean ± SEM of column B	4.007 ± 0.2167 N=3			Mean ± SEM of column B	4.007 ± 0.2167 N=3			Mean ± SEM of column B	4.007 ± 0.2167 N=3
Mean ± SEM of column B	4.007 ± 0.2167 N=3			Mean ± SEM of column C	1.760 ± 0.3620 N=3		Mean ± SEM of column D	3.010 ± 0.4065 N=3			Mean ± SEM of column E	4.007 ± 0.2791 N=3			Mean ± SEM of column F	4.483 ± 0.5414 N=3
