# Supplementary material for: Mitochondrial translocation of TFEB regulates complex I and inflammation
Source: EMBO Rep. 2024 Jan 23;25(2):704–24. doi: 10.1038/s44319-024-00058-0 (PMC10897448; doi:10.1038/s44319-024-00058-0)
Supplement: Supplementary file 13 — Appendix Figures Source Data [file 44319_2024_58_MOESM13_ESM.zip › Appendix source data/Fig S7 Source data/Fig S7B/Fig S7B numerical data.xlsx]

## Sheet: Sheet1
Source Data Fig S7B
UI	torin-1	S.T
4	80	27
23	66	30
22	54	8
3	86	13
45	75	21
20	35	15
10	26	80
5	45	7
9	92	88
17	98	3
7	69	5
3	37	9
2	73	14
15	76	28
12	90	12
Column A	UI			Column A	UI			Column B	torin-1
vs	vs			vs	vs			vs	vs
Column B	torin-1			Column C	S.T			Column C	S.T
P value	< 0.0001			P value	0.0741			P value	< 0.0001
Mean ± SEM of column A	13.13 ± 2.929 N=15			Mean ± SEM of column A	13.13 ± 2.929 N=15			Mean ± SEM of column B	66.80 ± 5.810 N=15
Mean ± SEM of column B	66.80 ± 5.810 N=15			Mean ± SEM of column C	26.33 ± 6.485 N=15			Mean ± SEM of column C	26.33 ± 6.485 N=15
