# Supplementary material for: Mitochondrial translocation of TFEB regulates complex I and inflammation
Source: EMBO Rep. 2024 Jan 23;25(2):704–24. doi: 10.1038/s44319-024-00058-0 (PMC10897448; doi:10.1038/s44319-024-00058-0)
Supplement: Supplementary file 13 — Appendix Figures Source Data [file 44319_2024_58_MOESM13_ESM.zip › Appendix source data/Fig S7 Source data/Fig S7C/Fig S7C numerical data.xlsx]

## Sheet: Sheet1
Source Data Fig S7C
IL-6				IL-8			IL-1alfa
shCTRL	shTFEB			shCTRL	shTFEB		shCTRL	shTFEB
1	1.31			1	6.61		0.5	61.2
0.82	1.33			0.79	8.91		0.78	71.26
0.92	1.5			1.13	9.61		1.57	60.97
0.93	1.47			1.12	9.34		0.9	62.37
t-test= < 0.0002				t-test= < 0.0001			t-test= < 0.0001
Mean ± SEM of shCTRL	0.9175 ± 0.03705 N=4			Mean ± SEM of shCTRL	1.01 ± 0.0791 N=4		Mean ± SEM of shCTRL		0.938 ± 0.227 N=4
Mean ± SEM of shTFEB	1.403 ± 0.04820 N=4			Mean ± SEM of shTFEB	8.62 ± 0.685 N=4		Mean ± SEM of shTFEB		64.0 ± 2.46 N=4
