# Supplementary material for: Mitochondrial translocation of TFEB regulates complex I and inflammation
Source: EMBO Rep. 2024 Jan 23;25(2):704–24. doi: 10.1038/s44319-024-00058-0 (PMC10897448; doi:10.1038/s44319-024-00058-0)
Supplement: Supplementary file 13 — Appendix Figures Source Data [file 44319_2024_58_MOESM13_ESM.zip › Appendix source data/Fig S7 Source data/Fig S7H/Fig S7H numerical data.xlsx]

## Sheet: Sheet1
Source Data Fig S7H
MITOSOX	shCTRL	shTFEB	shCtrl+CDDO	shTFEB+CDDO
	183	284	172	208
	205	326	170	205
	186	296	164	190
	Column A	shCtrl		Column B	shTFEB
	vs	vs		vs	vs
	Column B	shTFEB		Column D	shTFEB+CDDO
	P value	0,0015		P value	0,0018
	Mean ± SEM of column A	191.3 ± 6.888 N=3		Mean ± SEM of column B	302.0 ± 12.49 N=3
	Mean ± SEM of column B	302.0 ± 12.49 N=3		Mean ± SEM of column D	201.0 ± 5.568 N=3
