# Supplementary material for: Mitochondrial translocation of TFEB regulates complex I and inflammation
Source: EMBO Rep. 2024 Jan 23;25(2):704–24. doi: 10.1038/s44319-024-00058-0 (PMC10897448; doi:10.1038/s44319-024-00058-0)
Supplement: Supplementary file 13 — Appendix Figures Source Data [file 44319_2024_58_MOESM13_ESM.zip › Appendix source data/Fig S7 Source data/Fig S7G/Fig S7G numerical data.xlsx]

## Sheet: Sheet1
Source Data Fig S7G
IL-6	shCTRL	shTFEB	shCTRL Rot	shTFEB Rot
	3630	5190	1058	584
	3076	5918	725	866
	3689	5178	1371	989
	Column A	shCTRL		Column A	shCTRL		Column B	shTFEB		Column C	shCTRL Rot
	vs	vs		vs	vs		vs	vs		vs	vs
	Column B	shTFEB		Column C	shCTRL Rot		Column D	shTFEB Rot		Column D	shTFEB Rot
	P value	0.0033		P value	0,0009		P value	< 0.0001		P value	0.3429
	Mean ± SEM of column A	3465 ± 195.2 N=3		Mean ± SEM of column A	3465 ± 195.2 N=3		Mean ± SEM of column B	5429 ± 244.7 N=3		Mean ± SEM of column C	1051 ± 186.5 N=3
	Mean ± SEM of column B	5429 ± 244.7 N=3		Mean ± SEM of column C	1051 ± 186.5 N=3		Mean ± SEM of column D	813.0 ± 119.9 N=3		Mean ± SEM of column D	813.0 ± 119.9 N=3
