# Supplementary material for: Mitochondrial translocation of TFEB regulates complex I and inflammation
Source: EMBO Rep. 2024 Jan 23;25(2):704–24. doi: 10.1038/s44319-024-00058-0 (PMC10897448; doi:10.1038/s44319-024-00058-0)
Supplement: Supplementary file 13 — Appendix Figures Source Data [file 44319_2024_58_MOESM13_ESM.zip › Appendix source data/Fig S2 Source data/Fig S2C/Fig S2 numerical data.xlsx]

## Sheet: Sheet1
Source Data Supplementary Fig.2C
Lane	TFEB		MRLP12		TIM23		TOMM20
1	1	1	1	1	1	1	1	1
2	1.33	1.609	0.965	1.266	0.856	1.11	0.084	0.00021
3	0.867	1.232	0.956	1.118	0.837	0.85	0	0.0001
4	2.166	1.374	0.488	0.843	0.995	1.003	0	0.0002
5	2.28	1.29	1.166	1.003	1.056	1.501	1.124	1.509
6	1.616	1.152	1.565	1.024	0.058	0.1	0.052	0.0002
7	2.936	1.244	0.97	0.8	0.268	0.157	0	0.0002
8	2.565	1.315	1.013	0.831	0.139	0.085	0	0.00023
9	2.283	1.45	2.309	1.146	1.484	1.57	1.199	1.43
10	0.171	0.02	0	0.08	0.077	0.062	0	0.0001
11	0.059	0.011	0	0.002	0.041	0.058	0	0.0001
12	0.059	0.023	0	0.002	0.145	0.095	0	2e-05
