# Supplementary material for: Mitochondrial translocation of TFEB regulates complex I and inflammation
Source: EMBO Rep. 2024 Jan 23;25(2):704–24. doi: 10.1038/s44319-024-00058-0 (PMC10897448; doi:10.1038/s44319-024-00058-0)
Supplement: Supplementary file 13 — Appendix Figures Source Data [file 44319_2024_58_MOESM13_ESM.zip › Appendix source data/Fig S1 Source data/Fig S1D/Fig S1D numerical data.xlsx]

## Sheet: Sheet1
Source Data Supplementary Fig.1D
shCTRL	shTFEB
1.1	0.4
1	0.19
1	0.2
t-test (p value)	0.0005
Mean ± SEM of shCTRL	3.550 ± 0.05000 N=2
Mean ± SEM of shTFEB	0.2700 ± 0.1015 N=3
