# Supplementary material for: Mitochondrial translocation of TFEB regulates complex I and inflammation
Source: EMBO Rep. 2024 Jan 23;25(2):704–24. doi: 10.1038/s44319-024-00058-0 (PMC10897448; doi:10.1038/s44319-024-00058-0)
Supplement: Supplementary file 13 — Appendix Figures Source Data [file 44319_2024_58_MOESM13_ESM.zip › Appendix source data/Fig S4 Source data/Fig S4I/Fig S4I numerical data.xlsx]

## Sheet: Sheet1
Source Data Fig S4I
TFEB	shCTRL	shTFEB Flag	shTFEB WT TFEB	shTFEB MLS TFEB	shTFEB delta NLS TFEB	shTFEB S142A/S211A	shTFEB MT-TFEB													Column B	shTFEB
	1	0.59	68.46	73.23	325.04	2153.15	319.13													vs	vs
	1.16	0.43	119.1	373	211.47	2727.14	573.65													Column F	shTFEB NL
	0.88	0.25	455.64	148.83	336.31	2151.93	282.2													P value	< 0.0001
Column A	shCTRL		Column B	shTFEB Flag		Column B	shTFEB Flag		Column B	shTFEB Flag			Column B	shTFEB Flag			Column B	shTFEB Flag		Mean ± SEM of column B	0.5000 ± 0.09866 N=3
vs	vs		vs	vs		vs	vs		vs	vs			vs	vs			vs	vs		Mean ± SEM of column F	178.9 ± 10.98 N=5
Column B	shTFEB Flag		Column C	shTFEB WT TFEB		Column D	shTFEB MLS TFEB		Column E	shTFEB delta NLS TFEB			Column F	shTFEB S142A/S211A			Column G	shTFEB MT-TFEB
P value	0,0098		P value	0,1530		P value	0,0928		P value	0,0019			P value	0,0003			P value	0,0129
Mean ± SEM of column A	1.013 ± 0.08110 N=3		Mean ± SEM of column B	0.4233 ± 0.09821 N=3		Mean ± SEM of column B	0.4233 ± 0.09821 N=3		Mean ± SEM of column B	0.4233 ± 0.09821 N=3			Mean ± SEM of column B	0.4233 ± 0.09821 N=3			Mean ± SEM of column B	0.4233 ± 0.09821 N=3		Column B	shTFEB
Mean ± SEM of column B	0.4233 ± 0.09821 N=3		Mean ± SEM of column C	214.4 ± 121.5 N=3		Mean ± SEM of column D	198.4 ± 90.01 N=3		Mean ± SEM of column E	290.9 ± 39.87 N=3			Mean ± SEM of column F	2344 ± 191.5 N=3			Mean ± SEM of column G	391.7 ± 91.62 N=3		vs	vs
																				Column E	shTFEB NLS
NDUFA8	shCTRL	shTFEB Flag	shTFEB WT TFEB	shTFEB MLS TFEB	shTFEB delta NLS TFEB	shTFEB S142A/S211A	shTFEB MT-TFEB													P value	0.1146
	1	0.88	0.93	0.99	1.29	0.61	1.46													Mean ± SEM of column B	0.8900 ± 0.1098 N=4
	0.82	0.69	0.82	1.2	0.84	0.95	1.35													Mean ± SEM of column E	1.230 ± 0.1457 N=3
	1.26	0.75	1.03	0.92	1.25	0.89	1.28
Column A	shCTRL		Column B	shTFEB Flag		Column B	shTFEB Flag		Column B	shTFEB Flag			Column B	shTFEB Flag			Column B	shTFEB Flag		Column B	shTFEB
vs	vs		vs	vs		vs	vs		vs	vs			vs	vs			vs	vs		vs	vs
Column B	shTFEB Flag		Column C	shTFEB WT TFEB		Column D	shTFEB MLS TFEB		Column E	shTFEB delta NLS TFEB			Column F	shTFEB S142A/S211A			Column G	shTFEB MT-TFEB		Column F	shTFEB NL
P value	0,1435		P value	0,1370		P value	0,0598		P value	0,0839			P value	0,7338			P value	0,0015		P value	0.2962
Mean ± SEM of column A	1.027 ± 0.1277 N=3		Mean ± SEM of column B	0.7733 ± 0.05608 N=3		Mean ± SEM of column B	0.7733 ± 0.05608 N=3		Mean ± SEM of column B	0.7733 ± 0.05608 N=3			Mean ± SEM of column B	0.7733 ± 0.05608 N=3			Mean ± SEM of column B	0.7733 ± 0.05608 N=3		Mean ± SEM of column B	0.6400 ± 0.07095 N=3
Mean ± SEM of column B	0.7733 ± 0.05608 N=3		Mean ± SEM of column C	0.9267 ± 0.06064 N=3		Mean ± SEM of column D	1.037 ± 0.08413 N=3		Mean ± SEM of column E	1.127 ± 0.1438 N=3			Mean ± SEM of column F	0.8167 ± 0.1048 N=3			Mean ± SEM of column G	1.363 ± 0.05239 N=3		Mean ± SEM of column F	0.7267 ± 0.01333 N=3
NDUFB10	shCTRL	shTFEB Flag	shTFEB WT TFEB	shTFEB MLS TFEB	shTFEB delta NLS TFEB	shTFEB S142A/S211A	shTFEB MT-TFEB													Column B	shTFEB
	1	0.88	0.72	0.76	0.91	0.65	1.11													vs	vs
	1.2	0.65	0.71	1.28	0.74	0.82	1.01													Column F	shTFEB NL
	0.92	0.71	0.93	0.99	1.01	0.92	1.07													P value	0.7281
Column A	shCTRL		Column B	shTFEB Flag		Column B	shTFEB Flag		Column B	shTFEB Flag			Column B	shTFEB Flag			Column B	shTFEB Flag		Mean ± SEM of column B	0.7400 ± 0.1041 N=3
vs	vs		vs	vs		vs	vs		vs	vs			vs	vs			vs	vs		Mean ± SEM of column F	0.8033 ± 0.1342 N=3
Column B	shTFEB Flag		Column C	shTFEB WT TFEB		Column D	shTFEB MLS TFEB		Column E	shTFEB delta NLS TFEB			Column F	shTFEB S142A/S211A			Column G	shTFEB MT-TFEB		Mean ± SEM of column E	0.6833 ± 0.08293 N=3
P value	0,0533		P value	0,7081		P value	0,1867		P value	0,2520			P value	0,6578			P value	0,0133
Mean ± SEM of column A	1.040 ± 0.08327 N=3		Mean ± SEM of column B	0.7467 ± 0.06888 N=3		Mean ± SEM of column B	0.7467 ± 0.06888 N=3		Mean ± SEM of column B	0.7467 ± 0.06888 N=3			Mean ± SEM of column B	0.7467 ± 0.06888 N=3			Mean ± SEM of column B	0.7467 ± 0.06888 N=3		Column B	shTFEB
Mean ± SEM of column B	0.7467 ± 0.06888 N=3		Mean ± SEM of column C	0.7867 ± 0.07172 N=3		Mean ± SEM of column D	1.010 ± 0.1504 N=3		Mean ± SEM of column E	0.8867 ± 0.07881 N=3			Mean ± SEM of column F	0.7967 ± 0.07881 N=3			Mean ± SEM of column G	1.063 ± 0.02906 N=3		vs	vs
																				Column F	shTFEB NL
NDUFS5	shCTRL	shTFEB Flag	shTFEB WT TFEB	shTFEB MLS TFEB	shTFEB delta NLS TFEB	shTFEB S142A/S211A	shTFEB MT-TFEB													P value	0.0529
	1	0.83	0.65	0.67	0.69	0.47	0.92													Mean ± SEM of column B	0.7467 ± 0.04485 N=3
	1.25	0.48	0.56	0.67	0.46	0.51	0.86													Mean ± SEM of column F	0.9400 ± 0.05508 N=3
	0.91	0.66	0.6	0.8	0.7	0.54	0.87
						Column B	shTFEB Flag		Column B	shTFEB Flag			Column B	shTFEB Flag			Column B	shTFEB Flag
Column A	shCTRL		Column B	shTFEB Flag		vs	vs		vs	vs			vs	vs			vs	vs
vs	vs		vs	vs		Column D	shTFEB MLS TFEB		Column E	shTFEB delta NLS TFEB			Column F	shTFEB S142A/S211A			Column G	shTFEB MT-TFEB
Column B	shTFEB Flag		Column C	shTFEB WT TFEB		P value	0,6335		P value	0,7701			P value	0,2193			P value	0,0920
P value	0,0505		P value	0,6362		Mean ± SEM of column B	0.6567 ± 0.1011 N=3		Mean ± SEM of column B	0.6567 ± 0.1011 N=3			Mean ± SEM of column B	0.6567 ± 0.1011 N=3			Mean ± SEM of column B	0.6567 ± 0.1011 N=3
Mean ± SEM of column A	1.053 ± 0.1017 N=3		Mean ± SEM of column B	0.6567 ± 0.1011 N=3		Mean ± SEM of column D	0.7133 ± 0.04333 N=3		Mean ± SEM of column E	0.6167 ± 0.07839 N=3			Mean ± SEM of column F	0.5067 ± 0.02028 N=3			Mean ± SEM of column G	0.8833 ± 0.01856 N=3
Mean ± SEM of column B	0.6567 ± 0.1011 N=3		Mean ± SEM of column C	0.6033 ± 0.02603 N=3
SDHA
Column A	shCTRL		Column B	shTFEB Flag		Column B	shTFEB Flag		Column B	shTFEB Flag			Column B	shTFEB Flag
vs	vs		vs	vs		vs	vs		vs	vs			vs	vs
Column B	shTFEB Flag		Column C	shTFEB WT TFEB		Column D	shTFEB MLS TFEB		Column E	shTFEB delta NLS TFEB			Column G	shTFEB MT-TFEB
P value	0.2706		P value	0.8459		P value	0.6647		P value	0.0824			P value	0.3349
Mean of column A	1.013		Mean of column B	1.193		Mean of column B	1.193		Mean of column B	1.193			Mean of column B	1.193
Mean of column B	1.193		Mean of column C	1.157		Mean of column D	1.32		Mean of column E	0.8633			Mean of column F	1.02
Difference between means (A - B) ± SEM	-0.1800 ± 0.1409		Difference between means (C - B) ± SEM	-0.03667 ± 0.1769		Difference between means (D - B) ± SEM	0.1267 ± 0.2711		Difference between means (E - B) ± SEM	-0.3300 ± 0.1431			Difference between means (F - B) ± SEM	-0.1733 ± 0.1583
95% confidence interval	-0.5712 to 0.2112		95% confidence interval	-0.5278 to 0.4544		95% confidence interval	-0.6261 to 0.8794		95% confidence interval	-0.7274 to 0.06742			95% confidence interval	-0.6127 to 0.2661
R squared (eta squared)	0.2897		R squared (eta squared)	0.01063		R squared (eta squared)	0.05174		R squared (eta squared)	0.5706			R squared (eta squared)	0.2307
N = 3			N=3			N=3			N=3				N=3
