# Supplementary material for: Mitochondrial translocation of TFEB regulates complex I and inflammation
Source: EMBO Rep. 2024 Jan 23;25(2):704–24. doi: 10.1038/s44319-024-00058-0 (PMC10897448; doi:10.1038/s44319-024-00058-0)
Supplement: Supplementary file 13 — Appendix Figures Source Data [file 44319_2024_58_MOESM13_ESM.zip › Appendix source data/Fig S4 Source data/Fig S4G/Fig S4G numerical data.xlsx]

## Sheet: Sheet1
Source Data Fig S4G
	ATP-linked respiration
shCTRL	0.27195	0.240205	0.250376
shTFEB Flag	0.451929	0.411114	0.418924
shTFEB WT-TFEB	0.286822	0.255117	0.281667
shTFEB delta NLS	0.35201	0.403478	0.378143
shTFEB S142D/S211D	0.257136	0.40479	0.300058
shTFEB MT-TFEB	0.261013	0.113323	0.191181
Table Analyzed	ATP-LINKED RESPIRATION			Table Analyzed	ATP-LINKED RESPIRATION			Table Analyzed	ATP-LINKED RESPIRATION			Table Analyzed	ATP-LINKED RESPIRATION			Table Analyzed	ATP-LINKED RESPIRATION
Column A	shCTRL			Column B	shTFEB			Column B	shTFEB			Column B	shTFEB			Column B	shTFEB
vs.	vs			vs.	vs			vs.	vs			vs.	vs			vs	vs
Column B	shTFEB			Column C	shTFEB WT			Column D	shTFEB ΔNLS			Column E	shTFEB S142A/S211A			Column F	shTFEB MT TFEB
P value	0.0004			P value	0.0007			P value	0.0636			P value	0.0795			P value	0.0058
Mean ± SEM of column A	0.2542 ± 0.009359 N=3			Mean ± SEM of column B	0.4273 ± 0.01251 N=3			Mean ± SEM of column B	0.4273 ± 0.01251 N=3			Mean ± SEM of column B	0.4273 ± 0.01251 N=3			Mean ± SEM of column B	0.4273 ± 0.01251 N=3
Mean ± SEM of column B	0.4273 ± 0.01251 N=3			Mean ± SEM of column C	0.2745 ± 0.009823 N=3			Mean ± SEM of column D	0.3779 ± 0.01486 N=3			Mean ± SEM of column E	0.3207 ± 0.04385 N=3			Mean ± SEM of column F	0.1885 ± 0.04266 N=3
