# Supplementary material for: Mitochondrial translocation of TFEB regulates complex I and inflammation
Source: EMBO Rep. 2024 Jan 23;25(2):704–24. doi: 10.1038/s44319-024-00058-0 (PMC10897448; doi:10.1038/s44319-024-00058-0)
Supplement: Supplementary file 13 — Appendix Figures Source Data [file 44319_2024_58_MOESM13_ESM.zip › Appendix source data/Fig S4 Source data/Fig S4F/Fig S4F numerical data.xlsx]

## Sheet: Sheet1
Source Data Fig S4F
Time (minutes)	shCTRL FLAG			shTFEB FLAG			shTFEB WT-TFEB			shTFEB deltaNLS -TFEB			shTFEB S142D-S211D -TFEB			shTFEB MTS
7.93299	1.08564	1.02056	1.0138	1.07454	1.09895	0.986514	1.02318	1.01265	1.09416	1.031	1.02272	1.07418	1.07208	1.10557	1.05235	1.01463	1.01815	1.06722
14.4637	1.03935	0.995331	0.988529	1.05327	1.00622	0.991908	1.09093	0.998992	0.988466	0.992124	0.988854	1.04698	0.946032	0.998213	1.02579	1.00337	0.98474	0.952859
21.0097	0.956864	0.962417	0.929843	0.926339	0.97418	0.976882	0.964766	0.915781	0.934272	0.977633	0.986394	1.03869	0.98087	0.97299	1.01525	0.98501	0.9535	0.987041
27.6515	0.632169	0.62541	0.608117	0.574431	0.501884	0.554627	0.630269	0.685497	0.634384	0.563369	0.523627	0.559279	0.563967	0.522889	0.511055	0.642957	0.588065	0.669331
34.1993	0.633214	0.618053	0.602869	0.565172	0.524953	0.547301	0.641566	0.667433	0.581644	0.559949	0.5729	0.501938	0.56353	0.514772	0.502426	0.638936	0.626987	0.599297
40.7499	0.634914	0.622211	0.609466	0.575266	0.525789	0.551594	0.677944	0.660664	0.612605	0.525622	0.585162	0.530548	0.563734	0.5082	0.50519	0.623997	0.640178	0.59586
47.3889	1.1493	1.17317	1.19002	1.28186	1.29821	1.32049	1.10162	1.16449	1.18417	1.26291	1.29215	1.30476	1.23512	1.26675	1.28274	1.03384	1.11418	1.09806
53.9399	1.17056	1.13928	1.15036	1.25249	1.32578	1.28856	1.15163	1.19539	1.18142	1.25402	1.27617	1.28435	1.23594	1.29888	1.24146	1.08449	1.02002	1.06613
60.4808	1.16806	1.17956	1.19337	1.35981	1.28164	1.30843	1.1524	1.16181	1.10098	1.25244	1.3145	1.28927	1.31875	1.28864	1.30763	1.08849	1.02548	1.07809
67.1199	0.459692	0.50929	0.452765	0.403392	0.500236	0.496268	0.465288	0.423665	0.50868	0.498257	0.433114	0.522318	0.327026	0.506519	0.53813	0.508898	0.520412	0.496401
73.6823	0.463882	0.504896	0.453211	0.401618	0.501093	0.491424	0.473971	0.432992	0.422952	0.478778	0.528478	0.505192	0.329928	0.530523	0.535703	0.50141	0.512677	0.461602
80.2256	0.463171	0.508255	0.446722	0.402473	0.493129	0.485059	0.473221	0.428949	0.426807	0.479221	0.52631	0.550077	0.329453	0.521151	0.518367	0.505765	0.461052	0.427079
