# Supplementary material for: Mitochondrial translocation of TFEB regulates complex I and inflammation
Source: EMBO Rep. 2024 Jan 23;25(2):704–24. doi: 10.1038/s44319-024-00058-0 (PMC10897448; doi:10.1038/s44319-024-00058-0)
Supplement: Supplementary file 13 — Appendix Figures Source Data [file 44319_2024_58_MOESM13_ESM.zip › Appendix source data/Fig S4 Source data/Fig S4A/Fig S4A numerical data.xlsx]

## Sheet: Sheet1
Source Data Fig S4A
	siCTRL										siTFEEB
Basal	281.71	292.33	394.39	176.21	266.09	213	210	241	242	197.53	384.07	321.78	231.11	279.75	248.95	183.83	270.86	296.32	292.31	243.19
ATP-linked respiration	210.4	129.85	181.64	113.67	146.81	172.09	165.73	231.31	297.64	241.89	297.78	248.39	206.1	209.26	235.09	347.81	339.24	326.15	261.2	252.89
maximal respiration	216.14	227.87	201.31	306.2	165.12	233.54	290.15	283.34	165.12	233.54	386.16	260.43	269.03	272.21	237.15	433.29	311.52	472.02	362.52	599.8
Table Analyzed	Basal			Table Analyzed	ATP LINKED RESPIRAT				Table Analyzed	Maximal Respiration
Column A	siCTRL			Column A	siCTRL				Column A	siCTRL
vs	vs			vs	vs				vs	vs
Column B	siTFEB			Column B	siTFEB				Column B	siTFEB
P value	0.3767			P value	0.003				P value	0.0046
Mean ± SEM of column A	251.4 ± 19.78 N=10			Mean ± SEM of column A	189.1 ± 17.85 N=10				Mean ± SEM of column A	232.2 ± 15.52 N=10
Mean ± SEM of column B	275.2 ± 17.26 N=10			Mean ± SEM of column B	272.4 ± 16.51 N=10				Mean ± SEM of column B	360.4 ± 36.43 N=10
