# Supplementary material for: Mitochondrial translocation of TFEB regulates complex I and inflammation
Source: EMBO Rep. 2024 Jan 23;25(2):704–24. doi: 10.1038/s44319-024-00058-0 (PMC10897448; doi:10.1038/s44319-024-00058-0)
Supplement: Supplementary file 13 — Appendix Figures Source Data [file 44319_2024_58_MOESM13_ESM.zip › Appendix source data/Fig S4 Source data/Fig S4H/Fig S4H numerical data.xlsx]

## Sheet: Sheet1
Source Data Fig S4H
	Maximal respiration
shCTRL	0.407386	0.391023	0.156872
shTFEB Flag	0.650015	0.632654	0.633498
shTFEB WT-TFEB	0.458969	0.366444	0.354617
shTFEB delta NLS	0.534804	0.499858	0.578358
shTFEB S142D/S211D	0.406489	0.57773	0.52309
shTFEB MT-TFEB	0.328722	0.332518	0.339051
Table Analyzed	Maximal Respiration			Table Analyzed	Maximal Respiration			Table Analyzed	Maximal Respiration			Table Analyzed	Maximal Respiration			Table Analyzed	Maximal Respiration
Column A	shCTRL			Column B	shTFEB			Column B	shTFEB			Column B	shTFEB			Column B	shTFEB
vs.	vs,			vs.	vs,			vs.	vs,			vs.	vs,			vs	vs
Column B	shTFEB			Column C	shTFEB WT			Column D	shTFEB ΔNLS			Column E	shTFEB S142A/S211A			Column F	shTFEB MT TFEB
P value	0.0168			P value	0.0018			P value	0.0125			P value	0.0551			P value	< 0.0001
Mean ± SEM of column A	0.3184 ± 0.08092 N=3			Mean ± SEM of column B	0.6387 ± 0.005652 N=3			Mean ± SEM of column B	0.6387 ± 0.005652 N=3			Mean ± SEM of column B		0.6387 ± 0.005652 N=3		Mean ± SEM of column B		0.6387 ± 0.005652 N=3
Mean ± SEM of column B	0.6387 ± 0.005652 N=3			Mean ± SEM of column C	0.3933 ± 0.03299 N=3			Mean ± SEM of column D	0.5377 ± 0.02271 N=3			Mean ± SEM of column E	0.5024 ± 0.05050 N=3			Mean ± SEM of column F	0.3334 ± 0.003016 N=3
